# Supplementary material for: Selective CO2 reduction to CH3OH over atomic dual-metal sites embedded in a metal-organic framework with high-energy radiation
Source: Nat Commun. 2023 Aug 8;14:4767. doi: 10.1038/s41467-023-40418-3 (PMC10409780; doi:10.1038/s41467-023-40418-3)
Supplement: Supplementary file 3 — Source Data [file 41467_2023_40418_MOESM3_ESM.xlsx]

## Sheet: Figure 3a
	CuNi SAs/UiO-66(Hf)-Cu	CuO	Cu foil*0.4
Energy (eV)	XANES (a.u.)
8784.3	0.02492	0.0586	0.00239
8789.28	0.02019	0.05479	0.0022
8794.27	0.0143	0.05098	0.00194
8799.29	0.01154	0.04715	0.00174
8804.27	0.00888	0.04335	0.00163
8809.26	0.00049317	0.03953	0.00143
8814.27	-0.00597	0.03571	0.0012
8819.28	-0.00662	0.03188	0.00103
8824.29	-0.00952	0.02805	0.000859774
8829.27	-0.00913	0.02425	0.00070989
8834.25	-0.00466	0.02045	0.000537748
8839.27	-0.00691	0.01661	0.000389409
8844.24	-0.00434	0.01282	0.000299914
8849.29	-9.16918e-05	0.00896	0.000174955
8854.29	0.00322	0.00514	0.000101988
8859.28	0.00927	0.00133	-0.000102496
8864.29	0.01134	0.000685409	0.000102766
8869.25	0.00469	0.000156187	-6.24317e-05
8874.26	0.00283	0.00030201	-0.000265051
8879.29	0.00185	0.000164555	-0.000323505
8884.28	0.00168	-0.000127981	-0.000358996
8889.27	0.00386	-0.000108034	-0.000587949
8894.26	-0.0011	-0.000479592	-0.000421051
8899.27	0.00284	-0.000512757	-0.000491404
8904.26	-0.00406	-0.000554248	-0.000477857
8909.27	-0.00641	-0.000820548	-0.000427753
8914.28	-0.01239	-0.000437233	-0.000421625
8919.28	-0.01254	-0.000876065	-0.000344665
8924.26	-0.00826	-0.000704069	-0.000269719
8929.26	-0.00649	-0.000489357	-0.000164077
8934.31	0.00715	-0.000445809	0.000105826
8939.28	0.00304	-0.000582021	0.000391111
8944.23	0.00343	0.000144736	0.000746446
8949.25	0.00146	0.000453103	0.0013
8954.25	0.01058	0.00126	0.00206
8959.27	0.01217	0.00227	0.00335
8964.26	0.02078	0.00388	0.0055
8965.31	0.02318	0.00428	0.00607
8966.51	0.02297	0.00487	0.00697
8967.68	0.02395	0.00571	0.00786
8968.9	0.02287	0.00663	0.00896
8970.1	0.02835	0.00739	0.01071
8971.29	0.02886	0.00897	0.01265
8972.51	0.02966	0.01029	0.01535
8973.71	0.03317	0.01169	0.01908
8974.9	0.0372	0.01489	0.02471
8976.11	0.04708	0.02015	0.03549
8977.31	0.06582	0.02547	0.05446
8978.49	0.06865	0.03335	0.09362
8979.71	0.09477	0.04401	0.17398
8980.91	0.14337	0.06538	0.35663
8982.08	0.21293	0.10573	0.42752
8983.32	0.28738	0.16716	0.43878
8984.52	0.40244	0.24759	0.44819
8985.7	0.5673	0.36192	0.48597
8986.93	0.71297	0.4258	0.52848
8988.09	0.81485	0.47359	0.57851
8989.3	0.9058	0.54376	0.6522
8990.5	1.02225	0.66659	0.73689
8991.69	1.16167	0.79091	0.83549
8992.93	1.2912	0.92174	0.91774
8994.11	1.37318	1.04183	0.96556
8995.31	1.41849	1.13554	0.97163
8996.54	1.43333	1.20518	0.94776
8997.7	1.4276	1.24707	0.92173
8998.92	1.41558	1.25778	0.90476
9000.13	1.39083	1.22869	0.90843
9001.28	1.3514	1.1858	0.93573
9002.52	1.30769	1.12938	0.97674
9003.71	1.26234	1.06361	0.99724
9004.9	1.2275	1.01791	0.98612
9006.1	1.1975	0.98674	0.95759
9007.31	1.17689	0.96049	0.9299
9008.51	1.16212	0.94873	0.90842
9010.23	1.1413	0.94812	0.88057
9012.22	1.12249	0.95417	0.86564
9014.19	1.10483	0.95231	0.87114
9015.24	1.09275	0.94861	0.87793
9017.21	1.07284	0.93483	0.89815
9019.22	1.05671	0.91427	0.93066
9021.2	1.04092	0.87942	0.9602
9022.21	1.03544	0.86486	0.97485
9024.2	1.02443	0.84113	1.00092
9026.21	1.02538	0.82364	1.01436
9027.22	1.02785	0.82102	1.0124
9029.22	1.04106	0.82575	0.9951
9031.23	1.05112	0.84198	0.96536
9033.2	1.07471	0.86647	0.93964
9034.21	1.08502	0.88325	0.92957
9035.23	1.09549	0.8972	0.92274
9037.23	1.11056	0.92557	0.91587
9039.22	1.13061	0.95943	0.91827
9041.21	1.14118	0.9853	0.9263
9042.21	1.14776	1.00114	0.93033
9044.21	1.15733	1.0185	0.93428
9046.21	1.16292	1.03479	0.93388
9047.22	1.16698	1.0413	0.93463
9049.22	1.16621	1.05169	0.94127
9051.22	1.16624	1.05617	0.95059
9053.2	1.1662	1.05341	0.95573
9054.21	1.1618	1.04983	0.95674
9055.22	1.15907	1.04403	0.95776
9057.21	1.15565	1.03512	0.96308
9059.19	1.1532	1.02657	0.97388
9060.22	1.14806	1.02119	0.97967
9062.23	1.14302	1.01318	0.99114
9064.22	1.1436	1.00485	0.99915
9066.22	1.13249	0.9989	1.00782
9067.23	1.13333	0.99635	1.01234
9069.21	1.12419	0.99079	1.02302
9070.22	1.12157	0.9875	1.02886
9072.22	1.11565	0.98334	1.03759
9073.23	1.1093	0.98097	1.03934
9075.23	1.10434	0.97751	1.03634
9076.23	1.09633	0.97701	1.0317
9078.22	1.09103	0.97422	1.01823
9079.23	1.09129	0.97363	1.00973
9081.21	1.08072	0.97252	0.99357
9083.23	1.07682	0.97123	0.98045
9084.24	1.07442	0.97045	0.97431
9086.19	1.06637	0.9698	0.96367
9087.22	1.06482	0.96808	0.95941
9089.22	1.06183	0.96756	0.95482
9091.21	1.05941	0.96694	0.94951
9093.21	1.05765	0.96668	0.93995
9094.23	1.05861	0.96653	0.9336
9096.23	1.05835	0.96652	0.92261
9098.23	1.05844	0.9667	0.91489
9100.22	1.05743	0.96575	0.91366
9102.19	1.05605	0.96622	0.91909
9103.22	1.05802	0.96711	0.92377
9105.2	1.05976	0.96758	0.93579
9106.24	1.0584	0.96752	0.94281
9108.21	1.06165	0.96886	0.95564
9110.24	1.05928	0.97012	0.96723
9112.23	1.06001	0.97037	0.97606
9114.22	1.06014	0.97131	0.9816
9115.22	1.05916	0.97088	0.98294
9117.22	1.06133	0.9717	0.98398
9118.23	1.06165	0.97366	0.9844
9120.22	1.0631	0.97657	0.98676
9122.24	1.06167	0.98086	0.99318
9124.24	1.0614	0.98666	1.00563
9126.23	1.0628	0.99249	1.02345
9128.2	1.06001	0.99991	1.04185
9129.23	1.06092	1.00267	1.0508
9131.33	1.062	1.00826	1.06346
9133.31	1.05914	1.01329	1.0679
9135.33	1.0586	1.01592	1.06688
9137.31	1.05921	1.01755	1.06264
9139.35	1.05411	1.01821	1.05654
9141.33	1.05347	1.01875	1.04829
9143.33	1.05375	1.01846	1.03728
9145.31	1.05257	1.01792	1.0238
9147.32	1.04781	1.0181	1.00635
9149.32	1.04287	1.01696	0.98955
9151.34	1.04407	1.0168	0.97091
9153.34	1.04143	1.0154	0.95361
9155.31	1.03794	1.01517	0.93783
9157.33	1.03509	1.01336	0.92524
9159.31	1.03702	1.01091	0.91796
9161.32	1.03402	1.0079	0.91769
9163.29	1.02769	1.00428	0.92381
9165.32	1.02595	1.00055	0.93584
9167.31	1.02438	0.99546	0.95076
9169.36	1.02098	0.99088	0.96704
9171.32	1.01809	0.98631	0.98023
9173.3	1.01934	0.98201	0.99091
9175.31	1.0156	0.9793	0.99772
9177.34	1.01591	0.97862	1.00182
9179.36	1.00971	0.97924	1.00277
9181.34	1.00782	0.98121	1.00208
9183.32	1.00789	0.98492	1.00083
9185.34	1.00473	0.98862	0.9999
9187.34	1.00235	0.99188	0.99948
9189.35	0.99871	0.99498	0.99954
9191.29	1.0007	0.99591	0.99916
9193.35	0.99816	0.99706	0.99774
9195.31	0.99683	0.99663	0.99612
9197.32	0.99474	0.99608	0.99521
9199.33	0.99481	0.99499	0.99674
9201.3	0.99331	0.99384	1.0017
9203.33	0.99279	0.9933	1.01051
9205.32	0.98947	0.99251	1.02064
9207.36	0.99043	0.99116	1.03
9209.32	0.98714	0.98984	1.0362
9211.32	0.98608	0.98942	1.03912
9213.29	0.98516	0.98983	1.0401
9215.32	0.98602	0.99116	1.0395
9217.32	0.98407	0.99396	1.03762
9219.3	0.98396	0.9961	1.03427
9221.3	0.98267	0.99852	1.02923
9223.26	0.98258	1.00211	1.02296
9225.19	0.98438	1.00485	1.01516
9227.23	0.98213	1.00649	1.00635
9229.25	0.98233	1.00765	0.99792
9231.28	0.98181	1.00698	0.98925
9233.27	0.98327	1.00568	0.98189
9235.29	0.98159	1.00458	0.9758
9237.34	0.98001	1.0025	0.97163
9239.32	0.98092	1.00143	0.96936
9241.32	0.97742	0.99964	0.96933
9243.27	0.97901	0.99943	0.97069
9245.31	0.97896	0.9996	0.97266
9247.28	0.97651	1.00193	0.97485
9249.33	0.97883	1.00131	0.97649
9251.33	0.9774	1.00295	0.97755
9253.33	0.97514	1.00397	0.97883
9255.29	0.97221	1.00415	0.98025
9257.34	0.973	1.00538	0.98185
9259.34	0.9726	1.00593	0.98367
9261.35	0.97052	1.00728	0.98562
9263.31	0.97308	1.00711	0.98791
9265.35	0.97158	1.00669	0.99074
9267.33	0.96826	1.00616	0.99371
9269.33	0.96838	1.00572	0.9966
9271.29	0.965	1.00423	0.99928
9273.32	0.96797	1.00196	1.00187
9275.32	0.96651	1.00081	1.004
9277.34	0.96686	0.99996	1.00598
9279.28	0.96462	0.99837	1.00761
9282.34	0.96317	0.99783	1.01007
9285.36	0.96275	0.99829	1.01228
9288.36	0.96305	0.99891	1.01448
9291.36	0.96242	0.99934	1.01666
9294.36	0.96202	1.00073	1.01855
9297.42	0.96139	1.00054	1.01986
9300.39	0.95963	1.00122	1.0195
9303.35	0.96178	1.00143	1.01746
9306.37	0.96011	1.00065	1.01447
9309.41	0.95937	1.00039	1.0109
9312.36	0.96317	0.99886	1.00705
9315.35	0.9601	0.9975	1.00296
9318.38	0.96011	0.99676	0.99973
9321.34	0.96276	0.99618	0.99785
9324.35	0.96296	0.99563	0.99722
9327.42	0.96548	0.99604	0.99749
9330.38	0.96677	0.99734	0.99755
9333.4	0.96884	0.9971	0.99659
9336.37	0.96967	0.99815	0.99452
9339.39	0.97245	0.9981	0.99164
9342.35	0.97259	0.99772	0.98885
9345.38	0.97584	0.99743	0.98753
9348.41	0.97866	0.99641	0.98845
9351.35	0.98185	0.99636	0.9901
9354.39	0.98471	0.9951	0.99154
9357.36	0.98781	0.99511	0.99273
9360.44	0.98878	0.99556	0.99421
9363.39	0.99372	0.99685	0.99577
9366.37	0.99757	0.99835	0.99746
9369.43	1.00197	1.0003	0.99919
9372.39	1.00571	1.00212	1.00089
9375.41	1.011	1.00344	1.00263
9378.42	1.01423	1.00454	1.0042
9381.41	1.01876	1.00527	1.00571
9384.43	1.02387	1.00544	1.00715
9387.39	1.02923	1.0061	1.00825
9390.37	1.0352	1.00638	1.00913
9393.42	1.04222	1.00559	1.01005
9396.41	1.04699	1.00502	1.01077
9399.37	1.05354	1.00428	1.01107
9402.37	1.0623	1.00336	1.01083
9405.41	1.06895	1.00232	1.00999
9408.43	1.07681	1.00173	1.0085
9411.37	1.08448	1.00126	1.00672
9414.37	1.09553	1.00231	1.0049
9417.37	1.1052	1.00146	1.00314
9420.41	1.11414	1.00102	1.0016

## Sheet: Figure 3b
	CuNi SAs/UiO-66(Hf)-Ni	NiO	Ni foil*0.4
Energy (eV)	XANES (a.u.)
8173.03	0.00566	0.0021	0.00124
8173.04	0.00566	0.00211	0.00124
8173.19	0.0057	0.00198	0.00124
8173.43	0.00576	0.00176	0.00123
8173.69	0.00582	0.00202	0.00122
8173.96	0.00579	0.00262	0.00121
8174.24	0.00569	0.00321	0.0012
8174.51	0.0056	0.00336	0.00119
8174.82	0.00549	0.00356	0.00119
8175.08	0.0054	0.00368	0.00118
8175.35	0.0053	0.00362	0.00117
8175.62	0.00521	0.00356	0.00116
8175.89	0.00511	0.00334	0.00116
8176.16	0.00502	0.00287	0.00115
8176.47	0.00491	0.00234	0.00114
8176.76	0.00481	0.0025	0.00113
8177.06	0.00471	0.00274	0.00112
8177.36	0.0046	0.00298	0.00112
8177.66	0.0045	0.00322	0.00111
8177.97	0.0044	0.00337	0.0011
8178.27	0.00435	0.00333	0.00109
8178.59	0.00429	0.0033	0.00108
8178.9	0.00423	0.00314	0.00107
8179.2	0.00417	0.00298	0.00106
8179.5	0.00411	0.00288	0.00105
8179.8	0.00405	0.00287	0.00104
8180.12	0.00399	0.00291	0.00103
8180.43	0.00393	0.00303	0.00102
8180.71	0.00388	0.00315	0.00101
8181.01	0.00382	0.00287	0.001
8181.28	0.00377	0.00258	0.000992677
8181.56	0.00371	0.00242	0.000983883
8181.85	0.00366	0.00238	0.000974738
8182.13	0.00367	0.00233	0.000965656
8182.41	0.00373	0.00265	0.000956549
8182.69	0.00379	0.00301	0.000947549
8182.97	0.00385	0.00312	0.000938419
8183.24	0.00391	0.00282	0.000929655
8183.51	0.00397	0.00252	0.000921049
8183.78	0.00403	0.00229	0.000912334
8184.05	0.00408	0.00207	0.000903518
8184.32	0.00414	0.0019	0.000894919
8184.58	0.0042	0.00187	0.000886543
8184.85	0.00426	0.00184	0.00087765
8185.13	0.00432	0.00183	0.000868643
8185.42	0.00438	0.00185	0.000859196
8185.7	0.00444	0.00187	0.000850179
8185.96	0.0045	0.00193	0.000841617
8186.21	0.00457	0.00199	0.000833644
8186.47	0.00466	0.0019	0.000825232
8186.74	0.00475	0.00169	0.000816518
8187	0.00484	0.00148	0.000807963
8187.26	0.00493	0.00165	0.000799554
8187.51	0.00501	0.00189	0.000791436
8187.79	0.00511	0.00205	0.00078238
8188.08	0.0052	0.002	0.000773201
8188.36	0.0053	0.00195	0.000764018
8188.64	0.0054	0.00187	0.000754943
8188.92	0.00549	0.00178	0.000745987
8189.21	0.00559	0.00172	0.000736736
8189.49	0.00568	0.00178	0.000727612
8189.76	0.00577	0.00183	0.000718776
8190.04	0.00577	0.00172	0.000710094
8190.33	0.00567	0.00149	0.000701281
8190.6	0.00557	0.00136	0.000692854
8190.89	0.00547	0.00181	0.000684102
8191.17	0.00537	0.00228	0.000675362
8191.46	0.00526	0.00243	0.000666638
8191.74	0.00517	0.00239	0.000658125
8192.02	0.00506	0.00234	0.000649459
8192.31	0.00496	0.00189	0.000640594
8192.59	0.00486	0.00144	0.000631934
8192.87	0.00476	0.00141	0.000623363
8193.14	0.00467	0.00169	0.000615194
8193.43	0.00456	0.00198	0.000606325
8193.71	0.00446	0.00195	0.000594823
8193.99	0.00448	0.00193	0.000579832
8194.25	0.00456	0.00166	0.000566143
8194.52	0.00464	0.00124	0.00055196
8194.8	0.00472	0.000860062	0.00053732
8195.1	0.00481	0.000722513	0.000521846
8195.37	0.00489	0.000592003	0.000507459
8195.65	0.00497	0.000909165	0.00049284
8195.93	0.00505	0.00136	0.000478353
8196.19	0.00513	0.00178	0.000464364
8196.47	0.00521	0.00167	0.000449887
8196.75	0.00529	0.00156	0.000435394
8197.03	0.00537	0.00143	0.000420482
8197.31	0.00545	0.000991853	0.000405974
8197.62	0.00554	0.000508833	0.000393967
8197.9	0.0054	0.000120834	0.00038459
8198.17	0.00508	-0.000229176	0.000375632
8198.44	0.00475	-0.000597417	0.000366281
8198.71	0.00444	-0.000361579	0.000357393
8198.98	0.00412	-0.000115848	0.000348515
8199.26	0.00378	0.000103004	0.000338937
8199.54	0.00346	0.000211189	0.000329691
8199.82	0.00312	0.000330639	0.000320126
8200.1	0.00279	0.000210959	0.000310729
8200.38	0.00246	-1.82402e-05	0.000301388
8200.66	0.00213	-0.000158	0.000292041
8200.94	0.00179	-1.92964e-05	0.000282624
8201.22	0.00146	0.000119477	0.00027319
8201.5	0.00113	9.74514e-06	0.000263789
8201.79	0.000985899	-0.000278488	0.000256204
8202.07	0.00123	-0.000566454	0.000249442
8202.36	0.00146	-0.000725425	0.000242706
8202.64	0.00171	-0.000874154	0.000235918
8202.93	0.00195	-0.000824344	0.000229156
8203.21	0.00219	-0.000625515	0.000222393
8203.49	0.00242	-0.000437083	0.00021571
8203.78	0.00267	-0.000317269	0.000208869
8204.06	0.0029	-0.000198281	0.000202169
8204.36	0.00315	-2.78843e-05	0.000195174
8204.64	0.00339	0.000170903	0.000188419
8204.93	0.00364	0.000201683	0.000181514
8205.22	0.00388	-0.000106279	0.000174773
8205.5	0.00412	-0.000423868	0.00016798
8205.79	0.00436	-0.000334194	0.000160152
8206.08	0.00415	-0.000214044	0.000152019
8206.37	0.00387	-0.000233832	0.000144056
8206.66	0.00358	-0.000531006	0.000135937
8206.94	0.0033	-0.000819211	0.000128011
8207.22	0.00302	-0.000819508	0.000120125
8207.5	0.00274	-0.000750067	0.000112199
8207.78	0.00247	-0.000682166	0.00010458
8208.06	0.00218	-0.000612333	9.65761e-05
8208.35	0.0019	-0.000512234	8.84794e-05
8208.63	0.00162	-0.000423092	8.0587e-05
8208.93	0.00133	-0.000213125	7.23728e-05
8209.22	0.00103	2.72061e-05	6.40466e-05
8209.5	0.000753873	1.66244e-05	5.62297e-05
8209.78	0.00047534	-0.000341473	4.74748e-05
8210.07	0.000179891	-0.000708678	3.5209e-05
8210.34	-0.000113392	-0.000849641	2.36323e-05
8210.63	-0.000428793	-0.000828796	1.11825e-05
8210.92	-0.000736387	-0.000739416	-9.5915e-07
8211.21	-0.00105	-0.000102526	-1.34389e-05
8211.5	-0.00137	0.000524176	-2.58416e-05
8211.79	-0.00169	0.000655114	-3.85396e-05
8212.08	-0.00199	0.000505882	-5.06256e-05
8212.36	-0.0023	0.000267714	-6.28571e-05
8212.65	-0.00261	-0.000437786	-7.49645e-05
8212.92	-0.00291	-0.00113	-8.68323e-05
8213.21	-0.00323	-0.00136	-9.92307e-05
8213.5	-0.00354	-0.00114	-0.000111736
8213.79	-0.00385	-0.000933535	-0.000121754
8214.08	-0.00413	-0.000575039	-0.000129698
8214.36	-0.00423	-0.000207238	-0.000137519
8214.66	-0.00433	-0.000145982	-0.000145619
8214.94	-0.00442	-0.000275037	-0.000153415
8215.24	-0.00452	-0.00039259	-0.000161518
8215.52	-0.00461	-0.000332818	-0.000169328
8215.81	-0.00471	-0.000262677	-0.000177223
8216.1	-0.0048	-9.38759e-05	-0.000184984
8216.38	-0.0049	0.000154668	-0.000192796
8216.67	-0.00499	0.000404038	-0.00020077
8216.96	-0.00509	0.0002946	-0.000208517
8217.24	-0.00518	0.000166076	-0.000216417
8217.53	-0.00528	-9.14008e-05	-0.000224356
8217.82	-0.00538	-0.000518004	-0.000227669
8218.11	-0.00518	-0.000934813	-0.000219079
8218.39	-0.00493	-0.000845461	-0.000210598
8218.68	-0.00467	-0.000715726	-0.000201978
8218.96	-0.00443	-0.000607289	-0.000193664
8219.24	-0.00417	-0.000518006	-0.000185197
8219.53	-0.00392	-0.000427786	-0.00017653
8219.82	-0.00366	-0.000595544	-0.000167794
8220.12	-0.0034	-0.00083283	-0.000159055
8220.4	-0.00314	-0.001	-0.00015042
8220.69	-0.00289	-0.00102	-0.000141804
8220.99	-0.00262	-0.00103	-0.000132954
8221.26	-0.00238	-0.00083143	-0.000124778
8221.55	-0.00212	-0.000592163	-0.000116104
8221.83	-0.002	-0.000394132	-0.000133077
8222.11	-0.00241	-0.000235601	-0.000157291
8222.4	-0.00283	-8.59974e-05	-0.000182126
8222.69	-0.00325	-0.000512377	-0.000207099
8222.98	-0.00367	-0.000958962	-0.000231864
8223.27	-0.00409	-0.00123	-0.000256785
8223.55	-0.0045	-0.00119	-0.000281155
8223.84	-0.00493	-0.00112	-0.000306705
8224.13	-0.00534	-0.000717773	-0.000331462
8224.43	-0.00577	-0.000299151	-0.000356779
8224.71	-0.00618	-8.08308e-05	-0.000381106
8224.99	-0.00659	2.83627e-05	-0.000405527
8225.28	-0.00701	0.000138102	-0.000430284
8225.57	-0.00742	4.91771e-05	-0.000439405
8225.86	-0.00766	-8.82031e-05	-0.000442678
8226.14	-0.00745	-0.000267547	-0.000445776
8226.44	-0.00722	-0.000613512	-0.000449053
8226.72	-0.007	-0.000951418	-0.000452181
8227.01	-0.00677	-0.00122	-0.000455381
8227.29	-0.00655	-0.00136	-0.000458511
8227.58	-0.00633	-0.00149	-0.000461699
8227.87	-0.0061	-0.00139	-0.00046485
8228.15	-0.00588	-0.00124	-0.000468016
8228.44	-0.00566	-0.00107	-0.000471173
8228.73	-0.00543	-0.000809445	-0.000474381
8229.02	-0.00521	-0.00054036	-0.000477587
8229.31	-0.00498	-0.000311153	-0.000480782
8229.6	-0.00476	-0.000101732	-0.000483575
8229.88	-0.0047	0.000107045	-0.000483865
8230.17	-0.00467	-8.14216e-05	-0.000484155
8230.46	-0.00465	-0.000338549	-0.000484452
8230.74	-0.00463	-0.000447889	-0.00048474
8231.03	-0.0046	-0.000347958	-0.000485033
8231.32	-0.00458	-0.000258088	-0.000485325
8231.61	-0.00456	-0.000217345	-0.000485621
8231.9	-0.00453	-0.000207022	-0.000485912
8232.18	-0.00451	-0.000176815	-0.000486204
8232.51	-0.00448	-0.00010207	-0.00048653
8232.79	-0.00446	-3.2111e-05	-0.000486822
8233.08	-0.00444	-0.000299719	-0.000487115
8233.37	-0.00441	-0.000596962	-0.000487409
8233.66	-0.00439	-0.000904421	-0.000487702
8233.94	-0.00435	-0.00125	-0.000491799
8234.24	-0.00426	-0.00162	-0.000496247
8234.53	-0.00419	-0.00165	-0.000500583
8234.83	-0.0041	-0.00147	-0.000504976
8235.12	-0.00403	-0.0013	-0.000509285
8235.42	-0.00395	-0.00109	-0.000513618
8235.71	-0.00386	-0.000874903	-0.000518046
8236	-0.00379	-0.000854337	-0.000522322
8236.29	-0.00371	-0.000962711	-0.000526621
8236.58	-0.00363	-0.00107	-0.000530875
8236.89	-0.00355	-0.00139	-0.000535402
8237.18	-0.00347	-0.00173	-0.000539713
8237.47	-0.00339	-0.00198	-0.000544025
8237.76	-0.00331	-0.00192	-0.000548401
8238.05	-0.00327	-0.00186	-0.000553966
8238.35	-0.00333	-0.00162	-0.000560014
8238.66	-0.00339	-0.00133	-0.00056625
8238.96	-0.00345	-0.00111	-0.000572345
8239.26	-0.00351	-0.000974996	-0.000578286
8239.57	-0.00358	-0.000832528	-0.000584502
8239.87	-0.00364	-0.000919073	-0.000590643
8240.18	-0.00371	-0.00108	-0.000596977
8240.5	-0.00377	-0.0012	-0.000603294
8240.8	-0.00383	-0.00125	-0.000609455
8241.09	-0.00389	-0.0013	-0.00061518
8241.38	-0.00395	-0.00127	-0.000621186
8241.68	-0.00401	-0.00124	-0.00062535
8241.97	-0.00407	-0.00127	-0.000626562
8242.27	-0.00401	-0.00154	-0.000627795
8242.56	-0.00392	-0.0018	-0.000629029
8242.85	-0.00384	-0.00184	-0.000630231
8243.15	-0.00375	-0.00183	-0.000631459
8243.45	-0.00366	-0.00171	-0.0006327
8243.74	-0.00358	-0.00136	-0.000633891
8244.02	-0.00349	-0.00101	-0.000635092
8244.32	-0.0034	-0.000932016	-0.00063632
8244.62	-0.00332	-0.00098011	-0.000637545
8244.91	-0.00323	-0.000989208	-0.000638747
8245.2	-0.00315	-0.000888914	-0.000639953
8245.49	-0.00306	-0.000788353	-0.000641166
8245.78	-0.00297	-0.000698469	-0.000641907
8246.08	-0.0029	-0.000606668	-0.000640669
8246.39	-0.00291	-0.000503616	-0.000639392
8246.71	-0.00291	-0.000508669	-0.00063808
8247.01	-0.00291	-0.000515248	-0.000636814
8247.31	-0.00292	-0.000602535	-0.000635584
8247.62	-0.00292	-0.000728315	-0.000634317
8247.93	-0.00292	-0.000843783	-0.000633039
8248.25	-0.00293	-0.000889162	-0.000631744
8248.55	-0.00293	-0.000925559	-0.000630478
8248.87	-0.00293	-0.000831868	-0.000629185
8249.16	-0.00294	-0.000651802	-0.00062798
8249.47	-0.00294	-0.000489437	-0.000626712
8249.78	-0.00294	-0.000546067	-0.000627605
8250.09	-0.00278	-0.000601898	-0.000631684
8250.39	-0.0025	-0.00058914	-0.000635674
8250.7	-0.00221	-0.000546424	-0.000639677
8251.01	-0.00192	-0.000482774	-0.000643781
8251.34	-0.00161	-0.000178707	-0.000648071
8251.65	-0.00132	0.000113732	-0.000652202
8251.97	-0.00102	-7.03259e-05	-0.000656367
8252.28	-0.000733257	-0.000364672	-0.000660438
8252.61	-0.000428125	-0.000567312	-0.000664724
8252.93	-0.000124767	-0.000680806	-0.000668985
8253.24	0.000169251	-0.000765896	-0.000673115
8253.56	0.000451704	-0.000810058	-0.00067576
8253.87	0.000338165	-0.00081833	-0.00067352
8254.17	0.000228435	-0.000407823	-0.000671355
8254.47	0.000120206	-8.81864e-06	-0.000669219
8254.77	9.56076e-06	0.000271894	-0.000667036
8255.07	-0.000102513	0.000483611	-0.000664825
8255.39	-0.000217041	-6.86992e-05	-0.000662565
8255.69	-0.000329665	-0.00138	-0.000660343
8256.01	-0.000444595	-0.00227	-0.000658076
8256.27	-0.000538979	-0.00207	-0.000656213
8256.54	-0.000638381	-0.00186	-0.000654252
8256.8	-0.000734853	-0.00152	-0.000652349
8257.07	-0.000835097	-0.00105	-0.000650371
8257.34	-0.000932081	-0.000607109	-0.000648457
8257.61	-0.00103	-0.000845193	-0.000646156
8257.89	-0.00114	-0.00109	-0.000643498
8258.17	-0.00124	-0.00119	-0.000640929
8258.44	-0.00135	-0.00116	-0.000638387
8258.7	-0.00145	-0.00114	-0.000635921
8259	-0.00156	-0.000894873	-0.000633145
8259.28	-0.00167	-0.00064336	-0.000630481
8259.58	-0.00178	-0.000639585	-0.000627695
8259.86	-0.00189	-0.000929594	-0.000625023
8260.15	-0.002	-0.00117	-0.000622333
8260.43	-0.00211	-0.00128	-0.000619681
8260.73	-0.00222	-0.0014	-0.000616894
8261.01	-0.00233	-0.00141	-0.000614269
8261.29	-0.00244	-0.0014	-0.000611565
8261.59	-0.00255	-0.00127	-0.000609291
8261.87	-0.00261	-0.00101	-0.000611622
8262.16	-0.00259	-0.000740722	-0.000613982
8262.46	-0.00257	-0.00046909	-0.000616376
8262.75	-0.00255	-0.000199991	-0.00061874
8263.03	-0.00253	-0.000423215	-0.00062107
8263.32	-0.00251	-0.000799124	-0.000623419
8263.61	-0.00249	-0.00101	-0.000625798
8263.9	-0.00247	-0.00085412	-0.00062814
8264.19	-0.00245	-0.000693672	-0.000630539
8264.47	-0.00243	-0.00108	-0.000632747
8264.75	-0.00242	-0.00159	-0.000635022
8265.02	-0.0024	-0.00177	-0.000637282
8265.31	-0.00238	-0.00158	-0.000639642
8265.6	-0.00236	-0.00141	-0.000641995
8265.88	-0.00233	-0.00135	-0.000638936
8266.16	-0.00218	-0.00129	-0.000634986
8266.45	-0.00202	-0.00124	-0.000631029
8266.72	-0.00187	-0.0012	-0.00062719
8267.01	-0.00172	-0.00117	-0.000623196
8267.31	-0.00156	-0.000943655	-0.000619118
8267.6	-0.0014	-0.000704136	-0.000615074
8267.87	-0.00125	-0.000472159	-0.000611285
8268.14	-0.00111	-0.000327314	-0.000607565
8268.41	-0.00096116	-0.000182216	-0.00060382
8268.69	-0.000810326	-4.88722e-05	-0.000599961
8268.96	-0.000663339	3.9766e-05	-0.000596199
8269.23	-0.000515106	0.00012972	-0.000592406
8269.53	-0.000356038	-2.98667e-05	-0.000588335
8269.81	-0.000204283	-0.000243996	-0.000585232
8270.1	-0.000144523	-0.000462798	-0.000583667
8270.39	-0.000169609	-0.000611288	-0.000582147
8270.69	-0.00019582	-0.000767908	-0.000580559
8270.98	-0.000220985	-0.000578496	-0.000579035
8271.28	-0.00024696	-0.000258632	-0.000577461
8271.57	-0.000272334	-7.88188e-05	-0.000575924
8271.85	-0.000296487	-0.000238741	-0.000574461
8272.14	-0.000322088	-0.000406275	-0.00057291
8272.43	-0.000347349	-0.000524682	-0.00057138
8272.72	-0.000372967	-0.000622646	-0.000569828
8273.01	-0.000398245	-0.000621809	-0.000568297
8273.3	-0.000423409	-0.000462201	-0.000566773
8273.59	-0.00044874	-0.000292392	-0.00056537
8273.88	-0.000473826	-0.000599836	-0.000565644
8274.17	-0.000601142	-0.000926464	-0.000565923
8274.47	-0.000833899	-0.00102	-0.000566205
8274.76	-0.00106	-0.000894399	-0.000566479
8275.05	-0.00129	-0.000773802	-0.000566759
8275.34	-0.00152	-0.000842255	-0.000567036
8275.64	-0.00175	-0.000900117	-0.000567319
8275.93	-0.00198	-0.000263535	-0.000567594
8276.22	-0.00221	0.000531888	-0.000567869
8276.51	-0.00244	0.00132	-0.000568144
8276.8	-0.00267	0.000632963	-0.000568422
8277.09	-0.0029	-0.000130564	-0.000568702
8277.38	-0.00313	-0.00121	-0.000568979
8277.68	-0.00336	-0.00264	-0.000568625
8277.96	-0.00341	-0.00397	-0.000568265
8278.25	-0.00318	-0.0028	-0.000567894
8278.54	-0.00294	-0.00151	-0.000567517
8278.83	-0.0027	-0.00092987	-0.000567134
8279.12	-0.00246	-0.000839426	-0.000566757
8279.42	-0.00222	-0.00108	-0.000566378
8279.7	-0.00199	-0.00188	-0.00056601
8279.98	-0.00176	-0.00269	-0.000565645
8280.26	-0.00153	-0.00182	-0.000565282
8280.55	-0.0013	-0.00044168	-0.000564916
8280.83	-0.00107	0.00076046	-0.000564548
8281.1	-0.000852479	0.00138	-0.000564197
8281.39	-0.000614423	0.00204	-0.000559946
8281.69	-0.000376611	0.00193	-0.000543152
8281.99	-0.00025546	0.00109	-0.000525846
8282.28	-0.000170013	0.000366965	-0.000509109
8282.58	-8.23361e-05	0.000150472	-0.000491936
8282.86	2.11241e-06	-6.7561e-05	-0.000475394
8283.16	8.75002e-05	-0.000225538	-0.000458669
8283.45	0.000175324	-0.000362485	-0.000441467
8283.75	0.000261681	-0.000440523	-0.000424552
8284.04	0.000347832	-6.16676e-05	-0.000407677
8284.34	0.000433983	0.000317188	-0.000390802
8284.63	0.000519547	0.000626221	-0.000374042
8284.92	0.000606666	0.000866454	-0.000356978
8285.21	0.000691702	0.00107	-0.000340322
8285.5	0.000775035	0.00071824	-0.000320381
8285.78	0.000989782	0.000370764	-0.000294625
8286.08	0.00124	6.43131e-05	-0.00026804
8286.36	0.00148	-0.000203813	-0.000242366
8286.66	0.00174	-0.000470133	-0.000215528
8286.94	0.00198	-0.000529786	-0.000189953
8287.24	0.00223	-0.000597148	-0.000162944
8287.53	0.00248	-0.000298665	-0.000137053
8287.83	0.00273	0.000120223	-0.000110396
8288.11	0.00298	0.00032921	-8.45591e-05
8288.41	0.00323	0.000102447	-5.78387e-05
8288.7	0.00348	-0.000124359	-3.11453e-05
8289	0.00373	-0.000133093	-4.76761e-06
8289.29	0.00398	-0.000102453	2.13757e-05
8289.58	0.00423	0.00013715	4.85597e-05
8289.87	0.00409	0.000703923	7.59893e-05
8290.16	0.00383	0.00128	0.000103505
8290.44	0.00358	0.00103	0.000131068
8290.74	0.00331	0.000667534	0.000159538
8291.04	0.00305	0.000420971	0.000187854
8291.33	0.00279	0.000382811	0.000216019
8291.62	0.00253	0.000343629	0.000243487
8291.91	0.00227	0.000632821	0.000271317
8292.2	0.00202	0.000960926	0.000298584
8292.49	0.00177	0.00115	0.000325766
8292.77	0.00151	0.00115	0.000353396
8293.07	0.00124	0.00116	0.000381789
8293.36	0.000987553	0.00125	0.00041113
8293.66	0.000726048	0.00135	0.000455873
8293.95	0.000718161	0.00144	0.000501118
8294.25	0.00091188	0.0015	0.000546363
8294.55	0.0011	0.00155	0.000591167
8294.84	0.00129	0.0016	0.000635226
8295.13	0.00148	0.00164	0.000679438
8295.42	0.00168	0.0017	0.000724652
8295.71	0.00186	0.00184	0.000768803
8296.01	0.00206	0.00198	0.000814169
8296.3	0.00225	0.00205	0.000857757
8296.6	0.00244	0.00211	0.000903063
8296.88	0.00263	0.00218	0.000946757
8297.17	0.00281	0.00233	0.000990817
8297.46	0.003	0.00247	0.00104
8297.76	0.0032	0.00264	0.0011
8298.07	0.00339	0.00284	0.00116
8298.36	0.00356	0.003	0.00122
8298.66	0.00375	0.00318	0.00128
8298.96	0.00393	0.00333	0.00134
8299.25	0.00411	0.00328	0.0014
8299.55	0.0043	0.00303	0.00146
8299.85	0.00448	0.00279	0.00152
8300.14	0.00466	0.00259	0.00159
8300.43	0.00484	0.0024	0.00164
8300.73	0.00502	0.00244	0.00171
8301.03	0.0052	0.00272	0.00177
8301.32	0.00538	0.003	0.00183
8301.61	0.00556	0.00341	0.00189
8301.91	0.00575	0.00385	0.00196
8302.22	0.00624	0.00407	0.00203
8302.52	0.00674	0.00404	0.00211
8302.83	0.00723	0.00398	0.0022
8303.13	0.00619	0.00378	0.0023
8303.46	0.00501	0.00357	0.00242
8303.75	0.00416	0.00375	0.0025
8304.03	0.00458	0.00399	0.00257
8304.33	0.00501	0.0042	0.00264
8304.62	0.00544	0.00435	0.00272
8304.92	0.00575	0.00449	0.00281
8305.23	0.00585	0.0048	0.0029
8305.54	0.00596	0.00517	0.00299
8305.83	0.00606	0.00543	0.00316
8306.12	0.00658	0.00543	0.00333
8306.42	0.00716	0.00542	0.00351
8306.73	0.00776	0.00566	0.00367
8307.04	0.00817	0.00594	0.00381
8307.35	0.00855	0.00627	0.00395
8307.65	0.00893	0.00665	0.00411
8307.96	0.00874	0.00696	0.0043
8308.26	0.00832	0.00672	0.00449
8308.57	0.0079	0.00648	0.00469
8308.88	0.00982	0.00617	0.00491
8309.19	0.0116	0.00584	0.00514
8309.49	0.01213	0.00574	0.00538
8309.79	0.01147	0.00583	0.00565
8310.1	0.01083	0.00592	0.00593
8310.4	0.01019	0.00624	0.00623
8310.71	0.01016	0.00657	0.00655
8311.01	0.01128	0.00686	0.00687
8311.32	0.01212	0.00712	0.00719
8311.63	0.01292	0.00738	0.00751
8311.93	0.0144	0.00762	0.00778
8312.23	0.01482	0.00786	0.00806
8312.53	0.01401	0.0081	0.00847
8312.85	0.0139	0.00836	0.00894
8313.15	0.0147	0.00861	0.00937
8313.44	0.0171	0.00886	0.00984
8313.74	0.01816	0.00912	0.0104
8314.03	0.01853	0.00952	0.011
8314.33	0.01765	0.0102	0.01164
8314.63	0.01749	0.01087	0.01237
8314.94	0.01849	0.01095	0.01324
8315.24	0.01886	0.01088	0.01425
8315.53	0.01934	0.0113	0.01539
8315.82	0.02042	0.01215	0.01658
8316.12	0.0213	0.01301	0.01795
8316.41	0.02172	0.01458	0.01952
8316.7	0.02277	0.0162	0.02136
8317	0.02423	0.01638	0.0236
8317.31	0.0258	0.01464	0.02608
8317.6	0.02717	0.01329	0.02946
8317.91	0.0284	0.01354	0.03333
8318.22	0.03044	0.0138	0.03828
8318.54	0.03327	0.01555	0.04491
8318.85	0.03491	0.01784	0.05244
8319.17	0.03792	0.01997	0.06305
8319.47	0.04234	0.0217	0.0755
8319.79	0.04755	0.02394	0.0902
8320.1	0.0532	0.02857	0.10847
8320.42	0.06086	0.03334	0.12836
8320.73	0.06682	0.03793	0.15001
8321.04	0.07117	0.04251	0.17258
8321.35	0.07391	0.04419	0.19532
8321.67	0.07251	0.04117	0.21526
8321.99	0.07081	0.03812	0.23385
8322.31	0.06883	0.03766	0.25119
8322.64	0.06741	0.03721	0.2671
8322.95	0.06803	0.03897	0.28083
8323.27	0.06977	0.04132	0.29224
8323.57	0.07262	0.04476	0.30135
8323.88	0.07723	0.04985	0.30991
8324.19	0.08235	0.05562	0.31766
8324.51	0.08744	0.06331	0.32504
8324.83	0.09492	0.0712	0.33208
8325.15	0.10407	0.07868	0.33895
8325.44	0.11195	0.08556	0.34531
8325.77	0.12182	0.09438	0.35309
8326.07	0.13424	0.10425	0.36064
8326.39	0.14861	0.11533	0.37044
8326.71	0.16354	0.13083	0.38065
8327.03	0.18753	0.14659	0.39115
8327.36	0.21403	0.17038	0.40142
8327.66	0.23972	0.19453	0.41043
8327.95	0.26371	0.22116	0.41902
8328.25	0.29003	0.25366	0.42782
8328.56	0.32292	0.28686	0.43673
8328.86	0.35376	0.31914	0.44524
8329.19	0.38644	0.35426	0.45513
8329.5	0.42393	0.38626	0.46511
8329.85	0.46584	0.41994	0.47893
8330.18	0.50585	0.45195	0.49277
8330.52	0.55441	0.48463	0.50749
8330.83	0.60076	0.51475	0.52256
8331.15	0.64852	0.54943	0.53888
8331.46	0.69191	0.59176	0.55533
8331.78	0.73666	0.63581	0.57408
8332.1	0.79082	0.70049	0.59224
8332.4	0.84017	0.76155	0.60871
8332.69	0.88844	0.82531	0.62684
8332.99	0.96572	0.89269	0.64633
8333.27	1.00816	0.95814	0.68069
8333.55	1.04512	1.0173	0.69219
8333.84	1.07008	1.07368	0.70398
8334.13	1.09575	1.12912	0.71901
8334.43	1.12457	1.17011	0.7378
8334.73	1.15422	1.21123	0.75438
8335.02	1.18201	1.253	0.76989
8335.31	1.20676	1.29588	0.78378
8335.59	1.22723	1.3378	0.79595
8335.89	1.24507	1.38447	0.80706
8336.19	1.26133	1.4317	0.8167
8336.47	1.27227	1.47826	0.82482
8336.77	1.28144	1.52988	0.83007
8337.07	1.28713	1.58241	0.83552
8337.36	1.29013	1.62265	0.83883
8337.65	1.29141	1.65882	0.83986
8337.93	1.28664	1.6853	0.8408
8338.23	1.28076	1.68115	0.84057
8338.52	1.27413	1.67721	0.83976
8338.81	1.26633	1.65174	0.8383
8339.1	1.25957	1.6193	0.83648
8339.4	1.25329	1.58447	0.83375
8339.67	1.24559	1.54325	0.83075
8339.94	1.2345	1.50175	0.82957
8340.22	1.22423	1.4598	0.82837
8340.5	1.21437	1.41841	0.82683
8340.77	1.20533	1.37805	0.8253
8341.07	1.19339	1.33338	0.82453
8341.37	1.17731	1.28861	0.82443
8341.67	1.16887	1.24541	0.82582
8341.97	1.1605	1.21396	0.82727
8342.26	1.14991	1.18329	0.8289
8342.57	1.13879	1.15875	0.83253
8342.86	1.12783	1.1384	0.83657
8343.16	1.11698	1.11782	0.84158
8343.45	1.10677	1.10095	0.84688
8343.74	1.09737	1.08427	0.85227
8344.04	1.08671	1.06631	0.8582
8344.33	1.07261	1.04803	0.86384
8344.62	1.06699	1.02969	0.86887
8344.92	1.06115	1.00711	0.8732
8345.21	1.05364	0.98514	0.8769
8345.5	1.04573	0.96125	0.87941
8345.8	1.03831	0.93629	0.88115
8346.09	1.03221	0.91181	0.88172
8346.39	1.02697	0.89163	0.88143
8346.69	1.02238	0.87111	0.88042
8346.98	1.01814	0.85244	0.87876
8347.28	1.01299	0.83479	0.87686
8347.57	1.00826	0.81793	0.87432
8347.88	1.00395	0.80651	0.87146
8348.17	1.00011	0.79597	0.86845
8348.48	0.99623	0.78827	0.8658
8348.77	0.99335	0.78388	0.86334
8349.07	0.99047	0.7794	0.86102
8349.37	0.98764	0.78105	0.85862
8349.65	0.98518	0.78294	0.85612
8349.94	0.98287	0.78616	0.85385
8350.24	0.98005	0.79369	0.85169
8350.54	0.97696	0.80141	0.8491
8350.83	0.97369	0.81209	0.84604
8351.13	0.97019	0.8262	0.84108
8351.42	0.96758	0.83981	0.83892
8351.7	0.96587	0.85358	0.83687
8351.98	0.96413	0.86767	0.83422
8352.26	0.96163	0.88127	0.83149
8352.56	0.95905	0.89329	0.82842
8352.84	0.95707	0.90492	0.82542
8353.14	0.95455	0.91434	0.82238
8353.44	0.95073	0.92164	0.81954
8353.74	0.94738	0.92885	0.81752
8354.03	0.94445	0.9306	0.81587
8354.33	0.9414	0.93165	0.81436
8354.63	0.93841	0.932	0.81324
8354.92	0.93556	0.92886	0.81215
8355.22	0.93251	0.92565	0.81105
8355.51	0.92921	0.92046	0.81015
8355.81	0.92597	0.91379	0.80953
8356.1	0.9229	0.9073	0.80893
8356.39	0.9198	0.90055	0.80833
8356.69	0.91665	0.89383	0.80806
8356.98	0.91287	0.88719	0.80782
8357.28	0.90917	0.88096	0.80764
8357.58	0.90565	0.87482	0.80782
8357.88	0.90201	0.86964	0.80801
8358.18	0.89846	0.86475	0.8086
8358.49	0.89561	0.86005	0.80939
8358.78	0.89272	0.85651	0.81043
8359.08	0.88946	0.85286	0.81199
8359.38	0.88651	0.84924	0.81396
8359.68	0.88385	0.84572	0.81547
8359.98	0.88124	0.84219	0.81704
8360.27	0.87866	0.83821	0.81935
8360.58	0.87588	0.83406	0.82185
8360.88	0.87368	0.82996	0.82441
8361.18	0.87193	0.82572	0.8273
8361.48	0.87085	0.82148	0.83039
8361.77	0.86987	0.81738	0.83362
8362.06	0.86813	0.81337	0.83687
8362.36	0.86707	0.80929	0.84059
8362.65	0.86692	0.8053	0.84605
8362.96	0.86669	0.80127	0.85067
8363.25	0.86657	0.79802	0.85364
8363.55	0.86697	0.79466	0.85707
8363.84	0.86737	0.79242	0.86099
8364.14	0.86778	0.79074	0.86518
8364.43	0.86953	0.78946	0.86966
8364.73	0.87141	0.78921	0.87366
8365.02	0.87347	0.78899	0.87873
8365.32	0.87546	0.78967	0.88514
8365.61	0.8772	0.79057	0.88812
8365.91	0.88148	0.79199	0.89117
8366.2	0.88415	0.79451	0.89544
8366.51	0.88672	0.79714	0.89988
8366.81	0.88987	0.80104	0.90379
8367.11	0.89362	0.80539	0.90789
8367.41	0.89724	0.80992	0.91201
8367.72	0.90114	0.8149	0.91536
8368.01	0.90544	0.81964	0.91968
8368.32	0.90982	0.82508	0.92415
8368.61	0.9141	0.83046	0.92664
8368.92	0.92264	0.83577	0.92883
8369.22	0.92867	0.84098	0.93073
8369.51	0.93206	0.84609	0.93225
8369.82	0.9348	0.85112	0.93272
8370.12	0.93851	0.85615	0.93318
8370.42	0.94405	0.86098	0.93341
8370.72	0.95239	0.86583	0.93334
8371.02	0.95763	0.8705	0.93272
8371.33	0.96207	0.87509	0.93175
8371.63	0.96635	0.87948	0.93005
8371.94	0.97085	0.88331	0.92826
8372.23	0.97516	0.88666	0.92655
8372.53	0.97924	0.88999	0.92391
8372.82	0.98278	0.89322	0.92123
8373.12	0.98641	0.89654	0.91849
8373.41	0.99006	0.89962	0.91534
8373.71	0.9934	0.90272	0.91198
8374.01	0.99663	0.90613	0.90871
8374.31	1.00002	0.90996	0.90481
8374.61	1.00318	0.9139	0.89941
8374.91	1.00637	0.91848	0.89382
8375.2	1.00936	0.92276	0.89
8375.49	1.01215	0.92832	0.8869
8375.78	1.0143	0.93452	0.88378
8376.08	1.01649	0.94121	0.8806
8376.38	1.01867	0.94851	0.87722
8376.68	1.02046	0.95591	0.87328
8376.97	1.02207	0.96383	0.86945
8377.27	1.02372	0.97206	0.86555
8377.57	1.02541	0.98065	0.86186
8377.87	1.02716	0.99072	0.85815
8378.17	1.02892	1.00084	0.85441
8378.47	1.03066	1.01011	0.85138
8378.77	1.03276	1.0193	0.8485
8379.06	1.03484	1.02815	0.8457
8379.36	1.03696	1.0371	0.84291
8379.66	1.03869	1.04601	0.84029
8379.96	1.04004	1.05417	0.83773
8380.26	1.04143	1.06255	0.8351
8380.55	1.04273	1.07073	0.83298
8380.86	1.04389	1.07919	0.83084
8381.16	1.04504	1.08715	0.82873
8381.45	1.04617	1.0935	0.82692
8381.76	1.04635	1.09999	0.82522
8382.06	1.04643	1.10546	0.82349
8382.36	1.04652	1.11034	0.82278
8382.66	1.04669	1.11531	0.82218
8382.97	1.04698	1.12037	0.82157
8383.26	1.04726	1.12527	0.82098
8383.56	1.04751	1.12948	0.82072
8383.87	1.04747	1.13364	0.82057
8384.17	1.04744	1.13748	0.82042
8384.47	1.0474	1.14078	0.82035
8384.77	1.04739	1.14402	0.82044
8385.08	1.04744	1.14746	0.82053
8385.38	1.04749	1.15087	0.82063
8385.68	1.04748	1.15409	0.82085
8385.99	1.0473	1.15689	0.82108
8386.29	1.04712	1.15963	0.82131
8386.58	1.04693	1.16138	0.82145
8386.89	1.04671	1.1632	0.82152
8387.18	1.0465	1.16452	0.82158
8387.5	1.04628	1.16564	0.82147
8387.81	1.04602	1.1664	0.8213
8388.11	1.04572	1.16614	0.82113
8388.41	1.04543	1.16589	0.82096
8388.71	1.0451	1.16419	0.8207
8389.01	1.04466	1.16213	0.82043
8389.32	1.04423	1.15937	0.82016
8389.62	1.0438	1.15595	0.8199
8389.92	1.04333	1.15251	0.81965
8390.23	1.04286	1.14781	0.8194
8390.54	1.04237	1.14283	0.81919
8390.85	1.04205	1.13757	0.81915
8391.16	1.04197	1.13222	0.81912
8391.47	1.04188	1.12662	0.81908
8391.77	1.04166	1.12018	0.8193
8392.09	1.04099	1.11348	0.81961
8392.4	1.04032	1.10711	0.81991
8392.72	1.03965	1.10088	0.82052
8393.02	1.03895	1.09488	0.82125
8393.34	1.03822	1.08872	0.82199
8393.65	1.03749	1.08257	0.82286
8393.94	1.03702	1.07722	0.82374
8394.25	1.03657	1.07171	0.82464
8394.55	1.03614	1.06621	0.82567
8394.86	1.03537	1.06017	0.82712
8395.16	1.03443	1.05414	0.82856
8395.47	1.03346	1.04747	0.83006
8395.78	1.03265	1.04081	0.83174
8396.09	1.03209	1.03452	0.83343
8396.39	1.03156	1.02884	0.83479
8396.69	1.031	1.02303	0.83588
8397	1.03043	1.01753	0.83697
8397.31	1.02984	1.01184	0.83809
8397.62	1.02925	1.00619	0.83932
8397.93	1.02829	1.00054	0.84059
8398.23	1.02728	0.99528	0.84184
8398.53	1.02629	0.99042	0.84317
8398.84	1.02554	0.98545	0.84462
8399.16	1.02486	0.98121	0.84599
8399.47	1.02417	0.977	0.84698
8399.79	1.02333	0.97273	0.84798
8400.09	1.02251	0.96875	0.84892
8400.4	1.02169	0.9647	0.85004
8400.69	1.02064	0.96078	0.85145
8400.99	1.01955	0.95682	0.85287
8401.29	1.01847	0.95271	0.8543
8401.6	1.0177	0.94833	0.85593
8401.92	1.01695	0.94396	0.85758
8402.24	1.01619	0.93969	0.85924
8402.55	1.01534	0.93552	0.86114
8402.86	1.01405	0.93149	0.86306
8403.18	1.01276	0.92743	0.865
8403.5	1.01205	0.92358	0.86719
8403.81	1.01139	0.92001	0.86933
8404.11	1.01075	0.91674	0.87142
8404.4	1.01011	0.91385	0.87354
8404.73	1.00928	0.91074	0.87585
8405.03	1.00845	0.9082	0.87805
8405.35	1.0076	0.90567	0.88041
8405.66	1.00658	0.9035	0.88282
8405.97	1.00547	0.90166	0.88524
8406.29	1.00432	0.89987	0.88727
8406.63	1.00327	0.89869	0.88914
8406.96	1.0023	0.89751	0.89102
8407.27	1.00139	0.89624	0.89279
8407.61	1.00058	0.89486	0.89492
8407.92	0.99993	0.89383	0.8969
8408.25	0.99925	0.89298	0.89898
8408.58	0.99827	0.89245	0.90137
8408.92	0.99694	0.89253	0.90383
8409.24	0.9957	0.89263	0.90613
8409.57	0.99446	0.89284	0.90839
8409.89	0.99356	0.89305	0.91053
8410.19	0.99271	0.89362	0.91256
8410.48	0.99187	0.89419	0.91478
8410.76	0.99099	0.89518	0.91699
8411.05	0.99005	0.89684	0.9193
8411.34	0.9891	0.89849	0.92166
8411.63	0.9882	0.90013	0.92416
8411.92	0.98733	0.90181	0.9267
8412.2	0.98651	0.90342	0.92913
8412.49	0.98562	0.90504	0.93154
8412.77	0.9847	0.90671	0.93385
8413.05	0.98376	0.9085	0.9362
8413.33	0.98283	0.91025	0.93852
8413.6	0.98201	0.91256	0.94088
8413.88	0.98138	0.91513	0.94334
8414.18	0.9807	0.91785	0.94596
8414.47	0.98005	0.92046	0.94857
8414.77	0.9794	0.92314	0.95134
8415.07	0.97875	0.92565	0.95407
8415.38	0.97808	0.9282	0.95688
8415.68	0.97742	0.9307	0.95926
8415.99	0.97664	0.93336	0.96173
8416.29	0.97589	0.93592	0.96409
8416.59	0.97514	0.93852	0.9663
8416.89	0.97442	0.94119	0.96844
8417.19	0.97369	0.94391	0.97061
8417.49	0.97297	0.94627	0.97267
8417.8	0.97254	0.94847	0.97439
8418.09	0.97235	0.95057	0.97604
8418.38	0.97216	0.95151	0.97767
8418.66	0.97189	0.95243	0.97897
8418.96	0.97148	0.9535	0.98025
8419.25	0.97108	0.95463	0.98149
8419.54	0.97068	0.95578	0.98214
8419.85	0.9705	0.95679	0.98273
8420.15	0.97047	0.95769	0.9833
8420.45	0.97045	0.95851	0.98388
8420.75	0.97045	0.95905	0.98398
8421.05	0.97052	0.95957	0.98395
8421.35	0.97058	0.95988	0.98392
8421.64	0.97064	0.96002	0.98361
8421.93	0.97053	0.96016	0.9831
8422.25	0.97038	0.96046	0.98256
8422.53	0.97024	0.96073	0.98205
8422.81	0.97027	0.96113	0.98107
8423.09	0.97058	0.96178	0.98011
8423.38	0.9709	0.96246	0.97911
8423.66	0.97122	0.96308	0.9779
8423.95	0.97136	0.96369	0.97661
8424.26	0.97151	0.96433	0.97527
8424.54	0.97166	0.9649	0.97392
8424.83	0.97212	0.96547	0.97243
8425.12	0.97264	0.96607	0.97089
8425.41	0.97317	0.9669	0.96933
8425.7	0.97367	0.9677	0.96791
8425.98	0.97417	0.96861	0.96647
8426.27	0.97467	0.96964	0.96503
8426.58	0.97521	0.97076	0.96342
8426.88	0.9755	0.97189	0.96182
8427.18	0.97576	0.97299	0.96025
8427.48	0.97602	0.97414	0.9586
8427.77	0.97659	0.97531	0.95683
8428.07	0.97723	0.97648	0.95504
8428.38	0.97788	0.97795	0.95324
8428.68	0.97852	0.9794	0.95161
8428.98	0.97918	0.98118	0.94994
8429.28	0.97982	0.98324	0.94832
8429.59	0.98043	0.98538	0.94638
8429.89	0.98092	0.98723	0.94439
8430.2	0.98141	0.98913	0.94234
8430.5	0.98187	0.99119	0.94068
8430.79	0.98224	0.99337	0.93914
8431.09	0.98263	0.99564	0.93756
8431.4	0.98302	0.99839	0.93606
8431.7	0.98364	1.00109	0.93467
8432.01	0.9844	1.004	0.93324
8432.31	0.98515	1.00688	0.93187
8432.62	0.98603	1.00981	0.93057
8432.92	0.98692	1.01248	0.92931
8433.24	0.98768	1.01527	0.92808
8433.53	0.98781	1.01807	0.92715
8433.84	0.98794	1.02095	0.92621
8434.15	0.98807	1.02377	0.92526
8434.45	0.9882	1.02638	0.92443
8434.74	0.98839	1.02894	0.92363
8435.04	0.98858	1.03156	0.92285
8435.32	0.98876	1.03409	0.92222
8435.62	0.98905	1.03638	0.92157
8435.92	0.98938	1.03783	0.92091
8436.22	0.98972	1.03931	0.92018
8436.53	0.99011	1.04046	0.91925
8436.83	0.99055	1.04154	0.91831
8437.13	0.99097	1.04243	0.91742
8437.42	0.99139	1.04304	0.91629
8437.72	0.99165	1.04367	0.91505
8438.02	0.99186	1.04367	0.91384
8438.31	0.99206	1.04361	0.9125
8438.61	0.99223	1.04344	0.9109
8438.92	0.99235	1.04288	0.90927
8439.22	0.99248	1.04232	0.90767
8439.52	0.99279	1.04141	0.90617
8439.83	0.99337	1.04042	0.90462
8440.13	0.99395	1.03939	0.90308
8440.44	0.99453	1.03823	0.90131
8440.73	0.99457	1.0371	0.89949
8441.04	0.99459	1.03549	0.89759
8441.35	0.99461	1.03383	0.89592
8441.65	0.99477	1.03216	0.89439
8441.96	0.99503	1.03034	0.89283
8442.26	0.99528	1.02853	0.89128
8442.57	0.99555	1.02633	0.88978
8442.88	0.99586	1.02406	0.88826
8443.18	0.99617	1.02142	0.88675
8443.49	0.99646	1.01853	0.88545
8443.79	0.99672	1.01582	0.88424
8444.1	0.99698	1.0133	0.88303
8444.4	0.99724	1.01081	0.88203
8444.71	0.99751	1.00786	0.88126
8445.01	0.99777	1.0047	0.88052
8445.31	0.99804	1.00147	0.8798
8445.62	0.99821	0.99781	0.87955
8445.92	0.99818	0.99421	0.87931
8446.23	0.99815	0.99085	0.87906
8446.53	0.99812	0.98759	0.87896
8446.84	0.99851	0.98424	0.87911
8447.15	0.99894	0.98059	0.87925
8447.44	0.99935	0.97706	0.87939
8447.75	0.99969	0.97387	0.88001
8448.05	0.99992	0.97078	0.88068
8448.35	1.00016	0.96763	0.88135
8448.67	1.0004	0.96405	0.88225
8448.99	1.00068	0.96037	0.88323
8449.29	1.00093	0.95725	0.88415
8449.6	1.0012	0.95409	0.88533
8449.91	1.00151	0.95105	0.88672
8450.22	1.00185	0.94811	0.88812
8450.51	1.00218	0.94532	0.88951
8450.83	1.0024	0.9424	0.8911
8451.14	1.00254	0.93957	0.89267
8451.45	1.00268	0.93688	0.89423
8451.76	1.00283	0.93467	0.89606
8452.07	1.00304	0.93243	0.89796
8452.38	1.00324	0.93019	0.89983
8452.69	1.00345	0.92793	0.90191
8453	1.00376	0.92608	0.90407
8453.32	1.00408	0.9247	0.90627
8453.63	1.0044	0.92336	0.90861
8453.94	1.00462	0.9229	0.91109
8454.26	1.00484	0.92247	0.91363
8454.56	1.00505	0.92254	0.91576
8454.87	1.00534	0.92289	0.91787
8455.18	1.00569	0.92323	0.91992
8455.5	1.00606	0.92408	0.92211
8455.81	1.00633	0.92498	0.92434
8456.11	1.00654	0.92623	0.9265
8456.43	1.00675	0.92809	0.92871
8456.75	1.00695	0.93003	0.93112
8457.06	1.00707	0.93267	0.93344
8457.37	1.00718	0.93537	0.9357
8457.68	1.00737	0.93822	0.93784
8457.98	1.00765	0.94112	0.9399
8458.3	1.00795	0.94416	0.94206
8458.61	1.00825	0.9472	0.94404
8458.91	1.00866	0.95017	0.94597
8459.22	1.00907	0.95375	0.94791
8459.53	1.00949	0.95783	0.94966
8459.86	1.00957	0.96229	0.95144
8460.18	1.00966	0.96647	0.95313
8460.5	1.00976	0.97063	0.95472
8460.81	1.01015	0.97464	0.95621
8461.12	1.01056	0.9788	0.95776
8461.46	1.01096	0.98327	0.95891
8461.76	1.01117	0.98763	0.95988
8462.07	1.01137	0.99198	0.96085
8462.37	1.01157	0.99598	0.96172
8462.68	1.01168	0.99999	0.96244
8462.98	1.01177	1.00393	0.96315
8463.29	1.01187	1.00782	0.96375
8463.6	1.01199	1.01153	0.96414
8463.91	1.01214	1.01507	0.96456
8464.22	1.01228	1.01788	0.96493
8464.53	1.0124	1.02073	0.96505
8464.83	1.0125	1.02305	0.96515
8465.14	1.01261	1.02524	0.96525
8465.46	1.01275	1.02753	0.96512
8465.78	1.01295	1.02984	0.96499
8466.08	1.01313	1.03207	0.96487
8466.39	1.01332	1.03406	0.96475
8466.7	1.0132	1.03561	0.96464
8467.02	1.01306	1.03726	0.96452
8467.32	1.01293	1.03743	0.96444
8467.64	1.01301	1.0376	0.96437
8467.96	1.01321	1.03771	0.96431
8468.27	1.01341	1.03773	0.9643
8468.59	1.01382	1.03777	0.96442
8468.92	1.01433	1.03746	0.96454
8469.24	1.01484	1.03715	0.96474
8469.56	1.01495	1.03645	0.96519
8469.88	1.01471	1.03547	0.96566
8470.2	1.01447	1.03452	0.96611
8470.5	1.01425	1.03333	0.96696
8470.82	1.01405	1.03197	0.9679
8471.15	1.01384	1.0304	0.96884
8471.46	1.01374	1.0286	0.97034
8471.77	1.01375	1.02685	0.97209
8472.07	1.01376	1.02528	0.97385
8472.38	1.01377	1.02376	0.97559
8472.69	1.01378	1.02222	0.97735
8472.99	1.01379	1.021	0.9791
8473.31	1.0138	1.01974	0.98099
8473.62	1.01377	1.01846	0.98379
8473.93	1.01362	1.01721	0.9865
8474.23	1.01347	1.01595	0.98921
8474.55	1.01332	1.01456	0.99198
8474.86	1.01317	1.01316	0.99472
8475.16	1.01302	1.0118	0.99746
8475.47	1.01287	1.01084	1.00027
8475.78	1.01281	1.0099	1.00365
8476.11	1.01282	1.00908	1.00717
8476.43	1.01283	1.00829	1.01067
8476.75	1.01284	1.0077	1.01415
8477.08	1.01285	1.00723	1.01774
8477.41	1.01286	1.0071	1.02131
8477.72	1.01284	1.00735	1.02472
8478.04	1.01248	1.00764	1.02811
8478.37	1.01211	1.00809	1.03161
8478.69	1.01175	1.00852	1.03498
8479.02	1.01138	1.009	1.03845
8479.35	1.01101	1.0095	1.04197
8479.68	1.01065	1.01018	1.04464
8480	1.0105	1.01121	1.04707
8480.34	1.01035	1.01232	1.04955
8480.67	1.01019	1.01363	1.05205
8481	1.01004	1.01489	1.05448
8481.33	1.00989	1.01624	1.05695
8481.66	1.00974	1.01759	1.0589
8481.99	1.00944	1.01883	1.06038
8482.32	1.00909	1.01999	1.06187
8482.66	1.00874	1.0212	1.06342
8483	1.00839	1.02247	1.06497
8483.32	1.00805	1.02371	1.06646
8483.66	1.00769	1.02531	1.06786
8483.99	1.00742	1.02684	1.06872
8484.3	1.00722	1.02788	1.06952
8484.61	1.00701	1.0288	1.07034
8484.94	1.0068	1.02982	1.0712
8485.27	1.00658	1.03101	1.07207
8485.61	1.00635	1.03224	1.07285
8485.95	1.00617	1.03366	1.07331
8486.3	1.00599	1.03511	1.07377
8486.61	1.00582	1.03636	1.07419
8486.93	1.00566	1.03762	1.07462
8487.24	1.00549	1.03879	1.07505
8487.56	1.00533	1.03984	1.07546
8487.88	1.00501	1.04086	1.07549
8488.21	1.00464	1.04169	1.07551
8488.54	1.00428	1.0425	1.07554
8488.88	1.0039	1.04353	1.07557
8489.22	1.00351	1.04459	1.0756
8489.51	1.00318	1.04528	1.07556
8489.82	1.00294	1.04586	1.07499
8490.1	1.00277	1.04634	1.07447
8490.38	1.00259	1.04652	1.07395
8490.69	1.0024	1.04672	1.07339
8491	1.00221	1.04702	1.07282
8491.3	1.00202	1.04735	1.07225
8491.6	1.00183	1.04762	1.07134
8491.91	1.0016	1.04752	1.07018
8492.21	1.00137	1.04743	1.06903
8492.52	1.00114	1.04701	1.06786
8492.84	1.0009	1.04636	1.06666
8493.14	1.00067	1.04576	1.06552
8493.46	1.00043	1.04521	1.06402
8493.77	1.00021	1.04466	1.06221
8494.08	0.99998	1.04423	1.06035
8494.39	0.99977	1.04388	1.05852
8494.7	0.99955	1.04341	1.05672
8495	0.99934	1.04255	1.05493
8495.31	0.99912	1.04167	1.0531
8495.61	0.99892	1.04086	1.0507
8495.92	0.99877	1.04006	1.04828
8496.22	0.99862	1.03925	1.04587
8496.52	0.99847	1.03822	1.04345
8496.8	0.99833	1.03726	1.04122
8497.08	0.99819	1.03621	1.03899
8497.38	0.99805	1.03476	1.03648
8497.69	0.99791	1.03327	1.0337
8498	0.99779	1.03152	1.03091
8498.29	0.99767	1.02975	1.02825
8498.6	0.99755	1.02807	1.02553
8498.88	0.99744	1.02681	1.02302
8499.17	0.99733	1.02549	1.02039
8499.46	0.99721	1.02387	1.01761
8499.73	0.99708	1.02199	1.01459
8500.01	0.99695	1.0201	1.01153
8500.3	0.99681	1.01823	1.00841
8500.6	0.99667	1.01631	1.00516
8500.9	0.99652	1.01433	1.00187
8501.2	0.99637	1.01195	0.9986
8501.5	0.99623	1.00955	0.99525
8501.81	0.99609	1.00724	0.99181
8502.1	0.99595	1.00505	0.98844
8502.42	0.99581	1.00275	0.98488
8502.72	0.99568	1.00064	0.98141
8503.03	0.99554	0.99851	0.97789
8503.34	0.9954	0.99585	0.97439
8503.65	0.99526	0.9931	0.97101
8503.95	0.99524	0.99047	0.96759
8504.26	0.99524	0.98804	0.96419
8504.56	0.99524	0.98564	0.96083
8504.87	0.99524	0.98299	0.95743
8505.17	0.99524	0.98039	0.95409
8505.48	0.99523	0.97777	0.95071
8505.78	0.99518	0.97517	0.94778
8506.09	0.99504	0.97256	0.94484
8506.4	0.9949	0.96998	0.94192
8506.72	0.99475	0.96738	0.93896
8507.02	0.99461	0.96478	0.93607
8507.33	0.99447	0.96201	0.93313
8507.62	0.99434	0.95941	0.93055
8507.93	0.99441	0.95664	0.92832
8508.23	0.99452	0.95391	0.92614
8508.54	0.99463	0.95105	0.92385
8508.84	0.99475	0.94842	0.92164
8509.16	0.99486	0.94568	0.91933
8509.46	0.99497	0.94321	0.91713
8509.76	0.99508	0.94108	0.91564
8510.06	0.99507	0.93888	0.91457
8510.36	0.99502	0.93673	0.91353
8510.66	0.99496	0.93454	0.91247
8510.98	0.9949	0.93222	0.91136
8511.31	0.99484	0.92982	0.91021
8511.6	0.99478	0.92768	0.90918
8511.91	0.99474	0.92589	0.90914
8512.21	0.99477	0.92413	0.90919
8512.5	0.9948	0.92271	0.90923
8512.8	0.99482	0.92166	0.90928
8513.1	0.99485	0.92056	0.90933
8513.42	0.99488	0.91943	0.90938
8513.73	0.99491	0.91831	0.90981
8514.04	0.9949	0.9172	0.91081
8514.34	0.99485	0.91611	0.9118
8514.65	0.99479	0.91498	0.9128
8514.97	0.99473	0.91405	0.91382
8515.28	0.99467	0.91325	0.9148
8515.59	0.99462	0.91272	0.91581
8515.9	0.99456	0.91277	0.91736
8516.21	0.99463	0.91282	0.91917
8516.52	0.99471	0.91313	0.92095
8516.83	0.99478	0.91351	0.92272
8517.15	0.99486	0.9139	0.92456
8517.45	0.99494	0.91418	0.92632
8517.76	0.99501	0.91447	0.92829
8518.07	0.9951	0.91506	0.93047
8518.38	0.99519	0.91608	0.9327
8518.7	0.99529	0.91711	0.93491
8519	0.99537	0.91833	0.93708
8519.31	0.99547	0.91957	0.93929
8519.63	0.99556	0.92109	0.94151
8519.94	0.99563	0.9227	0.9437
8520.25	0.99569	0.92434	0.94589
8520.56	0.99574	0.92621	0.94808
8520.88	0.9958	0.92812	0.95034
8521.18	0.99585	0.93032	0.95251
8521.49	0.9959	0.93275	0.9547
8521.8	0.99595	0.93516	0.95688
8522.12	0.99595	0.93753	0.9591
8522.42	0.99595	0.93981	0.96123
8522.73	0.99595	0.94235	0.96339
8523.04	0.99595	0.94506	0.96561
8523.36	0.99595	0.94772	0.96781
8523.67	0.99597	0.95034	0.96982
8523.98	0.99606	0.95294	0.97173
8524.28	0.99615	0.95577	0.97357
8524.58	0.99625	0.95878	0.9754
8524.9	0.99634	0.96186	0.97732
8525.19	0.99643	0.9644	0.97909
8525.5	0.99653	0.96713	0.98085
8525.81	0.99667	0.96994	0.98241
8526.13	0.99682	0.97285	0.98395
8526.43	0.99698	0.97574	0.98548
8526.74	0.99713	0.97845	0.98702
8527.06	0.99729	0.98123	0.98859
8527.37	0.99744	0.98407	0.9901
8527.67	0.99757	0.98707	0.99119
8527.98	0.99757	0.99008	0.99228
8528.29	0.99757	0.99227	0.99337
8528.6	0.99757	0.99442	0.99449
8528.91	0.99758	0.99653	0.99557
8529.22	0.99758	0.99892	0.99669
8529.52	0.99758	1.0012	0.99754
8529.84	0.99763	1.00359	0.99821
8530.15	0.99768	1.00587	0.99887
8530.47	0.99773	1.00823	0.99955
8530.77	0.99779	1.01048	1.00021
8531.09	0.99784	1.01274	1.00088
8531.39	0.99789	1.0147	1.00143
8531.7	0.99795	1.01656	1.00166
8532.01	0.99803	1.01833	1.00188
8532.33	0.99812	1.0198	1.0021
8532.63	0.9982	1.02124	1.00232
8532.95	0.99829	1.02306	1.00255
8533.26	0.99838	1.02494	1.00278
8533.57	0.99847	1.02668	1.00292
8533.88	0.99856	1.02792	1.00286
8534.19	0.99866	1.02918	1.0028
8534.49	0.99876	1.03027	1.00274
8534.81	0.99886	1.03132	1.00267
8535.11	0.99896	1.03236	1.00261
8535.43	0.99907	1.03349	1.00255
8535.74	0.99919	1.03457	1.00236
8536.06	0.99932	1.03545	1.00216
8536.37	0.99946	1.03622	1.00196
8536.67	0.99959	1.03698	1.00177
8536.98	0.99972	1.03777	1.00158
8537.3	0.99986	1.03859	1.00139
8537.6	1	1.03911	1.00118
8537.91	1.00006	1.03947	1.00093
8538.23	1.00005	1.03984	1.00068
8538.55	1.00004	1.04022	1.00043
8538.86	1.00004	1.04059	1.00018
8539.18	1.00003	1.04058	0.99993
8539.49	1.00002	1.04045	0.99968
8539.8	1.00002	1.04036	0.9994
8540.11	1.00008	1.04034	0.99912
8540.43	1.00014	1.04031	0.99883
8540.74	1.00021	1.04032	0.99855
8541.06	1.00027	1.04033	0.99827
8541.37	1.00033	1.04004	0.99799
8541.7	1.0004	1.0395	0.99766
8542.01	1.00051	1.03898	0.99727
8542.33	1.00066	1.03859	0.99686
8542.64	1.00081	1.03826	0.99647
8542.96	1.00096	1.03794	0.99606
8543.27	1.00111	1.03772	0.99566
8543.59	1.00126	1.0375	0.99525
8543.91	1.00141	1.03703	0.99479
8544.23	1.00143	1.03647	0.99432
8544.53	1.00142	1.03594	0.99386
8544.86	1.00141	1.03545	0.99337
8545.18	1.0014	1.03496	0.99289
8545.5	1.00139	1.03456	0.99241
8545.81	1.00138	1.03417	0.9919
8546.13	1.0015	1.03353	0.99129
8546.45	1.00165	1.03269	0.99068
8546.77	1.00179	1.03186	0.99006
8547.08	1.00193	1.03153	0.98946
8547.39	1.00207	1.0312	0.98885
8547.7	1.00221	1.03079	0.98827
8548.03	1.00237	1.03028	0.98781
8548.34	1.00253	1.02979	0.98737
8548.65	1.00269	1.02928	0.98692
8548.97	1.00285	1.02876	0.98646
8549.29	1.00301	1.02825	0.98601
8549.59	1.00317	1.02787	0.98563
8549.91	1.00331	1.02747	0.98549
8550.22	1.00328	1.02688	0.98536
8550.53	1.00325	1.02617	0.98522
8550.84	1.00322	1.02548	0.98509
8551.16	1.00319	1.02465	0.98495
8551.49	1.00316	1.02379	0.98481
8551.81	1.00313	1.02325	0.98524
8552.12	1.00318	1.02293	0.98592
8552.45	1.00325	1.02256	0.98664
8552.77	1.00331	1.02171	0.98734
8553.08	1.00337	1.02086	0.98803
8553.4	1.00344	1.02019	0.98872
8553.72	1.0035	1.01962	0.98972
8554.04	1.00361	1.01911	0.99089
8554.36	1.00373	1.01898	0.99207
8554.69	1.00385	1.01885	0.99327
8555.01	1.00397	1.01866	0.99446
8555.33	1.00409	1.0184	0.99563
8555.67	1.00422	1.01809	0.9972
8556	1.0043	1.01765	0.99889
8556.34	1.00439	1.01721	1.00061
8556.69	1.00447	1.01675	1.00239
8557.01	1.00455	1.01631	1.00407
8557.34	1.00464	1.01625	1.00574
8557.66	1.00469	1.01641	1.00751
8557.98	1.00469	1.01657	1.0093
8558.29	1.0047	1.01652	1.01107
8558.62	1.0047	1.01646	1.01292
8558.95	1.00471	1.0162	1.01477
8559.27	1.00472	1.01587	1.0166
8559.6	1.00472	1.0155	1.01837
8559.91	1.00478	1.01506	1.02
8560.22	1.00484	1.01462	1.02166
8560.54	1.00491	1.0144	1.02334
8560.86	1.00497	1.01421	1.02502
8561.18	1.00504	1.01393	1.02671
8561.5	1.0051	1.01353	1.02824
8561.86	1.00513	1.01306	1.0298
8562.16	1.00514	1.01247	1.03113
8562.48	1.00514	1.01186	1.03251
8562.8	1.00514	1.01141	1.03389
8563.11	1.00514	1.01108	1.03522
8563.42	1.00514	1.01073	1.03658
8563.76	1.00513	1.01015	1.03771
8564.07	1.00505	1.00961	1.03874
8564.41	1.00496	1.00914	1.0399
8564.74	1.00488	1.00873	1.04103
8565.08	1.00479	1.00829	1.04216
8565.4	1.00471	1.00772	1.04324
8565.74	1.00462	1.00711	1.04403
8566.09	1.00467	1.00664	1.04486
8566.43	1.00472	1.00626	1.04566
8566.78	1.00478	1.00583	1.04647
8567.12	1.00484	1.00513	1.04725
8567.47	1.0049	1.00441	1.04807
8567.82	1.00497	1.00422	1.04867
8568.17	1.00507	1.00412	1.04924
8568.52	1.00517	1.00359	1.04981
8568.84	1.00526	1.00292	1.05033
8569.17	1.00535	1.00219	1.05086
8569.51	1.00545	1.0014	1.05141
8569.85	1.00552	1.0006	1.05161
8570.18	1.00541	1.00065	1.0518
8570.51	1.0053	1.00073	1.05198
8570.82	1.00519	1.00055	1.05216
8571.11	1.00509	1.00023	1.05232
8571.42	1.00499	0.99991	1.0525
8571.71	1.00489	0.99958	1.05255
8572.02	1.00479	0.99923	1.05233
8572.33	1.00471	0.99886	1.05212
8572.62	1.00464	0.99842	1.05191
8572.91	1.00456	0.99798	1.05171
8573.19	1.00449	0.99767	1.05151
8573.47	1.00442	0.99765	1.05132
8573.79	1.00433	0.99762	1.05088
8574.07	1.00439	0.99768	1.05037
8574.38	1.00447	0.99786	1.04982
8574.69	1.00455	0.99804	1.04928
8574.97	1.00463	0.99808	1.04878
8575.26	1.00471	0.9981	1.04826
8575.56	1.00479	0.99813	1.04773
8575.85	1.00486	0.99818	1.04696
8576.14	1.00474	0.99823	1.04604
8576.45	1.00457	0.99835	1.04508
8576.77	1.00439	0.99856	1.04409
8577.08	1.00422	0.99876	1.04309
8577.4	1.00404	0.99897	1.04211
8577.7	1.00388	0.99919	1.04113
8578	1.00372	0.99938	1.03986
8578.33	1.00372	0.99953	1.03851
8578.63	1.00372	0.99969	1.03722
8578.95	1.00372	0.99968	1.0359
8579.26	1.00372	0.99955	1.03459
8579.57	1.00372	0.99943	1.03332
8579.88	1.00371	0.99956	1.03192
8580.19	1.00367	0.99969	1.03039
8580.5	1.00362	0.99975	1.02891
8580.81	1.00357	0.99973	1.0274
8581.12	1.00352	0.9997	1.02591
8581.44	1.00347	0.99974	1.02439
8581.74	1.00342	0.99979	1.02292
8582.05	1.00333	0.99971	1.02128
8582.37	1.00321	0.99942	1.01961
8582.68	1.00309	0.99912	1.01797
8582.99	1.00298	0.99883	1.01634
8583.3	1.00286	0.99855	1.01474
8583.6	1.00274	0.99827	1.01311
8583.92	1.00265	0.99792	1.01145
8584.23	1.0026	0.99756	1.00981
8584.55	1.00256	0.99719	1.00814
8584.86	1.00252	0.99688	1.00649
8585.17	1.00247	0.99656	1.00485
8585.48	1.00243	0.99621	1.00322
8585.8	1.00236	0.99581	1.00165
8586.11	1.00225	0.99544	1.00014
8586.43	1.00214	0.99504	0.99857
8586.75	1.00203	0.99465	0.997
8587.06	1.00193	0.9941	0.99548
8587.39	1.00182	0.99327	0.99387
8587.69	1.00171	0.99252	0.99255
8587.98	1.00158	0.99185	0.99128
8588.28	1.00145	0.99119	0.99005
8588.58	1.00132	0.99053	0.98877
8588.9	1.00118	0.98991	0.98739
8589.22	1.00104	0.98931	0.98608
8589.52	1.00091	0.9887	0.9849
8589.84	1.00086	0.98805	0.98383
8590.15	1.00081	0.98743	0.98278
8590.46	1.00076	0.98701	0.98174
8590.76	1.00072	0.98666	0.98071
8591.08	1.00067	0.98628	0.97962
8591.39	1.00062	0.98577	0.97857
8591.71	1.00058	0.98523	0.97784
8592.02	1.00059	0.9845	0.97712
8592.34	1.00061	0.98365	0.97639
8592.65	1.00063	0.98289	0.97567
8592.96	1.00064	0.98241	0.97497
8593.27	1.00066	0.98191	0.97427
8593.59	1.00067	0.98165	0.97365
8593.9	1.00071	0.98149	0.97327
8594.22	1.00076	0.98114	0.97287
8594.54	1.0008	0.98065	0.97248
8594.85	1.00085	0.9802	0.9721
8595.16	1.00089	0.97996	0.97171
8595.47	1.00093	0.97973	0.97133
8595.78	1.00089	0.97919	0.97118
8596.1	1.00073	0.97849	0.97103
8596.42	1.00057	0.97809	0.97089
8596.74	1.00041	0.97806	0.97074
8597.05	1.00025	0.97803	0.9706
8597.37	1.00009	0.9777	0.97045
8597.68	0.99993	0.97732	0.97051
8598	0.99996	0.97708	0.97059
8598.3	1	0.97715	0.97066
8598.61	1.00004	0.97721	0.97074
8598.93	1.00008	0.97727	0.97081
8599.25	1.00013	0.97733	0.97089
8599.56	1.00017	0.97737	0.971
8599.87	1.00018	0.97733	0.97122
8600.17	1.00011	0.97729	0.97143
8600.47	1.00003	0.97729	0.97163
8600.78	0.99996	0.97732	0.97185
8601.09	0.99988	0.97746	0.97206
8601.39	0.99981	0.97777	0.97227
8601.7	0.99973	0.97808	0.97245
8602.02	0.99972	0.97833	0.97261
8602.34	0.99975	0.97858	0.97276
8602.65	0.99978	0.97881	0.97291
8602.96	0.9998	0.979	0.97306
8603.27	0.99983	0.97919	0.97321
8603.59	0.99986	0.97979	0.97336
8603.91	0.99988	0.98039	0.97349
8604.22	0.99973	0.98063	0.9736
8604.54	0.99957	0.9806	0.97371
8604.86	0.99942	0.98065	0.97382
8605.18	0.99927	0.98105	0.97393
8605.48	0.99912	0.98144	0.97404
8605.8	0.99896	0.98213	0.97411
8606.12	0.99869	0.9829	0.97415
8606.44	0.99835	0.98354	0.97418
8606.75	0.99801	0.98394	0.97422
8607.07	0.99767	0.98434	0.97426
8607.38	0.99733	0.98493	0.9743
8607.7	0.99699	0.98551	0.97433
8608.01	0.9969	0.98628	0.97461
8608.33	0.99727	0.98719	0.97493
8608.64	0.99763	0.98796	0.97523
8608.97	0.998	0.98832	0.97556
8609.29	0.99837	0.98867	0.97587
8609.61	0.99873	0.9891	0.97619
8609.93	0.9991	0.98957	0.97638
8610.25	0.99903	0.99019	0.97647
8610.56	0.99892	0.9915	0.97656
8610.89	0.99881	0.99282	0.97665
8611.19	0.9987	0.99371	0.97674
8611.5	0.99859	0.9944	0.97682
8611.82	0.99849	0.99505	0.97692
8612.14	0.99852	0.99533	0.97703
8612.48	0.99854	0.99564	0.97714
8612.8	0.99857	0.99637	0.97725
8613.11	0.99859	0.99728	0.97735
8613.42	0.99862	0.99814	0.97746
8613.73	0.99864	0.9988	0.97758
8614.05	0.9986	0.9995	0.97773
8614.36	0.9985	1.00017	0.97788
8614.69	0.9984	1.00088	0.97803
8615.01	0.9983	1.00157	0.97818
8615.33	0.9982	1.0023	0.97834
8615.65	0.9981	1.00301	0.9785
8615.97	0.99803	1.00385	0.97867
8616.29	0.99807	1.00474	0.97884
8616.6	0.99811	1.00557	0.97901
8616.92	0.99815	1.00632	0.97918
8617.24	0.99818	1.00709	0.97936
8617.56	0.99822	1.00776	0.97955
8617.88	0.9982	1.00842	0.97982
8618.19	0.99811	1.0091	0.98008
8618.52	0.99801	1.00985	0.98035
8618.83	0.99791	1.01056	0.98061
8619.16	0.99782	1.01129	0.98088
8619.47	0.99772	1.01199	0.98114
8619.8	0.99764	1.01272	0.98152
8620.11	0.99771	1.01341	0.98189
8620.44	0.99778	1.01414	0.98227
8620.76	0.99784	1.01492	0.98265
8621.09	0.99791	1.01572	0.98303
8621.41	0.99797	1.01638	0.9834
8621.75	0.99804	1.01698	0.9839
8622.07	0.99806	1.01744	0.98438
8622.39	0.99808	1.01752	0.98487
8622.7	0.99811	1.0176	0.98534
8623.02	0.99813	1.018	0.98582
8623.34	0.99815	1.01846	0.9863
8623.66	0.99818	1.01888	0.98679
8623.97	0.9982	1.0192	0.98726
8624.29	0.99822	1.01954	0.98773
8624.61	0.99823	1.01984	0.98824
8624.93	0.99821	1.02013	0.98875
8625.24	0.99818	1.0204	0.98925
8625.57	0.99816	1.02063	0.98977
8625.89	0.99813	1.02086	0.99029
8626.22	0.9981	1.02111	0.99081
8626.52	0.99808	1.02135	0.9913
8626.84	0.99806	1.02156	0.9918
8627.15	0.99803	1.02147	0.99231
8627.47	0.998	1.02139	0.99281
8627.79	0.99797	1.02121	0.9933
8628.12	0.99791	1.02091	0.99381
8628.43	0.99786	1.02064	0.99429
8628.76	0.9978	1.02049	0.9948
8629.08	0.99774	1.02036	0.99529
8629.41	0.99768	1.02062	0.99581
8629.73	0.99763	1.02116	0.9963
8630.06	0.99757	1.02153	0.9968
8630.38	0.99751	1.02142	0.99731
8630.72	0.99748	1.0213	0.99777
8631.05	0.99755	1.02128	0.99822
8631.4	0.99762	1.02131	0.99868
8631.73	0.99769	1.02139	0.99913
8632.06	0.99776	1.02159	0.99958
8632.39	0.99783	1.0218	1.00003
8632.73	0.9979	1.0216	1.00049
8633.07	0.99797	1.02136	1.00095
8633.4	0.99804	1.02104	1.00138
8633.73	0.9981	1.02067	1.00172
8634.05	0.99811	1.02031	1.00203
8634.38	0.99812	1.02002	1.00233
8634.7	0.99814	1.01974	1.00263
8635.03	0.99815	1.01974	1.00294
8635.36	0.99816	1.01978	1.00325
8635.69	0.99818	1.01969	1.00356
8636	0.99819	1.01947	1.00386
8636.34	0.9982	1.01921	1.00417
8636.66	0.99822	1.01867	1.00447
8636.98	0.99821	1.01812	1.00475
8637.3	0.9982	1.01771	1.00503
8637.64	0.99819	1.01748	1.00533
8637.97	0.99818	1.01725	1.00561
8638.32	0.99817	1.01681	1.00592
8638.64	0.99816	1.01639	1.0062
8638.96	0.99815	1.01568	1.00648
8639.28	0.99814	1.01483	1.00676
8639.6	0.99813	1.01403	1.00703
8639.92	0.99812	1.0134	1.00731
8640.23	0.99819	1.01278	1.00758
8640.56	0.99826	1.01217	1.00785
8640.89	0.99832	1.01155	1.00814
8641.22	0.99839	1.01093	1.00842
8641.57	0.99847	1.01031	1.00872
8641.9	0.99853	1.00972	1.009
8642.23	0.9986	1.00894	1.00928
8642.57	0.99867	1.00809	1.00957
8642.9	0.99872	1.00717	1.00988
8643.24	0.9987	1.00605	1.0102
8643.56	0.99869	1.005	1.01051
8643.9	0.99867	1.00475	1.01083
8644.24	0.99865	1.00449	1.01116
8644.58	0.99863	1.00326	1.01148
8644.93	0.99861	1.00175	1.01181
8645.25	0.9986	1.0006	1.01212
8645.59	0.99858	0.99959	1.01244
8645.92	0.99857	0.99865	1.01281
8646.25	0.99856	0.99824	1.0132
8646.59	0.99856	0.99781	1.01359
8646.94	0.99855	0.99715	1.01398
8647.27	0.99855	0.99647	1.01437
8647.61	0.99855	0.99566	1.01476
8647.94	0.99854	0.99472	1.01513
8648.26	0.99854	0.99379	1.0155
8648.63	0.99854	0.99284	1.01593
8648.98	0.99857	0.99192	1.01639
8649.32	0.99862	0.99127	1.01685
8649.67	0.99866	0.9907	1.01731
8650	0.99871	0.9901	1.01775
8650.32	0.99875	0.98947	1.01818
8650.67	0.9988	0.98882	1.01864
8651.01	0.99885	0.98858	1.0191
8651.36	0.9989	0.98834	1.01957
8651.71	0.99894	0.9879	1.02002
8652.05	0.99895	0.98739	1.02046
8652.38	0.99896	0.98687	1.02089
8652.69	0.99897	0.98634	1.0213
8652.99	0.99898	0.9859	1.02169
8653.29	0.99899	0.98576	1.02208
8653.6	0.999	0.98562	1.02249
8653.92	0.99901	0.98538	1.0229
8654.23	0.99902	0.9851	1.0233
8654.55	0.99903	0.98485	1.02364
8654.86	0.99905	0.98478	1.02395
8655.18	0.99908	0.98471	1.02427
8655.49	0.99911	0.98474	1.02457
8655.82	0.99914	0.98486	1.0249
8656.11	0.99917	0.98494	1.02519
8656.43	0.9992	0.98471	1.02551
8656.72	0.99922	0.98451	1.0258
8657.04	0.99925	0.98453	1.02611
8657.35	0.99928	0.98465	1.02636
8657.65	0.99931	0.98478	1.02641
8657.95	0.99935	0.98502	1.02646
8658.26	0.99939	0.98527	1.0265
8658.57	0.99943	0.98549	1.02655
8658.89	0.99947	0.98555	1.0266
8659.21	0.99951	0.98561	1.02665
8659.53	0.99955	0.9856	1.0267
8659.84	0.99959	0.98552	1.02675
8660.16	0.99963	0.98543	1.0268
8660.48	0.99967	0.98563	1.02672
8660.8	0.99967	0.98588	1.0265
8661.12	0.99966	0.98625	1.02628
8661.42	0.99965	0.98687	1.02607
8661.73	0.99964	0.98748	1.02586
8662.04	0.99962	0.98778	1.02564
8662.36	0.99961	0.98797	1.02542
8662.66	0.9996	0.98816	1.02521
8662.97	0.99959	0.98824	1.025
8663.27	0.99957	0.98832	1.02479
8663.59	0.99956	0.98842	1.02446
8663.9	0.99958	0.9886	1.02409
8664.22	0.9996	0.98879	1.0237
8664.54	0.99963	0.98962	1.02332
8664.85	0.99965	0.99055	1.02294
8665.15	0.99968	0.99126	1.02258
8665.46	0.9997	0.99133	1.02221
8665.76	0.99973	0.9914	1.02185
8666.06	0.99975	0.99133	1.02149
8666.36	0.99978	0.99118	1.02113
8666.68	0.9998	0.99102	1.02072
8667	0.99983	0.99097	1.02018
8667.33	0.99988	0.99094	1.01964
8667.64	0.99992	0.99095	1.01911
8667.96	0.99996	0.9915	1.01858
8668.28	1	0.99203	1.01805
8668.6	1.00004	0.99234	1.01751
8668.91	1.00008	0.99234	1.01699
8669.23	1.00012	0.99234	1.01647
8669.55	1.00016	0.9921	1.01593
8669.87	1.0002	0.99179	1.01535
8670.19	1.00019	0.99167	1.01477
8670.52	1.00017	0.99191	1.01418
8670.84	1.00015	0.99214	1.0136
8671.17	1.00014	0.9925	1.013
8671.52	1.00012	0.99291	1.01237
8671.84	1.0001	0.99303	1.01179
8672.16	1.00008	0.99278	1.01121
8672.48	1.00007	0.99252	1.01063
8672.8	1.00005	0.99199	1.01005
8673.12	1.00004	0.99147	1.00945
8673.45	1.00002	0.99126	1.00885
8673.77	1.00001	0.99137	1.00826
8674.1	1	0.99148	1.00765
8674.42	0.99999	0.99161	1.00705
8674.74	0.99998	0.99173	1.00646
8675.07	0.99996	0.99183	1.00586
8675.39	0.99995	0.99181	1.00527
8675.69	0.99994	0.9918	1.00476
8676.01	0.99996	0.99149	1.00434
8676.31	1.00003	0.99104	1.00394
8676.62	1.0001	0.99061	1.00353
8676.95	1.00018	0.99056	1.00311
8677.27	1.00025	0.99051	1.00268
8677.59	1.00032	0.99054	1.00226
8677.91	1.0004	0.99066	1.00183
8678.23	1.00047	0.99077	1.00142
8678.54	1.00054	0.99083	1.00101
8678.85	1.0006	0.9909	1.00075
8679.18	1.00059	0.99087	1.00051
8679.48	1.00058	0.99075	1.00027
8679.8	1.00057	0.99064	1.00002
8680.12	1.00055	0.99103	0.99978
8680.45	1.00054	0.99144	0.99952
8680.77	1.00053	0.99174	0.99928
8681.1	1.00052	0.99194	0.99903
8681.42	1.00051	0.99213	0.99883
8681.75	1.00051	0.99238	0.99882
8682.07	1.0006	0.99265	0.99881
8682.39	1.0007	0.9929	0.99879
8682.72	1.0008	0.99305	0.99878
8683.04	1.00089	0.99321	0.99877
8683.36	1.00099	0.99345	0.99876
8683.69	1.00109	0.99377	0.99874
8684.01	1.00118	0.99408	0.99873
8684.34	1.00128	0.99469	0.99877
8684.66	1.00137	0.99528	0.9989
8685	1.00133	0.9955	0.99904
8685.32	1.0013	0.99555	0.99917
8685.65	1.00126	0.99562	0.99931
8685.97	1.00122	0.99605	0.99944
8686.28	1.00119	0.99648	0.99958
8686.61	1.00115	0.99709	0.99971
8686.92	1.00112	0.99782	0.99984
8687.24	1.00108	0.99855	0.99998
8687.57	1.00105	0.99909	1.0001
8687.88	1.00102	0.99962	1.00021
8688.21	1.001	0.99995	1.00033
8688.53	1.00098	0.99999	1.00044
8688.85	1.00095	1.00005	1.00056
8689.16	1.00093	1.00024	1.00067
8689.48	1.0009	1.00043	1.00079
8689.8	1.00088	1.00128	1.0009
8690.13	1.00086	1.00248	1.00102
8690.45	1.00083	1.00344	1.0011
8690.77	1.0008	1.00354	1.00106
8691.09	1.00076	1.00364	1.00102
8691.42	1.00072	1.00365	1.00098
8691.72	1.00069	1.00364	1.00094
8692.04	1.00065	1.00369	1.0009
8692.35	1.00061	1.00439	1.00085
8692.67	1.00057	1.00512	1.00081
8692.99	1.00053	1.00583	1.00077
8693.32	1.00049	1.00651	1.00073
8693.65	1.00047	1.00718	1.00053
8693.97	1.0005	1.00728	1.00028
8694.29	1.00052	1.00738	1.00002
8694.62	1.00054	1.00745	0.99977
8694.94	1.00056	1.00751	0.99951
8695.27	1.00059	1.00758	0.99925
8695.59	1.00061	1.00794	0.999
8695.92	1.00063	1.00829	0.99874
8696.24	1.00066	1.00877	0.99848
8696.57	1.00068	1.00953	0.99813
8696.89	1.00069	1.01026	0.99768
8697.22	1.0007	1.01073	0.99722
8697.54	1.00071	1.01109	0.99677
8697.87	1.00071	1.01134	0.99631
8698.2	1.00072	1.01141	0.99586
8698.51	1.00073	1.01148	0.99542
8698.83	1.00074	1.01199	0.99497
8699.16	1.00075	1.01257	0.99452
8699.48	1.00076	1.0131	0.99407
8699.81	1.00076	1.01354	0.99355
8700.13	1.0007	1.01397	0.99303
8700.46	1.00065	1.01434	0.9925
8700.78	1.00059	1.0146	0.99198
8701.1	1.00054	1.01486	0.99145
8701.43	1.00048	1.01501	0.99093
8701.75	1.00043	1.01516	0.99041
8702.08	1.00037	1.01513	0.98989
8702.4	1.00031	1.01491	0.98936
8702.73	1.00026	1.01468	0.98893
8703.06	1.00027	1.01483	0.98861
8703.38	1.00028	1.01504	0.9883
8703.71	1.0003	1.01539	0.98799
8704.06	1.00032	1.01592	0.98766
8704.38	1.00033	1.01642	0.98735
8704.7	1.00035	1.0164	0.98705
8705.02	1.00036	1.01636	0.98673
8705.35	1.00038	1.01644	0.98642
8705.68	1.0004	1.01658	0.98615
8706	1.00039	1.01672	0.98608
8706.32	1.00036	1.01707	0.98602
8706.65	1.00032	1.01743	0.98596
8706.97	1.00029	1.01762	0.9859
8707.3	1.00026	1.01765	0.98584
8707.63	1.00023	1.0177	0.98577
8707.96	1.0002	1.01773	0.98571
8708.28	1.00017	1.01776	0.98565
8708.6	1.00014	1.01776	0.98566
8708.92	1.00011	1.01764	0.98577
8709.25	1.00008	1.01753	0.98587
8709.6	1.00006	1.01759	0.98598
8709.92	1.00003	1.01778	0.98609
8710.26	1.00001	1.01797	0.9862
8710.59	0.99998	1.0178	0.9863
8710.92	0.99996	1.01759	0.98641
8711.24	0.99994	1.01727	0.98651
8711.57	0.99991	1.01676	0.98662
8711.9	0.9999	1.01626	0.98671
8712.23	0.99989	1.01597	0.9868
8712.55	0.99989	1.0158	0.98689
8712.89	0.99988	1.01567	0.98698
8713.22	0.99988	1.01563	0.98707
8713.55	0.99987	1.01559	0.98716
8713.88	0.99987	1.01541	0.98725
8714.22	0.99987	1.01521	0.98735
8714.55	0.99986	1.01504	0.98743
8714.87	0.99987	1.01488	0.98751
8715.2	0.99989	1.01478	0.98759
8715.55	0.9999	1.01477	0.98767
8715.88	0.99992	1.01462	0.98775
8716.22	0.99993	1.01399	0.98784
8716.54	0.99995	1.01338	0.98792
8716.87	0.99996	1.01297	0.988
8717.24	0.99998	1.01255	0.98809
8717.57	0.99996	1.01229	0.98819
8717.9	0.9999	1.01208	0.98829
8718.22	0.99984	1.01185	0.98839
8718.55	0.99978	1.01153	0.98849
8718.87	0.99973	1.01122	0.98859
8719.2	0.99967	1.01086	0.98869
8719.53	0.99961	1.01047	0.9888
8719.85	0.99956	1.01011	0.9889
8720.19	0.9995	1.00972	0.989
8720.51	0.99944	1.00936	0.98913
8720.85	0.99939	1.00897	0.98928
8721.17	0.99935	1.00859	0.98943
8721.5	0.9993	1.00806	0.98958
8721.82	0.99925	1.00729	0.98973
8722.15	0.99921	1.00653	0.98988
8722.49	0.99916	1.00618	0.99003
8722.82	0.99911	1.00585	0.99018
8723.15	0.99907	1.00557	0.99033
8723.49	0.99902	1.00528	0.99051
8723.81	0.99901	1.00485	0.9907
8724.14	0.999	1.00408	0.99089
8724.46	0.99899	1.00332	0.99108
8724.8	0.99898	1.00283	0.99128
8725.13	0.99897	1.00236	0.99147
8725.47	0.99896	1.0017	0.99167
8725.81	0.99895	1.00089	0.99187
8726.15	0.99894	1.00022	0.99208
8726.48	0.99893	0.99982	0.99227
8726.82	0.99891	0.99939	0.99247
8727.16	0.9989	0.99901	0.99267
8727.5	0.99888	0.99862	0.99287
8727.82	0.99887	0.99821	0.99306
8728.18	0.99886	0.99774	0.99328
8728.5	0.99884	0.99705	0.99347
8728.84	0.99883	0.99616	0.99367
8729.17	0.99881	0.99541	0.99387
8729.53	0.9988	0.99518	0.99409
8729.87	0.99876	0.99497	0.99431
8730.23	0.99873	0.99446	0.99454
8730.56	0.99869	0.99398	0.99475
8730.88	0.99866	0.99341	0.99496
8731.22	0.99863	0.99271	0.99517
8731.54	0.99859	0.99202	0.99538
8731.88	0.99856	0.99172	0.9956
8732.22	0.99852	0.99142	0.99582
8732.56	0.99849	0.99107	0.99605
8732.91	0.99851	0.99069	0.99629
8733.26	0.99858	0.99025	0.99655
8733.61	0.99864	0.98974	0.9968
8733.98	0.9987	0.98923	0.99706
8734.33	0.99876	0.98905	0.99731
8734.69	0.99883	0.98885	0.99757
8735.03	0.99889	0.98859	0.99782
8735.39	0.99895	0.98829	0.99807
8735.76	0.99898	0.98802	0.99831
8736.13	0.99887	0.98772	0.99855
8736.49	0.99877	0.98766	0.99878
8736.84	0.99867	0.98792	0.99901
8737.19	0.99856	0.98815	0.99923
8737.52	0.99847	0.98823	0.99944
8737.85	0.99837	0.98831	0.99965
8738.16	0.99828	0.98825	0.99986
8738.49	0.99819	0.98804	1.00006
8738.82	0.99813	0.98782	1.00028
8739.12	0.99816	0.98763	1.00048
8739.45	0.9982	0.98741	1.00069
8739.77	0.99824	0.98724	1.0009
8740.09	0.99828	0.98714	1.00111
8740.41	0.99831	0.98703	1.00131
8740.71	0.99835	0.98732	1.00151
8741.04	0.99839	0.98772	1.00173
8741.37	0.99843	0.98809	1.00194
8741.67	0.99846	0.98839	1.00214
8741.98	0.99852	0.98869	1.00234
8742.29	0.99859	0.98891	1.00256
8742.62	0.99865	0.98906	1.00277
8742.93	0.99872	0.9892	1.00298
8743.25	0.99878	0.98936	1.00319
8743.57	0.99885	0.98952	1.00341
8743.88	0.99891	0.98971	1.00361
8744.17	0.99897	0.98996	1.00381
8744.47	0.99903	0.9902	1.00401
8744.77	0.99903	0.99042	1.0042
8745.08	0.99895	0.99064	1.0044
8745.38	0.99889	0.99085	1.00459
8745.7	0.99881	0.99091	1.00479
8746.02	0.99874	0.99096	1.005
8746.35	0.99866	0.99111	1.00521
8746.68	0.99859	0.99139	1.00543
8746.98	0.99852	0.99166	1.00562
8747.3	0.99844	0.99225	1.00582
8747.62	0.9984	0.99294	1.006
8747.94	0.99846	0.99337	1.00618
8748.25	0.99852	0.99351	1.00634
8748.56	0.99858	0.99367	1.00652
8748.88	0.99864	0.99385	1.0067
8749.22	0.9987	0.99403	1.00688
8749.55	0.99876	0.99424	1.00706
8749.86	0.99882	0.99446	1.00723
8750.18	0.99888	0.99469	1.00741
8750.51	0.99891	0.9949	1.00757
8750.82	0.99886	0.99508	1.00772
8751.15	0.99881	0.99521	1.00788
8751.48	0.99875	0.9952	1.00804
8751.8	0.9987	0.9952	1.0082
8752.13	0.99864	0.99569	1.00836
8752.45	0.99859	0.99617	1.00851
8752.77	0.99853	0.99653	1.00867
8753.09	0.99848	0.99678	1.00883
8753.42	0.99843	0.99702	1.009
8753.74	0.9984	0.99708	1.00919
8754.06	0.99836	0.99713	1.00937
8754.39	0.99833	0.99716	1.00956
8754.72	0.9983	0.99716	1.00975
8755.04	0.99827	0.99716	1.00993
8755.35	0.99823	0.99724	1.01011
8755.68	0.9982	0.99731	1.0103
8756	0.99817	0.99752	1.01048
8756.33	0.99814	0.99788	1.01065
8756.65	0.99825	0.99823	1.01079
8756.98	0.99836	0.99829	1.01092
8757.29	0.99846	0.99827	1.01105
8757.6	0.99856	0.99823	1.01118
8757.91	0.99866	0.99771	1.01131
8758.23	0.99876	0.99717	1.01144
8758.54	0.99886	0.99702	1.01157
8758.87	0.99897	0.99735	1.01171
8759.19	0.99908	0.99768	1.01184
8759.5	0.99918	0.99794	1.01196
8759.82	0.99917	0.9982	1.01208
8760.14	0.99914	0.9983	1.0122
8760.47	0.99912	0.9981	1.01232
8760.79	0.99909	0.99792	1.01244
8761.11	0.99906	0.99765	1.01256
8761.43	0.99904	0.99738	1.01268
8761.76	0.99901	0.99735	1.0128
8762.09	0.99898	0.99758	1.01292
8762.42	0.99896	0.99782	1.01303
8762.75	0.99894	0.99788	1.01308
8763.09	0.99893	0.99785	1.01315
8763.42	0.99893	0.9978	1.0132
8763.75	0.99892	0.99764	1.01326
8764.07	0.99892	0.99748	1.01332
8764.39	0.99891	0.99743	1.01338
8764.72	0.99891	0.99748	1.01344
8765.05	0.9989	0.99755	1.0135
8765.38	0.9989	0.99796	1.01355
8765.71	0.99889	0.99838	1.01351
8766.04	0.9989	0.99848	1.01346
8766.36	0.99891	0.9984	1.01342
8766.69	0.99892	0.99831	1.01337
8767.02	0.99893	0.99852	1.01333
8767.34	0.99894	0.99873	1.01328
8767.68	0.99895	0.99888	1.01324
8768.01	0.99896	0.99896	1.01319
8768.34	0.99897	0.99906	1.01315
8768.66	0.99898	0.99894	1.01304
8768.97	0.99896	0.99881	1.01292
8769.31	0.99895	0.99872	1.0128
8769.64	0.99894	0.99869	1.01268
8769.97	0.99892	0.99868	1.01256
8770.3	0.99891	0.99854	1.01243
8770.6	0.9989	0.9984	1.01232
8770.93	0.99888	0.99829	1.0122
8771.25	0.99887	0.99826	1.01208
8771.57	0.99885	0.99824	1.01192
8771.9	0.99888	0.99815	1.01175
8772.22	0.99896	0.99806	1.01158
8772.54	0.99903	0.99797	1.01141
8772.87	0.99911	0.99789	1.01124
8773.21	0.99919	0.99781	1.01107
8773.54	0.99927	0.99774	1.01089
8773.87	0.99935	0.99769	1.01072
8774.2	0.99942	0.99757	1.01055
8774.53	0.9995	0.99727	1.01035
8774.87	0.99953	0.99697	1.01008
8775.2	0.99952	0.99707	1.0098
8775.53	0.99952	0.99733	1.00953
8775.86	0.99952	0.9975	1.00925
8776.19	0.99951	0.99728	1.00898
8776.52	0.99951	0.99706	1.00871
8776.85	0.99951	0.99702	1.00843
8777.18	0.9995	0.99709	1.00816
8777.52	0.9995	0.99718	1.00786
8777.84	0.99948	0.99736	1.00754
8778.17	0.99946	0.99756	1.00721
8778.51	0.99944	0.99777	1.00687
8778.84	0.99942	0.99798	1.00654
8779.17	0.9994	0.99815	1.00621
8779.5	0.99938	0.99808	1.00588
8779.83	0.99936	0.998	1.00555
8780.17	0.99934	0.99766	1.00522
8780.51	0.99932	0.99712	1.00498
8780.84	0.99941	0.9968	1.00474
8781.16	0.99949	0.99734	1.00451
8781.49	0.99957	0.99787	1.00427
8781.82	0.99965	0.99818	1.00404
8782.15	0.99973	0.99844	1.0038
8782.48	0.99981	0.99862	1.00356
8782.82	0.99989	0.99839	1.00332
8783.14	0.99997	0.99815	1.00309
8783.48	1.00006	0.99774	1.00287
8783.81	1.00012	0.99725	1.00267
8784.13	1.00019	0.99695	1.00247
8784.45	1.00025	0.99756	1.00228
8784.77	1.00031	0.99817	1.00208
8785.09	1.00038	0.99814	1.00188
8785.42	1.00044	0.99789	1.00169
8785.75	1.00051	0.99757	1.00148
8786.07	1.00057	0.99712	1.00128
8786.41	1.00064	0.99667	1.00112
8786.75	1.00062	0.99718	1.00097
8787.08	1.0006	0.99768	1.00083
8787.41	1.00059	0.9983	1.00068
8787.74	1.00057	0.99902	1.00054
[truncated: 725 more rows]

## Sheet: Figure 3c
WT-Cu-foil				WT-CuNi SAs-UiO-66(Hf)-Cu				WT-CuO
X	Y	Z		X	Y	Z		X	Y	Z
-10.6	1.07547	0.000177578		-10.6	1.07547	0.00131		-10.6	1.07547	0.000999584
-10.6	1.10377	0.000141557		-10.6	1.10377	0.00102		-10.6	1.10377	0.000781657
-10.6	1.13207	0.000111131		-10.6	1.13207	0.00078437		-10.6	1.13207	0.000601681
-10.6	1.16038	8.60203e-05		-10.6	1.16038	0.000594569		-10.6	1.16038	0.000456345
-10.6	1.18868	6.57276e-05		-10.6	1.18868	0.000445079		-10.6	1.18868	0.000341357
-10.6	1.21698	4.96376e-05		-10.6	1.21698	0.000329269		-10.6	1.21698	0.000252069
-10.6	1.24528	3.70969e-05		-10.6	1.24528	0.000240918		-10.6	1.24528	0.000183916
-10.6	1.27359	2.74707e-05		-10.6	1.27359	0.000174463		-10.6	1.27359	0.000132708
-10.6	1.30189	2.01798e-05		-10.6	1.30189	0.000125129		-10.6	1.30189	9.47833e-05
-10.6	1.33019	1.47204e-05		-10.6	1.33019	8.89435e-05		-10.6	1.33019	6.70654e-05
-10.6	1.35849	1.06713e-05		-10.6	1.35849	6.26956e-05		-10.6	1.35849	4.70501e-05
-10.6	1.38679	7.69207e-06		-10.6	1.38679	4.38498e-05		-10.6	1.38679	3.27547e-05
-10.6	1.41509	5.51433e-06		-10.6	1.41509	3.04454e-05		-10.6	1.41509	2.26454e-05
-10.6	1.4434	3.93148e-06		-10.6	1.4434	2.09937e-05		-10.6	1.4434	1.55598e-05
-10.6	1.4717	2.78696e-06		-10.6	1.4717	1.43825e-05		-10.6	1.4717	1.06326e-05
-10.6	1.5	1.96364e-06		-10.6	1.5	9.79241e-06		-10.6	1.5	7.23035e-06
-10.6	1.5283	1.37458e-06		-10.6	1.5283	6.62778e-06		-10.6	1.5283	4.89533e-06
-10.6	1.5566	9.55614e-07		-10.6	1.5566	4.46017e-06		-10.6	1.5566	3.30127e-06
-10.6	1.58491	6.59548e-07		-10.6	1.58491	2.98471e-06		-10.6	1.58491	2.21807e-06
-10.6	1.61321	4.51801e-07		-10.6	1.61321	1.98636e-06		-10.6	1.61321	1.48499e-06
-10.6	1.64151	3.0712e-07		-10.6	1.64151	1.31476e-06		-10.6	1.64151	9.90676e-07
-10.6	1.66981	2.07152e-07		-10.6	1.66981	8.65513e-07		-10.6	1.66981	6.58499e-07
-10.6	1.69811	1.38638e-07		-10.6	1.69811	5.66685e-07		-10.6	1.69811	4.36026e-07
-10.6	1.72642	9.20685e-08		-10.6	1.72642	3.69013e-07		-10.6	1.72642	2.87538e-07
-10.6	1.75472	6.06756e-08		-10.6	1.75472	2.38982e-07		-10.6	1.75472	1.88791e-07
-10.6	1.78302	3.96871e-08		-10.6	1.78302	1.53922e-07		-10.6	1.78302	1.23379e-07
-10.6	1.81132	2.5768e-08		-10.6	1.81132	9.85907e-08		-10.6	1.81132	8.02334e-08
-10.6	1.83962	1.66104e-08		-10.6	1.83962	6.2801e-08		-10.6	1.83962	5.19055e-08
-10.6	1.86793	1.0632e-08		-10.6	1.86793	3.97823e-08		-10.6	1.86793	3.3398e-08
-10.6	1.89623	6.75866e-09		-10.6	1.89623	2.50617e-08		-10.6	1.89623	2.13698e-08
-10.6	1.92453	4.26756e-09		-10.6	1.92453	1.57012e-08		-10.6	1.92453	1.35956e-08
-10.6	1.95283	2.67691e-09		-10.6	1.95283	9.78312e-09		-10.6	1.95283	8.59944e-09
-10.6	1.98113	1.66832e-09		-10.6	1.98113	6.06262e-09		-10.6	1.98113	5.4075e-09
-10.6	2.00943	1.03315e-09		-10.6	2.00943	3.73688e-09		-10.6	2.00943	3.38039e-09
-10.6	2.03774	6.35812e-10		-10.6	2.03774	2.29114e-09		-10.6	2.03774	2.10081e-09
-10.6	2.06604	3.88879e-10		-10.6	2.06604	1.39742e-09		-10.6	2.06604	1.29799e-09
-10.6	2.09434	2.36404e-10		-10.6	2.09434	8.47941e-10		-10.6	2.09434	7.97333e-10
-10.6	2.12264	1.42848e-10		-10.6	2.12264	5.1193e-10		-10.6	2.12264	4.86995e-10
-10.6	2.15094	8.58033e-11		-10.6	2.15094	3.07541e-10		-10.6	2.15094	2.95773e-10
-10.6	2.17924	5.12347e-11		-10.6	2.17924	1.83858e-10		-10.6	2.17924	1.7864e-10
-10.6	2.20755	3.04144e-11		-10.6	2.20755	1.09393e-10		-10.6	2.20755	1.07306e-10
-10.6	2.23585	1.79503e-11		-10.6	2.23585	6.47829e-11		-10.6	2.23585	6.41114e-11
-10.6	2.26415	1.05333e-11		-10.6	2.26415	3.81888e-11		-10.6	2.26415	3.8102e-11
-10.6	2.29245	6.14584e-12		-10.6	2.29245	2.24103e-11		-10.6	2.29245	2.25268e-11
-10.6	2.32076	3.5657e-12		-10.6	2.32076	1.30926e-11		-10.6	2.32076	1.32504e-11
-10.6	2.34906	2.05724e-12		-10.6	2.34906	7.61542e-12		-10.6	2.34906	7.75463e-12
-10.6	2.37736	1.18039e-12		-10.6	2.37736	4.41038e-12		-10.6	2.37736	4.51575e-12
-10.6	2.40566	6.73589e-13		-10.6	2.40566	2.54325e-12		-10.6	2.40566	2.61673e-12
-10.6	2.43396	3.82318e-13		-10.6	2.43396	1.4603e-12		-10.6	2.43396	1.50894e-12
-10.6	2.46226	2.15846e-13		-10.6	2.46226	8.34916e-13		-10.6	2.46226	8.65929e-13
-10.6	2.49057	1.21222e-13		-10.6	2.49057	4.75328e-13		-10.6	2.49057	4.94547e-13
-10.6	2.51887	6.77276e-14		-10.6	2.51887	2.69458e-13		-10.6	2.51887	2.81097e-13
-10.6	2.54717	3.76466e-14		-10.6	2.54717	1.521e-13		-10.6	2.54717	1.59014e-13
-10.6	2.57547	2.08204e-14		-10.6	2.57547	8.54858e-14		-10.6	2.57547	8.95258e-14
-10.6	2.60377	1.14572e-14		-10.6	2.60377	4.78381e-14		-10.6	2.60377	5.01645e-14
-10.6	2.63207	6.27356e-15		-10.6	2.63207	2.66534e-14		-10.6	2.63207	2.79755e-14
-10.6	2.66038	3.41836e-15		-10.6	2.66038	1.47845e-14		-10.6	2.66038	1.5527e-14
-10.6	2.68868	1.85356e-15		-10.6	2.68868	8.1643e-15		-10.6	2.68868	8.57673e-15
-10.6	2.71698	1.00021e-15		-10.6	2.71698	4.48812e-15		-10.6	2.71698	4.71488e-15
-10.6	2.74528	5.37133e-16		-10.6	2.74528	2.45595e-15		-10.6	2.74528	2.57945e-15
-10.6	2.77359	2.87071e-16		-10.6	2.77359	1.33771e-15		-10.6	2.77359	1.40437e-15
-10.6	2.80189	1.52692e-16		-10.6	2.80189	7.25212e-16		-10.6	2.80189	7.60893e-16
-10.6	2.83019	8.08288e-17		-10.6	2.83019	3.91298e-16		-10.6	2.83019	4.10245e-16
-10.6	2.85849	4.25834e-17		-10.6	2.85849	2.10119e-16		-10.6	2.85849	2.20104e-16
-10.6	2.88679	2.23274e-17		-10.6	2.88679	1.12284e-16		-10.6	2.88679	1.17509e-16
-10.6	2.91509	1.16508e-17		-10.6	2.91509	5.9709e-17		-10.6	2.91509	6.24249e-17
-10.6	2.9434	6.05057e-18		-10.6	2.9434	3.15947e-17		-10.6	2.9434	3.29974e-17
-10.6	2.9717	3.12717e-18		-10.6	2.9717	1.6635e-17		-10.6	2.9717	1.73551e-17
-10.6	3	1.6085e-18		-10.6	3	8.71461e-18		-10.6	3	9.08214e-18
-10.6	3.0283	8.23379e-19		-10.6	3.0283	4.54226e-18		-10.6	3.0283	4.72886e-18
-10.6	3.0566	4.19456e-19		-10.6	3.0566	2.35548e-18		-10.6	3.0566	2.44974e-18
-10.6	3.08491	2.12657e-19		-10.6	3.08491	1.21523e-18		-10.6	3.08491	1.26262e-18
-10.6	3.11321	1.07294e-19		-10.6	3.11321	6.23733e-19		-10.6	3.11321	6.47451e-19
-10.6	3.14151	5.3873e-20		-10.6	3.14151	3.18482e-19		-10.6	3.14151	3.30303e-19
-10.6	3.16981	2.69196e-20		-10.6	3.16981	1.61774e-19		-10.6	3.16981	1.67642e-19
-10.6	3.19811	1.33865e-20		-10.6	3.19811	8.17453e-20		-10.6	3.19811	8.46474e-20
-10.6	3.22641	6.62465e-21		-10.6	3.22641	4.109e-20		-10.6	3.22641	4.25202e-20
-10.6	3.25472	3.26256e-21		-10.6	3.25472	2.05458e-20		-10.6	3.25472	2.12482e-20
-10.6	3.28302	1.59902e-21		-10.6	3.28302	1.02192e-20		-10.6	3.28302	1.0563e-20
-10.6	3.31132	7.79915e-22		-10.6	3.31132	5.05607e-21		-10.6	3.31132	5.22383e-21
-10.6	3.33962	3.78564e-22		-10.6	3.33962	2.48832e-21		-10.6	3.33962	2.56991e-21
-10.6	3.36793	1.82864e-22		-10.6	3.36793	1.21812e-21		-10.6	3.36793	1.25768e-21
-10.6	3.39623	8.79051e-23		-10.6	3.39623	5.93147e-22		-10.6	3.39623	6.1227e-22
-10.6	3.42453	4.20528e-23		-10.6	3.42453	2.87289e-22		-10.6	3.42453	2.96503e-22
-10.6	3.45283	2.00202e-23		-10.6	3.45283	1.38407e-22		-10.6	3.45283	1.42832e-22
-10.6	3.48113	9.48491e-24		-10.6	3.48113	6.63246e-23		-10.6	3.48113	6.84424e-23
-10.6	3.50943	4.47182e-24		-10.6	3.50943	3.16131e-23		-10.6	3.50943	3.26233e-23
-10.6	3.53774	2.09807e-24		-10.6	3.53774	1.49877e-23		-10.6	3.53774	1.54678e-23
-10.6	3.56604	9.79568e-25		-10.6	3.56604	7.06763e-24		-10.6	3.56604	7.29493e-24
-10.6	3.59434	4.55117e-25		-10.6	3.59434	3.31499e-24		-10.6	3.59434	3.4222e-24
-10.6	3.62264	2.10417e-25		-10.6	3.62264	1.54654e-24		-10.6	3.62264	1.59689e-24
-10.6	3.65094	9.68058e-26		-10.6	3.65094	7.17636e-25		-10.6	3.65094	7.41192e-25
-10.6	3.67924	4.43178e-26		-10.6	3.67924	3.31218e-25		-10.6	3.67924	3.42189e-25
-10.6	3.70755	2.01885e-26		-10.6	3.70755	1.5205e-25		-10.6	3.70755	1.57137e-25
-10.6	3.73585	9.15109e-27		-10.6	3.73585	6.94259e-26		-10.6	3.73585	7.17737e-26
-10.6	3.76415	4.12739e-27		-10.6	3.76415	3.15296e-26		-10.6	3.76415	3.2608e-26
-10.6	3.79245	1.85228e-27		-10.6	3.79245	1.42421e-26		-10.6	3.79245	1.47351e-26
-10.6	3.82076	8.27096e-28		-10.6	3.82076	6.39867e-27		-10.6	3.82076	6.62291e-27
-10.6	3.84906	3.67466e-28		-10.6	3.84906	2.85932e-27		-10.6	3.84906	2.9608e-27
-10.6	3.87736	1.62436e-28		-10.6	3.87736	1.27084e-27		-10.6	3.87736	1.31653e-27
-10.6	3.90566	7.14398e-29		-10.6	3.90566	5.61793e-28		-10.6	3.90566	5.82256e-28
-10.6	3.93396	3.12598e-29		-10.6	3.93396	2.4701e-28		-10.6	3.93396	2.56127e-28
-10.6	3.96226	1.36086e-29		-10.6	3.96226	1.08021e-28		-10.6	3.96226	1.1206e-28
-10.6	3.99057	5.894e-30		-10.6	3.99057	4.6984e-29		-10.6	3.99057	4.87645e-29
-10.6	4.01887	2.53964e-30		-10.6	4.01887	2.03257e-29		-10.6	4.01887	2.11061e-29
-10.6	4.04717	1.08865e-30		-10.6	4.04717	8.74561e-30		-10.6	4.04717	9.08579e-30
-10.6	4.07547	4.64255e-31		-10.6	4.07547	3.74269e-30		-10.6	4.07547	3.89016e-30
-10.6	4.10377	1.96955e-31		-10.6	4.10377	1.59303e-30		-10.6	4.10377	1.65661e-30
-10.6	4.13208	8.31212e-32		-10.6	4.13208	6.74394e-31		-10.6	4.13208	7.01646e-31
-10.6	4.16038	3.48969e-32		-10.6	4.16038	2.83954e-31		-10.6	4.16038	2.95571e-31
-10.6	4.18868	1.45742e-32		-10.6	4.18868	1.18912e-31		-10.6	4.18868	1.23837e-31
-10.6	4.21698	6.05478e-33		-10.6	4.21698	4.9528e-32		-10.6	4.21698	5.16034e-32
-10.6	4.24528	2.50221e-33		-10.6	4.24528	2.05172e-32		-10.6	4.24528	2.1387e-32
-10.6	4.27358	1.02862e-33		-10.6	4.27358	8.45329e-33		-10.6	4.27358	8.81577e-33
-10.6	4.30189	4.20617e-34		-10.6	4.30189	3.46398e-33		-10.6	4.30189	3.61419e-33
-10.6	4.33019	1.71086e-34		-10.6	4.33019	1.41177e-33		-10.6	4.33019	1.47366e-33
-10.6	4.35849	6.92199e-35		-10.6	4.35849	5.72261e-34		-10.6	4.35849	5.97618e-34
-10.6	4.38679	2.7857e-35		-10.6	4.38679	2.30708e-34		-10.6	4.38679	2.41038e-34
-10.6	4.41509	1.11512e-35		-10.6	4.41509	9.25055e-35		-10.6	4.41509	9.66899e-35
-10.6	4.4434	4.44e-36		-10.6	4.4434	3.68901e-35		-10.6	4.4434	3.85755e-35
-10.6	4.4717	1.75841e-36		-10.6	4.4717	1.46315e-35		-10.6	4.4717	1.53065e-35
-10.6	4.5	6.92672e-37		-10.6	4.5	5.77167e-36		-10.6	4.5	6.04048e-36
-10.6	4.5283	2.71395e-37		-10.6	4.5283	2.26438e-36		-10.6	4.5283	2.37083e-36
-10.6	4.5566	1.05764e-37		-10.6	4.5566	8.8355e-37		-10.6	4.5566	9.25462e-37
-10.6	4.58491	4.09957e-38		-10.6	4.58491	3.42882e-37		-10.6	4.58491	3.59292e-37
-10.6	4.61321	1.5805e-38		-10.6	4.61321	1.3234e-37		-10.6	4.61321	1.38729e-37
-10.6	4.64151	6.06043e-39		-10.6	4.64151	5.08007e-38		-10.6	4.64151	5.32739e-38
-10.6	4.66981	2.31135e-39		-10.6	4.66981	1.93945e-38		-10.6	4.66981	2.03465e-38
-10.6	4.69811	8.76755e-40		-10.6	4.69811	7.36404e-39		-10.6	4.69811	7.72848e-39
-10.6	4.72642	3.30779e-40		-10.6	4.72642	2.78089e-39		-10.6	4.72642	2.91961e-39
-10.6	4.75472	1.2412e-40		-10.6	4.75472	1.04443e-39		-10.6	4.75472	1.09694e-39
-10.6	4.78302	4.63223e-41		-10.6	4.78302	3.90126e-40		-10.6	4.78302	4.09887e-40
-10.6	4.81132	1.71941e-41		-10.6	4.81132	1.44929e-40		-10.6	4.81132	1.52325e-40
-10.6	4.83962	6.34758e-42		-10.6	4.83962	5.35469e-41		-10.6	4.83962	5.62993e-41
-10.6	4.86792	2.33063e-42		-10.6	4.86792	1.96761e-41		-10.6	4.86792	2.06947e-41
-10.6	4.89623	8.51092e-43		-10.6	4.89623	7.19066e-42		-10.6	4.89623	7.56552e-42
-10.6	4.92453	3.0911e-43		-10.6	4.92453	2.6135e-42		-10.6	4.92453	2.75069e-42
-10.6	4.95283	1.11656e-43		-10.6	4.95283	9.44718e-43		-10.6	4.95283	9.94641e-43
-10.6	4.98113	4.0113e-44		-10.6	4.98113	3.39629e-43		-10.6	4.98113	3.57695e-43
-10.6	5.00943	1.43323e-44		-10.6	5.00943	1.21431e-43		-10.6	5.00943	1.27933e-43
-10.6	5.03774	5.09305e-45		-10.6	5.03774	4.31797e-44		-10.6	5.03774	4.55062e-44
-10.6	5.06604	1.79998e-45		-10.6	5.06604	1.52704e-44		-10.6	5.06604	1.60983e-44
-10.6	5.09434	6.3268e-46		-10.6	5.09434	5.37085e-45		-10.6	5.09434	5.66382e-45
-10.6	5.12264	2.2117e-46		-10.6	5.12264	1.8787e-45		-10.6	5.12264	1.98179e-45
-10.6	5.15094	7.68944e-47		-10.6	5.15094	6.53569e-46		-10.6	5.15094	6.89646e-46
-10.6	5.17924	2.65881e-47		-10.6	5.17924	2.26123e-46		-10.6	5.17924	2.38678e-46
-10.6	5.20755	9.14329e-48		-10.6	5.20755	7.78072e-47		-10.6	5.20755	8.21518e-47
-10.6	5.23585	3.12709e-48		-10.6	5.23585	2.66264e-47		-10.6	5.23585	2.81216e-47
-10.6	5.26415	1.06365e-48		-10.6	5.26415	9.06201e-48		-10.6	5.26415	9.57368e-48
-10.6	5.29245	3.59817e-49		-10.6	5.29245	3.06729e-48		-10.6	5.29245	3.24142e-48
-10.6	5.32076	1.21055e-49		-10.6	5.32076	1.03253e-48		-10.6	5.32076	1.09146e-48
-10.6	5.34906	4.05046e-50		-10.6	5.34906	3.45675e-49		-10.6	5.34906	3.65508e-49
-10.6	5.37736	1.34786e-50		-10.6	5.37736	1.15093e-49		-10.6	5.37736	1.21731e-49
-10.6	5.40566	4.46072e-51		-10.6	5.40566	3.81109e-50		-10.6	5.40566	4.032e-50
-10.6	5.43396	1.46819e-51		-10.6	5.43396	1.25506e-50		-10.6	5.43396	1.32817e-50
-10.6	5.46226	4.80592e-52		-10.6	5.46226	4.11049e-51		-10.6	5.46226	4.35115e-51
-10.6	5.49057	1.56455e-52		-10.6	5.49057	1.33887e-51		-10.6	5.49057	1.41764e-51
-10.6	5.51887	5.06543e-53		-10.6	5.51887	4.33711e-52		-10.6	5.51887	4.5935e-52
-10.6	5.54717	1.63103e-53		-10.6	5.54717	1.39725e-52		-10.6	5.54717	1.48024e-52
-10.6	5.57547	5.22301e-54		-10.6	5.57547	4.47677e-53		-10.6	5.57547	4.74391e-53
-10.6	5.60377	1.6634e-54		-10.6	5.60377	1.42649e-53		-10.6	5.60377	1.512e-53
-10.6	5.63208	5.26848e-55		-10.6	5.63208	4.52047e-54		-10.6	5.63208	4.79269e-54
-10.6	5.66038	1.65955e-55		-10.6	5.66038	1.42467e-54		-10.6	5.66038	1.51084e-54
-10.6	5.68868	5.19885e-56		-10.6	5.68868	4.46535e-55		-10.6	5.68868	4.73663e-55
-10.6	5.71698	1.61972e-56		-10.6	5.71698	1.3919e-55		-10.6	5.71698	1.47683e-55
-10.6	5.74528	5.01862e-57		-10.6	5.74528	4.31494e-56		-10.6	5.74528	4.57936e-56
-10.6	5.77358	1.54647e-57		-10.6	5.77358	1.33031e-56		-10.6	5.77358	1.41217e-56
-10.6	5.80189	4.73927e-58		-10.6	5.80189	4.07888e-57		-10.6	5.80189	4.33094e-57
-10.6	5.83019	1.44442e-58		-10.6	5.83019	1.24377e-57		-10.6	5.83019	1.32095e-57
-10.6	5.85849	4.37812e-59		-10.6	5.85849	3.77182e-58		-10.6	5.85849	4.00681e-58
-10.6	5.88679	1.31975e-59		-10.6	5.88679	1.13755e-58		-10.6	5.88679	1.20871e-58
-10.6	5.91509	3.95648e-60		-10.6	5.91509	3.41194e-59		-10.6	5.91509	3.6262e-59
-10.6	5.9434	1.17961e-60		-10.6	5.9434	1.01775e-59		-10.6	5.9434	1.08191e-59
-10.6	5.9717	3.49763e-61		-10.6	5.9717	3.01919e-60		-10.6	5.9717	3.21026e-60
-10.6	6	1.03139e-61		-10.6	6	8.90734e-61		-10.6	6	9.47318e-61
-10.55	0	0.01219		-10.55	0	0.00788		-10.55	0	0.01219
-10.55	0.0283	0.03207		-10.55	0.0283	0.02061		-10.55	0.0283	0.032
-10.55	0.0566	0.0439		-10.55	0.0566	0.02779		-10.55	0.0566	0.04347
-10.55	0.08491	0.05089		-10.55	0.08491	0.03168		-10.55	0.08491	0.04976
-10.55	0.11321	0.05436		-10.55	0.11321	0.03359		-10.55	0.11321	0.05221
-10.55	0.14151	0.05491		-10.55	0.14151	0.03439		-10.55	0.14151	0.05156
-10.55	0.16981	0.05307		-10.55	0.16981	0.03462		-10.55	0.16981	0.04856
-10.55	0.19811	0.04939		-10.55	0.19811	0.03433		-10.55	0.19811	0.04407
-10.55	0.22642	0.04444		-10.55	0.22642	0.03323		-10.55	0.22642	0.03894
-10.55	0.25472	0.03881		-10.55	0.25472	0.03098		-10.55	0.25472	0.03385
-10.55	0.28302	0.03299		-10.55	0.28302	0.02746		-10.55	0.28302	0.02914
-10.55	0.31132	0.02738		-10.55	0.31132	0.02286		-10.55	0.31132	0.02479
-10.55	0.33962	0.0222		-10.55	0.33962	0.01769		-10.55	0.33962	0.02056
-10.55	0.36793	0.01759		-10.55	0.36793	0.01263		-10.55	0.36793	0.01627
-10.55	0.39623	0.01355		-10.55	0.39623	0.00857		-10.55	0.39623	0.01189
-10.55	0.42453	0.0101		-10.55	0.42453	0.00648		-10.55	0.42453	0.00763
-10.55	0.45283	0.00721		-10.55	0.45283	0.00646		-10.55	0.45283	0.00375
-10.55	0.48113	0.00488		-10.55	0.48113	0.00715		-10.55	0.48113	0.000553428
-10.55	0.50943	0.00311		-10.55	0.50943	0.00765		-10.55	0.50943	0.00182
-10.55	0.53774	0.0019		-10.55	0.53774	0.00782		-10.55	0.53774	0.00329
-10.55	0.56604	0.00125		-10.55	0.56604	0.00782		-10.55	0.56604	0.00394
-10.55	0.59434	0.00101		-10.55	0.59434	0.00785		-10.55	0.59434	0.00398
-10.55	0.62264	0.000933266		-10.55	0.62264	0.00795		-10.55	0.62264	0.00366
-10.55	0.65094	0.000845825		-10.55	0.65094	0.00807		-10.55	0.65094	0.0033
-10.55	0.67924	0.000731317		-10.55	0.67924	0.00813		-10.55	0.67924	0.00313
-10.55	0.70755	0.00062429		-10.55	0.70755	0.00804		-10.55	0.70755	0.00322
-10.55	0.73585	0.000558772		-10.55	0.73585	0.0078		-10.55	0.73585	0.00345
-10.55	0.76415	0.000540101		-10.55	0.76415	0.00741		-10.55	0.76415	0.00367
-10.55	0.79245	0.000545947		-10.55	0.79245	0.0069		-10.55	0.79245	0.00378
-10.55	0.82076	0.00055149		-10.55	0.82076	0.00632		-10.55	0.82076	0.00376
-10.55	0.84906	0.000543659		-10.55	0.84906	0.00568		-10.55	0.84906	0.00361
-10.55	0.87736	0.000519592		-10.55	0.87736	0.00503		-10.55	0.87736	0.00336
-10.55	0.90566	0.000481729		-10.55	0.90566	0.00438		-10.55	0.90566	0.00305
-10.55	0.93396	0.00043441		-10.55	0.93396	0.00376		-10.55	0.93396	0.00269
-10.55	0.96226	0.0003821		-10.55	0.96226	0.00317		-10.55	0.96226	0.00232
-10.55	0.99057	0.000328612		-10.55	0.99057	0.00263		-10.55	0.99057	0.00196
-10.55	1.01887	0.000276866		-10.55	1.01887	0.00215		-10.55	1.01887	0.00162
-10.55	1.04717	0.00022889		-10.55	1.04717	0.00173		-10.55	1.04717	0.00131
-10.55	1.07547	0.000185923		-10.55	1.07547	0.00137		-10.55	1.07547	0.00105
-10.55	1.10377	0.000148564		-10.55	1.10377	0.00107		-10.55	1.10377	0.000820111
-10.55	1.13207	0.000116913		-10.55	1.13207	0.00082443		-10.55	1.13207	0.000632815
-10.55	1.16038	9.07152e-05		-10.55	1.16038	0.00062647		-10.55	1.16038	0.000481135
-10.55	1.18868	6.94832e-05		-10.55	1.18868	0.000470123		-10.55	1.18868	0.000360792
-10.55	1.21698	5.26015e-05		-10.55	1.21698	0.00034867		-10.55	1.21698	0.000267084
-10.55	1.24528	3.9408e-05		-10.55	1.24528	0.000255759		-10.55	1.24528	0.000195361
-10.55	1.27359	2.92537e-05		-10.55	1.27359	0.000185685		-10.55	1.27359	0.000141323
-10.55	1.30189	2.15427e-05		-10.55	1.30189	0.000133523		-10.55	1.30189	0.000101193
-10.55	1.33019	1.5754e-05		-10.55	1.33019	9.51585e-05		-10.55	1.33019	7.1784e-05
-10.55	1.35849	1.14499e-05		-10.55	1.35849	6.72544e-05		-10.55	1.35849	5.04902e-05
-10.55	1.38679	8.27493e-06		-10.55	1.38679	4.71645e-05		-10.55	1.38679	3.52406e-05
-10.55	1.41509	5.94821e-06		-10.55	1.41509	3.2836e-05		-10.55	1.41509	2.44276e-05
-10.55	1.4434	4.25265e-06		-10.55	1.4434	2.27047e-05		-10.55	1.4434	1.68284e-05
-10.55	1.4717	3.02332e-06		-10.55	1.4717	1.55982e-05		-10.55	1.4717	1.15301e-05
-10.55	1.5	2.13651e-06		-10.55	1.5	1.06505e-05		-10.55	1.5	7.86167e-06
-10.55	1.5283	1.50017e-06		-10.55	1.5283	7.22943e-06		-10.55	1.5283	5.33728e-06
-10.55	1.5566	1.04619e-06		-10.55	1.5566	4.87942e-06		-10.55	1.5566	3.60931e-06
-10.55	1.58491	7.24381e-07		-10.55	1.58491	3.27508e-06		-10.55	1.58491	2.43191e-06
-10.55	1.61321	4.97836e-07		-10.55	1.61321	2.18628e-06		-10.55	1.61321	1.63289e-06
-10.55	1.64151	3.39539e-07		-10.55	1.64151	1.4516e-06		-10.55	1.64151	1.09259e-06
-10.55	1.66981	2.29791e-07		-10.55	1.66981	9.58632e-07		-10.55	1.66981	7.2846e-07
-10.55	1.69811	1.54316e-07		-10.55	1.69811	6.29684e-07		-10.55	1.69811	4.83868e-07
-10.55	1.72642	1.02835e-07		-10.55	1.72642	4.11388e-07		-10.55	1.72642	3.20117e-07
-10.55	1.75472	6.80086e-08		-10.55	1.75472	2.67318e-07		-10.55	1.75472	2.10877e-07
-10.55	1.78302	4.4641e-08		-10.55	1.78302	1.72759e-07		-10.55	1.78302	1.38281e-07
-10.55	1.81132	2.90882e-08		-10.55	1.81132	1.11039e-07		-10.55	1.81132	9.02358e-08
-10.55	1.83962	1.88185e-08		-10.55	1.83962	7.09792e-08		-10.55	1.83962	5.85829e-08
-10.55	1.86793	1.20894e-08		-10.55	1.86793	4.51233e-08		-10.55	1.86793	3.78305e-08
-10.55	1.89623	7.71355e-09		-10.55	1.89623	2.8529e-08		-10.55	1.89623	2.42947e-08
-10.55	1.92453	4.88871e-09		-10.55	1.92453	1.7939e-08		-10.55	1.92453	1.5514e-08
-10.55	1.95283	3.07814e-09		-10.55	1.95283	1.12189e-08		-10.55	1.95283	9.84996e-09
-10.55	1.98113	1.92571e-09		-10.55	1.98113	6.97847e-09		-10.55	1.98113	6.21757e-09
-10.55	2.00943	1.19716e-09		-10.55	2.00943	4.31772e-09		-10.55	2.00943	3.90186e-09
-10.55	2.03774	7.39635e-10		-10.55	2.03774	2.65743e-09		-10.55	2.03774	2.43439e-09
-10.55	2.06604	4.54174e-10		-10.55	2.06604	1.62711e-09		-10.55	2.06604	1.51005e-09
-10.55	2.09434	2.77205e-10		-10.55	2.09434	9.91186e-10		-10.55	2.09434	9.31318e-10
-10.55	2.12264	1.68183e-10		-10.55	2.12264	6.00782e-10		-10.55	2.12264	5.71132e-10
-10.55	2.15094	1.01436e-10		-10.55	2.15094	3.62362e-10		-10.55	2.15094	3.48291e-10
-10.55	2.17924	6.08211e-11		-10.55	2.17924	2.17507e-10		-10.55	2.17924	2.11228e-10
-10.55	2.20755	3.6257e-11		-10.55	2.20755	1.29942e-10		-10.55	2.20755	1.2741e-10
-10.55	2.23585	2.14895e-11		-10.55	2.23585	7.72694e-11		-10.55	2.23585	7.6443e-11
-10.55	2.26415	1.26643e-11		-10.55	2.26415	4.57392e-11		-10.55	2.26415	4.56239e-11
-10.55	2.29245	7.4213e-12		-10.55	2.29245	2.69541e-11		-10.55	2.29245	2.70897e-11
-10.55	2.32076	4.32461e-12		-10.55	2.32076	1.58141e-11		-10.55	2.32076	1.60033e-11
-10.55	2.34906	2.50615e-12		-10.55	2.34906	9.23802e-12		-10.55	2.34906	9.40678e-12
-10.55	2.37736	1.4444e-12		-10.55	2.37736	5.37337e-12		-10.55	2.37736	5.50208e-12
-10.55	2.40566	8.27974e-13		-10.55	2.40566	3.11219e-12		-10.55	2.40566	3.20254e-12
-10.55	2.43396	4.72089e-13		-10.55	2.43396	1.79493e-12		-10.55	2.43396	1.85508e-12
-10.55	2.46226	2.67756e-13		-10.55	2.46226	1.03086e-12		-10.55	2.46226	1.06943e-12
-10.55	2.49057	1.51075e-13		-10.55	2.49057	5.89559e-13		-10.55	2.49057	6.13593e-13
-10.55	2.51887	8.4803e-14		-10.55	2.51887	3.35757e-13		-10.55	2.51887	3.5039e-13
-10.55	2.54717	4.73615e-14		-10.55	2.54717	1.90409e-13		-10.55	2.54717	1.99149e-13
-10.55	2.57547	2.63185e-14		-10.55	2.57547	1.07523e-13		-10.55	2.57547	1.12657e-13
-10.55	2.60377	1.45526e-14		-10.55	2.60377	6.04587e-14		-10.55	2.60377	6.34308e-14
-10.55	2.63207	8.00739e-15		-10.55	2.63207	3.38484e-14		-10.55	2.63207	3.55465e-14
-10.55	2.66038	4.38459e-15		-10.55	2.66038	1.88678e-14		-10.55	2.66038	1.98266e-14
-10.55	2.68868	2.3893e-15		-10.55	2.68868	1.0471e-14		-10.55	2.68868	1.10064e-14
-10.55	2.71698	1.29578e-15		-10.55	2.71698	5.78516e-15		-10.55	2.71698	6.08112e-15
-10.55	2.74528	6.99393e-16		-10.55	2.74528	3.18185e-15		-10.55	2.74528	3.3439e-15
-10.55	2.77359	3.75706e-16		-10.55	2.77359	1.74203e-15		-10.55	2.77359	1.82997e-15
-10.55	2.80189	2.00872e-16		-10.55	2.80189	9.49338e-16		-10.55	2.80189	9.96663e-16
-10.55	2.83019	1.06889e-16		-10.55	2.83019	5.14933e-16		-10.55	2.83019	5.402e-16
-10.55	2.85849	5.66105e-17		-10.55	2.85849	2.77986e-16		-10.55	2.85849	2.91374e-16
-10.55	2.88679	2.98405e-17		-10.55	2.88679	1.49353e-16		-10.55	2.88679	1.56397e-16
-10.55	2.91509	1.56553e-17		-10.55	2.91509	7.98552e-17		-10.55	2.91509	8.35363e-17
-10.55	2.9434	8.17443e-18		-10.55	2.9434	4.24884e-17		-10.55	2.9434	4.43999e-17
-10.55	2.9717	4.2481e-18		-10.55	2.9717	2.24955e-17		-10.55	2.9717	2.34821e-17
-10.55	3	2.19719e-18		-10.55	3	1.18512e-17		-10.55	3	1.23575e-17
-10.55	3.0283	1.13103e-18		-10.55	3.0283	6.21231e-18		-10.55	3.0283	6.47078e-18
-10.55	3.0566	5.79444e-19		-10.55	3.0566	3.24006e-18		-10.55	3.0566	3.37134e-18
-10.55	3.08491	2.95445e-19		-10.55	3.08491	1.68132e-18		-10.55	3.08491	1.74767e-18
-10.55	3.11321	1.49923e-19		-10.55	3.11321	8.68018e-19		-10.55	3.11321	9.0141e-19
-10.55	3.14151	7.57153e-20		-10.55	3.14151	4.45841e-19		-10.55	3.14151	4.62574e-19
-10.55	3.16981	3.80559e-20		-10.55	3.16981	2.2782e-19		-10.55	3.16981	2.36172e-19
-10.55	3.19811	1.90363e-20		-10.55	3.19811	1.15813e-19		-10.55	3.19811	1.19966e-19
-10.55	3.22641	9.47688e-21		-10.55	3.22641	5.85688e-20		-10.55	3.22641	6.06267e-20
-10.55	3.25472	4.69537e-21		-10.55	3.25472	2.94654e-20		-10.55	3.25472	3.04816e-20
-10.55	3.28302	2.31523e-21		-10.55	3.28302	1.47465e-20		-10.55	3.28302	1.52467e-20
-10.55	3.31132	1.13616e-21		-10.55	3.31132	7.3416e-21		-10.55	3.31132	7.58702e-21
-10.55	3.33962	5.54892e-22		-10.55	3.33962	3.6359e-21		-10.55	3.33962	3.75594e-21
-10.55	3.36793	2.69709e-22		-10.55	3.36793	1.79122e-21		-10.55	3.36793	1.84975e-21
-10.55	3.39623	1.30468e-22		-10.55	3.39623	8.77799e-22		-10.55	3.39623	9.06255e-22
-10.55	3.42453	6.28098e-23		-10.55	3.42453	4.27907e-22		-10.55	3.42453	4.41697e-22
-10.55	3.45283	3.00932e-23		-10.55	3.45283	2.07496e-22		-10.55	3.45283	2.14157e-22
-10.55	3.48113	1.4349e-23		-10.55	3.48113	1.00085e-22		-10.55	3.48113	1.03292e-22
-10.55	3.50943	6.80907e-24		-10.55	3.50943	4.80208e-23		-10.55	3.50943	4.95598e-23
-10.55	3.53774	3.21559e-24		-10.55	3.53774	2.29185e-23		-10.55	3.53774	2.36543e-23
-10.55	3.56604	1.51125e-24		-10.55	3.56604	1.08802e-23		-10.55	3.56604	1.12308e-23
-10.55	3.59434	7.0682e-25		-10.55	3.59434	5.13783e-24		-10.55	3.59434	5.30423e-24
-10.55	3.62264	3.28984e-25		-10.55	3.62264	2.41332e-24		-10.55	3.62264	2.49198e-24
-10.55	3.65094	1.5238e-25		-10.55	3.65094	1.12756e-24		-10.55	3.65094	1.16459e-24
-10.55	3.67924	7.02363e-26		-10.55	3.67924	5.24024e-25		-10.55	3.67924	5.41386e-25
-10.55	3.70755	3.22158e-26		-10.55	3.70755	2.42242e-25		-10.55	3.70755	2.50346e-25
-10.55	3.73585	1.47042e-26		-10.55	3.73585	1.11387e-25		-10.55	3.73585	1.15152e-25
-10.55	3.76415	6.67846e-27		-10.55	3.76415	5.09449e-26		-10.55	3.76415	5.26865e-26
-10.55	3.79245	3.01829e-27		-10.55	3.79245	2.31767e-26		-10.55	3.79245	2.39783e-26
-10.55	3.82076	1.35734e-27		-10.55	3.82076	1.04878e-26		-10.55	3.82076	1.08549e-26
-10.55	3.84906	6.07371e-28		-10.55	3.84906	4.72058e-27		-10.55	3.84906	4.88792e-27
-10.55	3.87736	2.70425e-28		-10.55	3.87736	2.11343e-27		-10.55	3.87736	2.18931e-27
-10.55	3.90566	1.198e-28		-10.55	3.90566	9.41144e-28		-10.55	3.90566	9.75377e-28
-10.55	3.93396	5.28058e-29		-10.55	3.93396	4.16872e-28		-10.55	3.93396	4.32234e-28
-10.55	3.96226	2.31584e-29		-10.55	3.96226	1.83664e-28		-10.55	3.96226	1.90522e-28
-10.55	3.99057	1.01049e-29		-10.55	3.99057	8.04863e-29		-10.55	3.99057	8.35312e-29
-10.55	4.01887	4.38677e-30		-10.55	4.01887	3.50827e-29		-10.55	4.01887	3.64273e-29
-10.55	4.04717	1.89469e-30		-10.55	4.04717	1.52103e-29		-10.55	4.04717	1.58008e-29
-10.55	4.07547	8.14151e-31		-10.55	4.07547	6.55922e-30		-10.55	4.07547	6.81719e-30
-10.55	4.10377	3.48047e-31		-10.55	4.10377	2.81344e-30		-10.55	4.10377	2.92551e-30
-10.55	4.13208	1.48024e-31		-10.55	4.13208	1.20031e-30		-10.55	4.13208	1.24873e-30
-10.55	4.16038	6.26294e-32		-10.55	4.16038	5.09353e-31		-10.55	4.16038	5.30152e-31
-10.55	4.18868	2.63616e-32		-10.55	4.18868	2.14986e-31		-10.55	4.18868	2.23872e-31
-10.55	4.21698	1.10384e-32		-10.55	4.21698	9.02547e-32		-10.55	4.21698	9.40297e-32
-10.55	4.24528	4.59808e-33		-10.55	4.24528	3.76873e-32		-10.55	4.24528	3.92821e-32
-10.55	4.27358	1.90536e-33		-10.55	4.27358	1.56525e-32		-10.55	4.27358	1.63225e-32
-10.55	4.30189	7.85416e-34		-10.55	4.30189	6.46605e-33		-10.55	4.30189	6.74591e-33
-10.55	4.33019	3.22064e-34		-10.55	4.33019	2.65678e-33		-10.55	4.33019	2.77304e-33
-10.55	4.35849	1.31371e-34		-10.55	4.35849	1.08576e-33		-10.55	4.35849	1.13378e-33
-10.55	4.38679	5.33049e-35		-10.55	4.38679	4.41342e-34		-10.55	4.38679	4.61067e-34
-10.55	4.41509	2.15149e-35		-10.55	4.41509	1.78434e-34		-10.55	4.41509	1.8649e-34
-10.55	4.4434	8.638e-36		-10.55	4.4434	7.17525e-35		-10.55	4.4434	7.50248e-35
-10.55	4.4717	3.44973e-36		-10.55	4.4717	2.86983e-35		-10.55	4.4717	3.00199e-35
-10.55	4.5	1.37041e-36		-10.55	4.5	1.14165e-35		-10.55	4.5	1.19473e-35
-10.55	4.5283	5.41509e-37		-10.55	4.5283	4.5172e-36		-10.55	4.5283	4.72917e-36
-10.55	4.5566	2.12837e-37		-10.55	4.5566	1.77771e-36		-10.55	4.5566	1.86189e-36
-10.55	4.58491	8.32097e-38		-10.55	4.58491	6.95836e-37		-10.55	4.58491	7.29081e-37
-10.55	4.61321	3.23579e-38		-10.55	4.61321	2.709e-37		-10.55	4.61321	2.83955e-37
-10.55	4.64151	1.2516e-38		-10.55	4.64151	1.04897e-37		-10.55	4.64151	1.09996e-37
-10.55	4.66981	4.81533e-39		-10.55	4.66981	4.03994e-38		-10.55	4.66981	4.23792e-38
-10.55	4.69811	1.84272e-39		-10.55	4.69811	1.54752e-38		-10.55	4.69811	1.62398e-38
-10.55	4.72642	7.01397e-40		-10.55	4.72642	5.89591e-39		-10.55	4.72642	6.18953e-39
-10.55	4.75472	2.65544e-40		-10.55	4.75472	2.23417e-39		-10.55	4.75472	2.3463e-39
-10.55	4.78302	9.99942e-41		-10.55	4.78302	8.42042e-40		-10.55	4.78302	8.84624e-40
-10.55	4.81132	3.74522e-41		-10.55	4.81132	3.15646e-40		-10.55	4.81132	3.31727e-40
-10.55	4.83962	1.39522e-41		-10.55	4.83962	1.17684e-40		-10.55	4.83962	1.23723e-40
-10.55	4.86792	5.16975e-42		-10.55	4.86792	4.36397e-41		-10.55	4.86792	4.58953e-41
-10.55	4.89623	1.90526e-42		-10.55	4.89623	1.60952e-41		-10.55	4.89623	1.69329e-41
-10.55	4.92453	6.98389e-43		-10.55	4.92453	5.90414e-42		-10.55	4.92453	6.21356e-42
-10.55	4.95283	2.54622e-43		-10.55	4.95283	2.1541e-42		-10.55	4.95283	2.26775e-42
-10.55	4.98113	9.23316e-44		-10.55	4.98113	7.81664e-43		-10.55	4.98113	8.23178e-43
-10.55	5.00943	3.3301e-44		-10.55	5.00943	2.82112e-43		-10.55	5.00943	2.97192e-43
-10.55	5.03774	1.19458e-44		-10.55	5.03774	1.01267e-43		-10.55	5.03774	1.06715e-43
-10.55	5.06604	4.26214e-45		-10.55	5.06604	3.61543e-44		-10.55	5.06604	3.81113e-44
-10.55	5.09434	1.51248e-45		-10.55	5.09434	1.28379e-44		-10.55	5.09434	1.35371e-44
-10.55	5.12264	5.33824e-46		-10.55	5.12264	4.53394e-45		-10.55	5.12264	4.78235e-45
-10.55	5.15094	1.87394e-46		-10.55	5.15094	1.59257e-45		-10.55	5.15094	1.68035e-45
-10.55	5.17924	6.54275e-47		-10.55	5.17924	5.56372e-46		-10.55	5.17924	5.87215e-46
-10.55	5.20755	2.27202e-47		-10.55	5.20755	1.93319e-46		-10.55	5.20755	2.04097e-46
-10.55	5.23585	7.84708e-48		-10.55	5.23585	6.68074e-47		-10.55	5.23585	7.05531e-47
-10.55	5.26415	2.69556e-48		-10.55	5.26415	2.29624e-47		-10.55	5.26415	2.4257e-47
-10.55	5.29245	9.20947e-49		-10.55	5.29245	7.84966e-48		-10.55	5.29245	8.29461e-48
-10.55	5.32076	3.12942e-49		-10.55	5.32076	2.66885e-48		-10.55	5.32076	2.82095e-48
-10.55	5.34906	1.05763e-49		-10.55	5.34906	9.02483e-49		-10.55	5.34906	9.54185e-49
-10.55	5.37736	3.55507e-50		-10.55	5.37736	3.03524e-49		-10.55	5.37736	3.21003e-49
-10.55	5.40566	1.18851e-50		-10.55	5.40566	1.01528e-49		-10.55	5.40566	1.07405e-49
-10.55	5.43396	3.95183e-51		-10.55	5.43396	3.37768e-50		-10.55	5.43396	3.57417e-50
-10.55	5.46226	1.30688e-51		-10.55	5.46226	1.11761e-50		-10.55	5.46226	1.18294e-50
-10.55	5.49057	4.29843e-52		-10.55	5.49057	3.67789e-51		-10.55	5.49057	3.89395e-51
-10.55	5.51887	1.40613e-52		-10.55	5.51887	1.20377e-51		-10.55	5.51887	1.27483e-51
-10.55	5.54717	4.57487e-53		-10.55	5.54717	3.91858e-52		-10.55	5.54717	4.15099e-52
-10.55	5.57547	1.48037e-53		-10.55	5.57547	1.26867e-52		-10.55	5.57547	1.34427e-52
-10.55	5.60377	4.76433e-54		-10.55	5.60377	4.08515e-53		-10.55	5.60377	4.32968e-53
-10.55	5.63208	1.525e-54		-10.55	5.63208	1.30828e-53		-10.55	5.63208	1.38695e-53
-10.55	5.66038	4.85484e-55		-10.55	5.66038	4.16707e-54		-10.55	5.66038	4.41876e-54
-10.55	5.68868	1.53715e-55		-10.55	5.68868	1.32007e-54		-10.55	5.68868	1.40015e-54
-10.55	5.71698	4.84055e-56		-10.55	5.71698	4.15906e-55		-10.55	5.71698	4.41248e-55
-10.55	5.74528	1.51603e-56		-10.55	5.74528	1.30326e-55		-10.55	5.74528	1.38301e-55
-10.55	5.77358	4.72235e-57		-10.55	5.77358	4.06162e-56		-10.55	5.77358	4.31121e-56
-10.55	5.80189	1.463e-57		-10.55	5.80189	1.25893e-56		-10.55	5.80189	1.33662e-56
-10.55	5.83019	4.50779e-58		-10.55	5.83019	3.88096e-57		-10.55	5.83019	4.12143e-57
-10.55	5.85849	1.3814e-58		-10.55	5.85849	1.1899e-57		-10.55	5.85849	1.26393e-57
-10.55	5.88679	4.21024e-59		-10.55	5.88679	3.62838e-58		-10.55	5.88679	3.85502e-58
-10.55	5.91509	1.27623e-59		-10.55	5.91509	1.1004e-58		-10.55	5.91509	1.1694e-58
-10.55	5.9434	3.84757e-60		-10.55	5.9434	3.31908e-59		-10.55	5.9434	3.52803e-59
-10.55	5.9717	1.15366e-60		-10.55	5.9717	9.95676e-60		-10.55	5.9717	1.0586e-59
-10.55	6	3.44032e-61		-10.55	6	2.97064e-60		-10.55	6	3.15909e-60
-10.5	0	0.01219		-10.5	0	0.00788		-10.5	0	0.01219
-10.5	0.0283	0.03207		-10.5	0.0283	0.02061		-10.5	0.0283	0.032
-10.5	0.0566	0.04391		-10.5	0.0566	0.0278		-10.5	0.0566	0.04348
-10.5	0.08491	0.05091		-10.5	0.08491	0.0317		-10.5	0.08491	0.04979
-10.5	0.11321	0.0544		-10.5	0.11321	0.03361		-10.5	0.11321	0.05225
-10.5	0.14151	0.05499		-10.5	0.14151	0.03443		-10.5	0.14151	0.05163
-10.5	0.16981	0.05318		-10.5	0.16981	0.03468		-10.5	0.16981	0.04865
-10.5	0.19811	0.04952		-10.5	0.19811	0.03441		-10.5	0.19811	0.04419
-10.5	0.22642	0.04459		-10.5	0.22642	0.03333		-10.5	0.22642	0.03908
-10.5	0.25472	0.03898		-10.5	0.25472	0.0311		-10.5	0.25472	0.034
-10.5	0.28302	0.03317		-10.5	0.28302	0.02759		-10.5	0.28302	0.0293
-10.5	0.31132	0.02756		-10.5	0.31132	0.023		-10.5	0.31132	0.02495
-10.5	0.33962	0.02238		-10.5	0.33962	0.01782		-10.5	0.33962	0.02072
-10.5	0.36793	0.01775		-10.5	0.36793	0.01275		-10.5	0.36793	0.01641
-10.5	0.39623	0.0137		-10.5	0.39623	0.00868		-10.5	0.39623	0.01201
-10.5	0.42453	0.01022		-10.5	0.42453	0.00658		-10.5	0.42453	0.00772
-10.5	0.45283	0.00731		-10.5	0.45283	0.00654		-10.5	0.45283	0.00381
-10.5	0.48113	0.00495		-10.5	0.48113	0.00724		-10.5	0.48113	0.000568812
-10.5	0.50943	0.00317		-10.5	0.50943	0.00774		-10.5	0.50943	0.00183
-10.5	0.53774	0.00195		-10.5	0.53774	0.00791		-10.5	0.53774	0.00332
-10.5	0.56604	0.00128		-10.5	0.56604	0.00792		-10.5	0.56604	0.00399
-10.5	0.59434	0.00104		-10.5	0.59434	0.00795		-10.5	0.59434	0.00403
-10.5	0.62264	0.000953535		-10.5	0.62264	0.00806		-10.5	0.62264	0.00372
-10.5	0.65094	0.000863576		-10.5	0.65094	0.00819		-10.5	0.65094	0.00335
-10.5	0.67924	0.000746313		-10.5	0.67924	0.00826		-10.5	0.67924	0.00317
-10.5	0.70755	0.00063656		-10.5	0.70755	0.00819		-10.5	0.70755	0.00327
-10.5	0.73585	0.000569382		-10.5	0.73585	0.00796		-10.5	0.73585	0.00351
-10.5	0.76415	0.00055077		-10.5	0.76415	0.00757		-10.5	0.76415	0.00374
-10.5	0.79245	0.000557906		-10.5	0.79245	0.00707		-10.5	0.79245	0.00386
-10.5	0.82076	0.000565034		-10.5	0.82076	0.00648		-10.5	0.82076	0.00385
-10.5	0.84906	0.000558461		-10.5	0.84906	0.00584		-10.5	0.84906	0.00371
-10.5	0.87736	0.000535069		-10.5	0.87736	0.00518		-10.5	0.87736	0.00346
-10.5	0.90566	0.000497269		-10.5	0.90566	0.00452		-10.5	0.90566	0.00314
-10.5	0.93396	0.000449474		-10.5	0.93396	0.00389		-10.5	0.93396	0.00278
-10.5	0.96226	0.000396267		-10.5	0.96226	0.00329		-10.5	0.96226	0.0024
-10.5	0.99057	0.000341586		-10.5	0.99057	0.00273		-10.5	0.99057	0.00203
-10.5	1.01887	0.000288468		-10.5	1.01887	0.00224		-10.5	1.01887	0.00168
-10.5	1.04717	0.000239041		-10.5	1.04717	0.00181		-10.5	1.04717	0.00137
-10.5	1.07547	0.000194629		-10.5	1.07547	0.00143		-10.5	1.07547	0.00109
-10.5	1.10377	0.000155892		-10.5	1.10377	0.00112		-10.5	1.10377	0.000860311
-10.5	1.13207	0.000122974		-10.5	1.13207	0.000866376		-10.5	1.13207	0.000665441
-10.5	1.16038	9.56485e-05		-10.5	1.16038	0.000659955		-10.5	1.16038	0.000507178
-10.5	1.18868	7.34392e-05		-10.5	1.18868	0.000496477		-10.5	1.18868	0.000381258
-10.5	1.21698	5.57311e-05		-10.5	1.21698	0.000369136		-10.5	1.21698	0.000282937
-10.5	1.24528	4.18541e-05		-10.5	1.24528	0.000271456		-10.5	1.24528	0.000207474
-10.5	1.27359	3.11454e-05		-10.5	1.27359	0.000197584		-10.5	1.27359	0.000150464
-10.5	1.30189	2.29923e-05		-10.5	1.30189	0.000142445		-10.5	1.30189	0.000108012
-10.5	1.33019	1.6856e-05		-10.5	1.33019	0.000101782		-10.5	1.33019	7.68162e-05
-10.5	1.35849	1.2282e-05		-10.5	1.35849	7.21258e-05		-10.5	1.35849	5.41681e-05
-10.5	1.38679	8.89948e-06		-10.5	1.38679	5.0716e-05		-10.5	1.38679	3.79052e-05
-10.5	1.41509	6.41435e-06		-10.5	1.41509	3.54042e-05		-10.5	1.41509	2.63428e-05
-10.5	1.4434	4.59864e-06		-10.5	1.4434	2.45478e-05		-10.5	1.4434	1.81952e-05
-10.5	1.4717	3.27867e-06		-10.5	1.4717	1.69116e-05		-10.5	1.4717	1.24995e-05
-10.5	1.5	2.32382e-06		-10.5	1.5	1.158e-05		-10.5	1.5	8.54544e-06
-10.5	1.5283	1.63666e-06		-10.5	1.5283	7.88305e-06		-10.5	1.5283	5.81722e-06
-10.5	1.5566	1.14494e-06		-10.5	1.5566	5.3362e-06		-10.5	1.5566	3.94473e-06
-10.5	1.58491	7.95288e-07		-10.5	1.58491	3.59238e-06		-10.5	1.58491	2.66541e-06
-10.5	1.61321	5.48348e-07		-10.5	1.61321	2.40541e-06		-10.5	1.61321	1.79483e-06
-10.5	1.64151	3.75229e-07		-10.5	1.64151	1.60205e-06		-10.5	1.64151	1.2045e-06
-10.5	1.66981	2.548e-07		-10.5	1.66981	1.06133e-06		-10.5	1.66981	8.05522e-07
-10.5	1.69811	1.71694e-07		-10.5	1.69811	6.9939e-07		-10.5	1.69811	5.36727e-07
-10.5	1.72642	1.1481e-07		-10.5	1.72642	4.58427e-07		-10.5	1.72642	3.56228e-07
-10.5	1.75472	7.61933e-08		-10.5	1.75472	2.98877e-07		-10.5	1.75472	2.35438e-07
-10.5	1.78302	5.01899e-08		-10.5	1.78302	1.9381e-07		-10.5	1.78302	1.54907e-07
-10.5	1.81132	3.28206e-08		-10.5	1.81132	1.24999e-07		-10.5	1.81132	1.01434e-07
-10.5	1.83962	2.13096e-08		-10.5	1.83962	8.01822e-08		-10.5	1.83962	6.60853e-08
-10.5	1.86793	1.37397e-08		-10.5	1.86793	5.11548e-08		-10.5	1.86793	4.28284e-08
-10.5	1.89623	8.79876e-09		-10.5	1.89623	3.24588e-08		-10.5	1.89623	2.76049e-08
-10.5	1.92453	5.59726e-09		-10.5	1.92453	2.04845e-08		-10.5	1.92453	1.76931e-08
-10.5	1.95283	3.53754e-09		-10.5	1.95283	1.28581e-08		-10.5	1.95283	1.12758e-08
-10.5	1.98113	2.22155e-09		-10.5	1.98113	8.028e-09		-10.5	1.98113	7.14473e-09
-10.5	2.00943	1.3864e-09		-10.5	2.00943	4.98586e-09		-10.5	2.00943	4.50101e-09
-10.5	2.03774	8.59893e-10		-10.5	2.03774	3.08038e-09		-10.5	2.03774	2.81918e-09
-10.5	2.06604	5.30103e-10		-10.5	2.06604	1.89336e-09		-10.5	2.06604	1.75564e-09
-10.5	2.09434	3.24841e-10		-10.5	2.09434	1.15788e-09		-10.5	2.09434	1.0871e-09
-10.5	2.12264	1.97881e-10		-10.5	2.12264	7.04586e-10		-10.5	2.12264	6.69353e-10
-10.5	2.15094	1.19836e-10		-10.5	2.15094	4.26664e-10		-10.5	2.15094	4.0985e-10
-10.5	2.17924	7.2151e-11		-10.5	2.17924	2.57134e-10		-10.5	2.17924	2.49583e-10
-10.5	2.20755	4.31911e-11		-10.5	2.20755	1.5424e-10		-10.5	2.20755	1.5117e-10
-10.5	2.23585	2.57077e-11		-10.5	2.23585	9.20946e-11		-10.5	2.23585	9.10785e-11
-10.5	2.26415	1.5215e-11		-10.5	2.26415	5.47409e-11		-10.5	2.26415	5.45888e-11
-10.5	2.29245	8.9546e-12		-10.5	2.29245	3.23939e-11		-10.5	2.29245	3.25512e-11
-10.5	2.32076	5.2409e-12		-10.5	2.32076	1.90862e-11		-10.5	2.32076	1.93127e-11
-10.5	2.34906	3.05056e-12		-10.5	2.34906	1.11972e-11		-10.5	2.34906	1.14015e-11
-10.5	2.37736	1.766e-12		-10.5	2.37736	6.54111e-12		-10.5	2.37736	6.69819e-12
-10.5	2.40566	1.01688e-12		-10.5	2.40566	3.80511e-12		-10.5	2.40566	3.91609e-12
-10.5	2.43396	5.82436e-13		-10.5	2.43396	2.20429e-12		-10.5	2.43396	2.27861e-12
-10.5	2.46226	3.31857e-13		-10.5	2.46226	1.27164e-12		-10.5	2.46226	1.31957e-12
-10.5	2.49057	1.88109e-13		-10.5	2.49057	7.3056e-13		-10.5	2.49057	7.60586e-13
-10.5	2.51887	1.06085e-13		-10.5	2.51887	4.17968e-13		-10.5	2.51887	4.36348e-13
-10.5	2.54717	5.95267e-14		-10.5	2.54717	2.38133e-13		-10.5	2.54717	2.49169e-13
-10.5	2.57547	3.32361e-14		-10.5	2.57547	1.35106e-13		-10.5	2.57547	1.41624e-13
-10.5	2.60377	1.84661e-14		-10.5	2.60377	7.63302e-14		-10.5	2.60377	8.01232e-14
-10.5	2.63207	1.021e-14		-10.5	2.63207	4.29405e-14		-10.5	2.63207	4.51192e-14
-10.5	2.66038	5.61808e-15		-10.5	2.66038	2.40529e-14		-10.5	2.66038	2.52896e-14
-10.5	2.68868	3.07662e-15		-10.5	2.68868	1.34146e-14		-10.5	2.68868	1.41089e-14
-10.5	2.71698	1.67688e-15		-10.5	2.71698	7.44862e-15		-10.5	2.71698	7.83444e-15
-10.5	2.74528	9.09658e-16		-10.5	2.74528	4.11753e-15		-10.5	2.74528	4.32992e-15
-10.5	2.77359	4.9115e-16		-10.5	2.77359	2.26588e-15		-10.5	2.77359	2.38176e-15
-10.5	2.80189	2.63947e-16		-10.5	2.80189	1.24123e-15		-10.5	2.80189	1.30393e-15
-10.5	2.83019	1.41184e-16		-10.5	2.83019	6.76797e-16		-10.5	2.83019	7.10451e-16
-10.5	2.85849	7.51669e-17		-10.5	2.85849	3.6731e-16		-10.5	2.85849	3.85239e-16
-10.5	2.88679	3.98324e-17		-10.5	2.88679	1.98405e-16		-10.5	2.88679	2.07889e-16
-10.5	2.91509	2.10094e-17		-10.5	2.91509	1.06659e-16		-10.5	2.91509	1.11642e-16
-10.5	2.9434	1.10296e-17		-10.5	2.9434	5.70616e-17		-10.5	2.9434	5.96632e-17
-10.5	2.9717	5.76321e-18		-10.5	2.9717	3.03791e-17		-10.5	2.9717	3.17292e-17
-10.5	3	2.9973e-18		-10.5	3	1.60943e-17		-10.5	3	1.67909e-17
-10.5	3.0283	1.5515e-18		-10.5	3.0283	8.48433e-18		-10.5	3.0283	8.84188e-18
-10.5	3.0566	7.99335e-19		-10.5	3.0566	4.45039e-18		-10.5	3.0566	4.63297e-18
-10.5	3.08491	4.09879e-19		-10.5	3.08491	2.32273e-18		-10.5	3.08491	2.41552e-18
-10.5	3.11321	2.09185e-19		-10.5	3.11321	1.20616e-18		-10.5	3.11321	1.25311e-18
-10.5	3.14151	1.06256e-19		-10.5	3.14151	6.23174e-19		-10.5	3.14151	6.46828e-19
-10.5	3.16981	5.37179e-20		-10.5	3.16981	3.2033e-19		-10.5	3.16981	3.32201e-19
-10.5	3.19811	2.70291e-20		-10.5	3.19811	1.63819e-19		-10.5	3.19811	1.69753e-19
-10.5	3.22641	1.35359e-20		-10.5	3.22641	8.33481e-20		-10.5	3.22641	8.63048e-20
-10.5	3.25472	6.74663e-21		-10.5	3.25472	4.2188e-20		-10.5	3.25472	4.36561e-20
-10.5	3.28302	3.3468e-21		-10.5	3.28302	2.1244e-20		-10.5	3.28302	2.19705e-20
-10.5	3.31132	1.65241e-21		-10.5	3.31132	1.06422e-20		-10.5	3.31132	1.10006e-20
-10.5	3.33962	8.11982e-22		-10.5	3.33962	5.30355e-21		-10.5	3.33962	5.47988e-21
-10.5	3.36793	3.97118e-22		-10.5	3.36793	2.62931e-21		-10.5	3.36793	2.71578e-21
-10.5	3.39623	1.93301e-22		-10.5	3.39623	1.29674e-21		-10.5	3.39623	1.33901e-21
-10.5	3.42453	9.36459e-23		-10.5	3.42453	6.36196e-22		-10.5	3.42453	6.568e-22
-10.5	3.45283	4.51526e-23		-10.5	3.45283	3.10497e-22		-10.5	3.45283	3.20508e-22
-10.5	3.48113	2.16678e-23		-10.5	3.48113	1.50747e-22		-10.5	3.48113	1.55596e-22
-10.5	3.50943	1.03485e-23		-10.5	3.50943	7.2805e-23		-10.5	3.50943	7.51456e-23
-10.5	3.53774	4.91897e-24		-10.5	3.53774	3.49779e-23		-10.5	3.53774	3.61039e-23
-10.5	3.56604	2.327e-24		-10.5	3.56604	1.67164e-23		-10.5	3.56604	1.72562e-23
-10.5	3.59434	1.09557e-24		-10.5	3.59434	7.94708e-24		-10.5	3.59434	8.20486e-24
-10.5	3.62264	5.13335e-25		-10.5	3.62264	3.75825e-24		-10.5	3.62264	3.88089e-24
-10.5	3.65094	2.39371e-25		-10.5	3.65094	1.76798e-24		-10.5	3.65094	1.82609e-24
-10.5	3.67924	1.11083e-25		-10.5	3.67924	8.27328e-25		-10.5	3.67924	8.54749e-25
-10.5	3.70755	5.13005e-26		-10.5	3.70755	3.85113e-25		-10.5	3.70755	3.97997e-25
-10.5	3.73585	2.35769e-26		-10.5	3.73585	1.78322e-25		-10.5	3.73585	1.84349e-25
-10.5	3.76415	1.07829e-26		-10.5	3.76415	8.21354e-26		-10.5	3.76415	8.49417e-26
-10.5	3.79245	4.90749e-27		-10.5	3.79245	3.76323e-26		-10.5	3.79245	3.89329e-26
-10.5	3.82076	2.22255e-27		-10.5	3.82076	1.71512e-26		-10.5	3.82076	1.77511e-26
-10.5	3.84906	1.00162e-27		-10.5	3.84906	7.77556e-27		-10.5	3.84906	8.05089e-27
-10.5	3.87736	4.49169e-28		-10.5	3.87736	3.50647e-27		-10.5	3.87736	3.63221e-27
-10.5	3.90566	2.00428e-28		-10.5	3.90566	1.57293e-27		-10.5	3.90566	1.63007e-27
-10.5	3.93396	8.89905e-29		-10.5	3.93396	7.01858e-28		-10.5	3.93396	7.27684e-28
-10.5	3.96226	3.93149e-29		-10.5	3.96226	3.11521e-28		-10.5	3.96226	3.23134e-28
-10.5	3.99057	1.72819e-29		-10.5	3.99057	1.37538e-28		-10.5	3.99057	1.42732e-28
-10.5	4.01887	7.55855e-30		-10.5	4.01887	6.04024e-29		-10.5	4.01887	6.27135e-29
-10.5	4.04717	3.2892e-30		-10.5	4.04717	2.63865e-29		-10.5	4.04717	2.74092e-29
-10.5	4.07547	1.4241e-30		-10.5	4.07547	1.14658e-29		-10.5	4.07547	1.19159e-29
-10.5	4.10377	6.13454e-31		-10.5	4.10377	4.95585e-30		-10.5	4.10377	5.15289e-30
-10.5	4.13208	2.6291e-31		-10.5	4.13208	2.13072e-30		-10.5	4.13208	2.2165e-30
-10.5	4.16038	1.12101e-31		-10.5	4.16038	9.11223e-31		-10.5	4.16038	9.48363e-31
-10.5	4.18868	4.75536e-32		-10.5	4.18868	3.87627e-31		-10.5	4.18868	4.03618e-31
-10.5	4.21698	2.00688e-32		-10.5	4.21698	1.64019e-31		-10.5	4.21698	1.70866e-31
-10.5	4.24528	8.42597e-33		-10.5	4.24528	6.90336e-32		-10.5	4.24528	7.19494e-32
-10.5	4.27358	3.51942e-33		-10.5	4.27358	2.89012e-32		-10.5	4.27358	3.01359e-32
-10.5	4.30189	1.46241e-33		-10.5	4.30189	1.20353e-32		-10.5	4.30189	1.25553e-32
-10.5	4.33019	6.04522e-34		-10.5	4.33019	4.98523e-33		-10.5	4.33019	5.20297e-33
-10.5	4.35849	2.48595e-34		-10.5	4.35849	2.05399e-33		-10.5	4.35849	2.14467e-33
-10.5	4.38679	1.01696e-34		-10.5	4.38679	8.41772e-34		-10.5	4.38679	8.79325e-34
-10.5	4.41509	4.13855e-35		-10.5	4.41509	3.43142e-34		-10.5	4.41509	3.58608e-34
-10.5	4.4434	1.67539e-35		-10.5	4.4434	1.39135e-34		-10.5	4.4434	1.45469e-34
-10.5	4.4717	6.7469e-36		-10.5	4.4717	5.61152e-35		-10.5	4.4717	5.86947e-35
-10.5	4.5	2.70278e-36		-10.5	4.5	2.25115e-35		-10.5	4.5	2.35563e-35
-10.5	4.5283	1.07703e-36		-10.5	4.5283	8.98275e-36		-10.5	4.5283	9.40354e-36
-10.5	4.5566	4.26932e-37		-10.5	4.5566	3.56527e-36		-10.5	4.5566	3.73381e-36
-10.5	4.58491	1.68343e-37		-10.5	4.58491	1.40752e-36		-10.5	4.58491	1.47465e-36
-10.5	4.61321	6.60293e-38		-10.5	4.61321	5.52706e-37		-10.5	4.61321	5.79297e-37
-10.5	4.64151	2.57619e-38		-10.5	4.64151	2.15879e-37		-10.5	4.64151	2.26354e-37
-10.5	4.66981	9.99814e-39		-10.5	4.66981	8.38695e-38		-10.5	4.66981	8.79728e-38
-10.5	4.69811	3.85972e-39		-10.5	4.69811	3.24095e-38		-10.5	4.69811	3.40081e-38
-10.5	4.72642	1.48213e-39		-10.5	4.72642	1.24571e-38		-10.5	4.72642	1.30764e-38
-10.5	4.75472	5.66119e-40		-10.5	4.75472	4.76247e-39		-10.5	4.75472	5.0011e-39
-10.5	4.78302	2.15089e-40		-10.5	4.78302	1.81102e-39		-10.5	4.78302	1.90246e-39
-10.5	4.81132	8.12864e-41		-10.5	4.81132	6.84995e-40		-10.5	4.81132	7.19837e-40
-10.5	4.83962	3.05564e-41		-10.5	4.83962	2.57705e-40		-10.5	4.83962	2.70909e-40
-10.5	4.86792	1.14253e-41		-10.5	4.86792	9.64341e-41		-10.5	4.86792	1.01411e-40
-10.5	4.89623	4.24932e-42		-10.5	4.89623	3.5893e-41		-10.5	4.89623	3.77582e-41
-10.5	4.92453	1.57199e-42		-10.5	4.92453	1.3288e-41		-10.5	4.92453	1.39832e-41
-10.5	4.95283	5.78441e-43		-10.5	4.95283	4.89303e-42		-10.5	4.95283	5.15078e-42
-10.5	4.98113	2.11712e-43		-10.5	4.98113	1.79212e-42		-10.5	4.98113	1.88714e-42
-10.5	5.00943	7.70742e-44		-10.5	5.00943	6.52864e-43		-10.5	5.00943	6.87708e-43
-10.5	5.03774	2.79092e-44		-10.5	5.03774	2.36564e-43		-10.5	5.03774	2.4927e-43
-10.5	5.06604	1.00522e-44		-10.5	5.06604	8.52592e-44		-10.5	5.06604	8.98671e-44
-10.5	5.09434	3.60118e-45		-10.5	5.09434	3.05634e-44		-10.5	5.09434	3.22253e-44
-10.5	5.12264	1.28322e-45		-10.5	5.12264	1.08975e-44		-10.5	5.12264	1.14937e-44
-10.5	5.15094	4.5481e-46		-10.5	5.15094	3.86475e-45		-10.5	5.15094	4.07743e-45
-10.5	5.17924	1.60335e-46		-10.5	5.17924	1.36326e-45		-10.5	5.17924	1.43872e-45
-10.5	5.20755	5.62205e-47		-10.5	5.20755	4.78303e-46		-10.5	5.20755	5.0493e-46
-10.5	5.23585	1.96078e-47		-10.5	5.23585	1.66914e-46		-10.5	5.23585	1.76258e-46
-10.5	5.26415	6.80193e-48		-10.5	5.26415	5.79355e-47		-10.5	5.26415	6.11968e-47
-10.5	5.29245	2.34694e-48		-10.5	5.29245	2.00015e-47		-10.5	5.29245	2.11335e-47
-10.5	5.32076	8.05447e-49		-10.5	5.32076	6.86818e-48		-10.5	5.32076	7.25899e-48
-10.5	5.34906	2.7494e-49		-10.5	5.34906	2.34576e-48		-10.5	5.34906	2.47995e-48
-10.5	5.37736	9.33476e-50		-10.5	5.37736	7.96874e-49		-10.5	5.37736	8.42695e-49
-10.5	5.40566	3.15234e-50		-10.5	5.40566	2.69251e-49		-10.5	5.40566	2.84812e-49
-10.5	5.43396	1.05883e-50		-10.5	5.43396	9.04871e-50		-10.5	5.43396	9.5743e-50
-10.5	5.46226	3.53739e-51		-10.5	5.46226	3.02466e-50		-10.5	5.46226	3.20122e-50
-10.5	5.49057	1.17544e-51		-10.5	5.49057	1.00561e-50		-10.5	5.49057	1.06459e-50
-10.5	5.51887	3.88492e-52		-10.5	5.51887	3.32537e-51		-10.5	5.51887	3.52137e-51
-10.5	5.54717	1.2771e-52		-10.5	5.54717	1.09373e-51		-10.5	5.54717	1.15851e-51
-10.5	5.57547	4.1757e-53		-10.5	5.57547	3.57802e-52		-10.5	5.57547	3.79091e-52
-10.5	5.60377	1.35798e-53		-10.5	5.60377	1.16422e-52		-10.5	5.60377	1.2338e-52
-10.5	5.63208	4.39256e-54		-10.5	5.63208	3.76776e-53		-10.5	5.63208	3.99399e-53
-10.5	5.66038	1.4132e-54		-10.5	5.66038	1.21281e-53		-10.5	5.66038	1.28595e-53
-10.5	5.68868	4.52216e-55		-10.5	5.68868	3.88291e-54		-10.5	5.68868	4.11814e-54
-10.5	5.71698	1.43929e-55		-10.5	5.71698	1.23646e-54		-10.5	5.71698	1.31169e-54
-10.5	5.74528	4.55629e-56		-10.5	5.74528	3.91619e-55		-10.5	5.74528	4.15548e-55
-10.5	5.77358	1.4346e-56		-10.5	5.77358	1.23368e-55		-10.5	5.77358	1.30938e-55
-10.5	5.80189	4.49272e-57		-10.5	5.80189	3.86543e-56		-10.5	5.80189	4.10361e-56
-10.5	5.83019	1.39941e-57		-10.5	5.83019	1.20462e-56		-10.5	5.83019	1.27915e-56
-10.5	5.85849	4.33549e-58		-10.5	5.85849	3.73386e-57		-10.5	5.85849	3.96582e-57
-10.5	5.88679	1.33594e-58		-10.5	5.88679	1.15112e-57		-10.5	5.88679	1.22292e-57
-10.5	5.91509	4.09444e-59		-10.5	5.91509	3.52973e-58		-10.5	5.91509	3.75076e-58
-10.5	5.9434	1.24812e-59		-10.5	5.9434	1.0765e-58		-10.5	5.9434	1.14418e-58
-10.5	5.9717	3.78422e-60		-10.5	5.9717	3.26546e-59		-10.5	5.9717	3.47154e-59
-10.5	6	1.14117e-60		-10.5	6	9.85209e-60		-10.5	6	1.04762e-59
-10.45	0	0.01219		-10.45	0	0.00788		-10.45	0	0.01219
-10.45	0.0283	0.03208		-10.45	0.0283	0.02061		-10.45	0.0283	0.032
-10.45	0.0566	0.04392		-10.45	0.0566	0.02781		-10.45	0.0566	0.04349
-10.45	0.08491	0.05094		-10.45	0.08491	0.03171		-10.45	0.08491	0.04981
-10.45	0.11321	0.05445		-10.45	0.11321	0.03364		-10.45	0.11321	0.0523
-10.45	0.14151	0.05506		-10.45	0.14151	0.03448		-10.45	0.14151	0.05169
-10.45	0.16981	0.05328		-10.45	0.16981	0.03475		-10.45	0.16981	0.04875
-10.45	0.19811	0.04965		-10.45	0.19811	0.0345		-10.45	0.19811	0.04431
-10.45	0.22642	0.04475		-10.45	0.22642	0.03344		-10.45	0.22642	0.03922
-10.45	0.25472	0.03915		-10.45	0.25472	0.03123		-10.45	0.25472	0.03415
-10.45	0.28302	0.03335		-10.45	0.28302	0.02773		-10.45	0.28302	0.02946
-10.45	0.31132	0.02774		-10.45	0.31132	0.02314		-10.45	0.31132	0.02511
-10.45	0.33962	0.02255		-10.45	0.33962	0.01795		-10.45	0.33962	0.02087
-10.45	0.36793	0.01791		-10.45	0.36793	0.01287		-10.45	0.36793	0.01655
-10.45	0.39623	0.01384		-10.45	0.39623	0.00878		-10.45	0.39623	0.01213
-10.45	0.42453	0.01034		-10.45	0.42453	0.00667		-10.45	0.42453	0.00781
-10.45	0.45283	0.00741		-10.45	0.45283	0.00663		-10.45	0.45283	0.00386
-10.45	0.48113	0.00503		-10.45	0.48113	0.00732		-10.45	0.48113	0.000585977
-10.45	0.50943	0.00323		-10.45	0.50943	0.00783		-10.45	0.50943	0.00184
-10.45	0.53774	0.00199		-10.45	0.53774	0.008		-10.45	0.53774	0.00336
-10.45	0.56604	0.00131		-10.45	0.56604	0.00801		-10.45	0.56604	0.00404
-10.45	0.59434	0.00106		-10.45	0.59434	0.00805		-10.45	0.59434	0.00409
-10.45	0.62264	0.000974244		-10.45	0.62264	0.00817		-10.45	0.62264	0.00377
-10.45	0.65094	0.000881693		-10.45	0.65094	0.00832		-10.45	0.65094	0.00339
-10.45	0.67924	0.000761601		-10.45	0.67924	0.0084		-10.45	0.67924	0.00322
-10.45	0.70755	0.000649043		-10.45	0.70755	0.00834		-10.45	0.70755	0.00332
-10.45	0.73585	0.000580142		-10.45	0.73585	0.00812		-10.45	0.73585	0.00357
-10.45	0.76415	0.000561582		-10.45	0.76415	0.00774		-10.45	0.76415	0.00381
-10.45	0.79245	0.000570056		-10.45	0.79245	0.00724		-10.45	0.79245	0.00395
-10.45	0.82076	0.000578842		-10.45	0.82076	0.00665		-10.45	0.82076	0.00395
-10.45	0.84906	0.000573599		-10.45	0.84906	0.006		-10.45	0.84906	0.00381
-10.45	0.87736	0.000550943		-10.45	0.87736	0.00534		-10.45	0.87736	0.00357
-10.45	0.90566	0.000513248		-10.45	0.90566	0.00467		-10.45	0.90566	0.00324
-10.45	0.93396	0.000465002		-10.45	0.93396	0.00402		-10.45	0.93396	0.00288
-10.45	0.96226	0.000410904		-10.45	0.96226	0.0034		-10.45	0.96226	0.00249
-10.45	0.99057	0.000355022		-10.45	0.99057	0.00284		-10.45	0.99057	0.00211
-10.45	1.01887	0.000300511		-10.45	1.01887	0.00233		-10.45	1.01887	0.00175
-10.45	1.04717	0.000249604		-10.45	1.04717	0.00188		-10.45	1.04717	0.00143
-10.45	1.07547	0.00020371		-10.45	1.07547	0.0015		-10.45	1.07547	0.00115
-10.45	1.10377	0.000163553		-10.45	1.10377	0.00118		-10.45	1.10377	0.000902329
-10.45	1.13207	0.000129327		-10.45	1.13207	0.00091029		-10.45	1.13207	0.000699625
-10.45	1.16038	0.000100831		-10.45	1.16038	0.000695097		-10.45	1.16038	0.000534531
-10.45	1.18868	7.76052e-05		-10.45	1.18868	0.000524203		-10.45	1.18868	0.000402808
-10.45	1.21698	5.90349e-05		-10.45	1.21698	0.000390721		-10.45	1.21698	0.000299669
-10.45	1.24528	4.44426e-05		-10.45	1.24528	0.000288052		-10.45	1.24528	0.000220292
-10.45	1.27359	3.3152e-05		-10.45	1.27359	0.000210197		-10.45	1.27359	0.00016016
-10.45	1.30189	2.45336e-05		-10.45	1.30189	0.000151928		-10.45	1.30189	0.000115263
-10.45	1.33019	1.80306e-05		-10.45	1.33019	0.00010884		-10.45	1.33019	8.21813e-05
-10.45	1.35849	1.31712e-05		-10.45	1.35849	7.73298e-05		-10.45	1.35849	5.80994e-05
-10.45	1.38679	9.56852e-06		-10.45	1.38679	5.452e-05		-10.45	1.38679	4.07606e-05
-10.45	1.41509	6.915e-06		-10.45	1.41509	3.81624e-05		-10.45	1.41509	2.84003e-05
-10.45	1.4434	4.97126e-06		-10.45	1.4434	2.65326e-05		-10.45	1.4434	1.96675e-05
-10.45	1.4717	3.55445e-06		-10.45	1.4717	1.83298e-05		-10.45	1.4717	1.35464e-05
-10.45	1.5	2.5267e-06		-10.45	1.5	1.25865e-05		-10.45	1.5	9.28577e-06
-10.45	1.5283	1.78494e-06		-10.45	1.5283	8.59286e-06		-10.45	1.5283	6.33824e-06
-10.45	1.5566	1.25256e-06		-10.45	1.5566	5.83369e-06		-10.45	1.5566	4.30984e-06
-10.45	1.58491	8.72808e-07		-10.45	1.58491	3.93899e-06		-10.45	1.58491	2.92027e-06
-10.45	1.61321	6.03751e-07		-10.45	1.61321	2.64549e-06		-10.45	1.61321	1.97209e-06
-10.45	1.64151	4.14505e-07		-10.45	1.64151	1.76739e-06		-10.45	1.64151	1.32736e-06
-10.45	1.66981	2.82414e-07		-10.45	1.66981	1.17456e-06		-10.45	1.66981	8.90367e-07
-10.45	1.69811	1.90948e-07		-10.45	1.69811	7.76483e-07		-10.45	1.69811	5.95104e-07
-10.45	1.72642	1.28124e-07		-10.45	1.72642	5.10619e-07		-10.45	1.72642	3.96235e-07
-10.45	1.75472	8.53245e-08		-10.45	1.75472	3.3401e-07		-10.45	1.75472	2.62738e-07
-10.45	1.78302	5.64024e-08		-10.45	1.78302	2.17323e-07		-10.45	1.78302	1.73449e-07
-10.45	1.81132	3.70141e-08		-10.45	1.81132	1.40645e-07		-10.45	1.81132	1.13966e-07
-10.45	1.83962	2.41186e-08		-10.45	1.83962	9.05328e-08		-10.45	1.83962	7.45101e-08
-10.45	1.86793	1.56073e-08		-10.45	1.86793	5.79624e-08		-10.45	1.86793	4.84608e-08
-10.45	1.89623	1.00314e-08		-10.45	1.89623	3.69103e-08		-10.45	1.89623	3.13488e-08
-10.45	1.92453	6.40506e-09		-10.45	1.92453	2.33784e-08		-10.45	1.92453	2.0167e-08
-10.45	1.95283	4.06326e-09		-10.45	1.95283	1.47285e-08		-10.45	1.95283	1.29006e-08
-10.45	1.98113	2.56138e-09		-10.45	1.98113	9.23002e-09		-10.45	1.98113	8.20527e-09
-10.45	2.00943	1.60461e-09		-10.45	2.00943	5.75395e-09		-10.45	2.00943	5.189e-09
-10.45	2.03774	9.991e-10		-10.45	2.03774	3.56845e-09		-10.45	2.03774	3.26273e-09
-10.45	2.06604	6.18342e-10		-10.45	2.06604	2.20179e-09		-10.45	2.06604	2.03985e-09
-10.45	2.09434	3.80419e-10		-10.45	2.09434	1.35173e-09		-10.45	2.09434	1.26811e-09
-10.45	2.12264	2.3267e-10		-10.45	2.12264	8.25776e-10		-10.45	2.12264	7.83935e-10
-10.45	2.15094	1.41478e-10		-10.45	2.15094	5.02033e-10		-10.45	2.15094	4.81955e-10
-10.45	2.17924	8.55323e-11		-10.45	2.17924	3.03768e-10		-10.45	2.17924	2.94694e-10
-10.45	2.20755	5.14148e-11		-10.45	2.20755	1.82949e-10		-10.45	2.20755	1.7923e-10
-10.45	2.23585	3.07315e-11		-10.45	2.23585	1.09683e-10		-10.45	2.23585	1.08435e-10
-10.45	2.26415	1.82659e-11		-10.45	2.26415	6.54645e-11		-10.45	2.26415	6.52653e-11
-10.45	2.29245	1.07964e-11		-10.45	2.29245	3.89013e-11		-10.45	2.29245	3.90831e-11
-10.45	2.32076	6.34636e-12		-10.45	2.32076	2.30169e-11		-10.45	2.32076	2.32877e-11
-10.45	2.34906	3.71024e-12		-10.45	2.34906	1.35607e-11		-10.45	2.34906	1.38079e-11
-10.45	2.37736	2.15743e-12		-10.45	2.37736	7.95594e-12		-10.45	2.37736	8.14742e-12
-10.45	2.40566	1.24784e-12		-10.45	2.40566	4.64831e-12		-10.45	2.40566	4.78447e-12
-10.45	2.43396	7.17954e-13		-10.45	2.43396	2.70462e-12		-10.45	2.43396	2.79635e-12
-10.45	2.46226	4.1094e-13		-10.45	2.46226	1.56723e-12		-10.45	2.46226	1.62672e-12
-10.45	2.49057	2.3401e-13		-10.45	2.49057	9.04442e-13		-10.45	2.49057	9.41914e-13
-10.45	2.51887	1.32585e-13		-10.45	2.51887	5.19813e-13		-10.45	2.51887	5.42875e-13
-10.45	2.54717	7.47458e-14		-10.45	2.54717	2.97528e-13		-10.45	2.54717	3.11449e-13
-10.45	2.57547	4.19314e-14		-10.45	2.57547	1.69594e-13		-10.45	2.57547	1.77859e-13
-10.45	2.60377	2.34087e-14		-10.45	2.60377	9.62693e-14		-10.45	2.60377	1.01105e-13
-10.45	2.63207	1.30053e-14		-10.45	2.63207	5.44175e-14		-10.45	2.63207	5.72097e-14
-10.45	2.66038	7.19111e-15		-10.45	2.66038	3.063e-14		-10.45	2.66038	3.22232e-14
-10.45	2.68868	3.95746e-15		-10.45	2.68868	1.71668e-14		-10.45	2.68868	1.8066e-14
-10.45	2.71698	2.16769e-15		-10.45	2.71698	9.57957e-15		-10.45	2.71698	1.0082e-14
-10.45	2.74528	1.18182e-15		-10.45	2.74528	5.32222e-15		-10.45	2.74528	5.60026e-15
-10.45	2.77359	6.41338e-16		-10.45	2.77359	2.94378e-15		-10.45	2.77359	3.09629e-15
-10.45	2.80189	3.46425e-16		-10.45	2.80189	1.62091e-15		-10.45	2.80189	1.70387e-15
-10.45	2.83019	1.86261e-16		-10.45	2.83019	8.88445e-16		-10.45	2.83019	9.33216e-16
-10.45	2.85849	9.96849e-17		-10.45	2.85849	4.84726e-16		-10.45	2.85849	5.08706e-16
-10.45	2.88679	5.31041e-17		-10.45	2.88679	2.63229e-16		-10.45	2.88679	2.75982e-16
-10.45	2.91509	2.81591e-17		-10.45	2.91509	1.42272e-16		-10.45	2.91509	1.4901e-16
-10.45	2.9434	1.48627e-17		-10.45	2.9434	7.65306e-17		-10.45	2.9434	8.00671e-17
-10.45	2.9717	7.8084e-18		-10.45	2.9717	4.09694e-17		-10.45	2.9717	4.28146e-17
-10.45	3	4.08328e-18		-10.45	3	2.1826e-17		-10.45	3	2.27833e-17
-10.45	3.0283	2.12538e-18		-10.45	3.0283	1.15708e-17		-10.45	3.0283	1.20648e-17
-10.45	3.0566	1.10113e-18		-10.45	3.0566	6.10398e-18		-10.45	3.0566	6.35759e-18
-10.45	3.08491	5.67825e-19		-10.45	3.08491	3.2041e-18		-10.45	3.08491	3.33369e-18
-10.45	3.11321	2.91448e-19		-10.45	3.11321	1.67352e-18		-10.45	3.11321	1.73944e-18
-10.45	3.14151	1.48894e-19		-10.45	3.14151	8.69709e-19		-10.45	3.14151	9.03101e-19
-10.45	3.16981	7.57114e-20		-10.45	3.16981	4.49704e-19		-10.45	3.16981	4.66552e-19
-10.45	3.19811	3.83188e-20		-10.45	3.19811	2.31355e-19		-10.45	3.19811	2.39824e-19
-10.45	3.22641	1.93032e-20		-10.45	3.22641	1.1842e-19		-10.45	3.22641	1.22662e-19
-10.45	3.25472	9.67857e-21		-10.45	3.25472	6.03046e-20		-10.45	3.25472	6.24225e-20
-10.45	3.28302	4.83014e-21		-10.45	3.28302	3.05531e-20		-10.45	3.28302	3.1607e-20
-10.45	3.31132	2.39924e-21		-10.45	3.31132	1.54003e-20		-10.45	3.31132	1.59232e-20
-10.45	3.33962	1.18619e-21		-10.45	3.33962	7.72273e-21		-10.45	3.33962	7.98134e-21
-10.45	3.36793	5.83711e-22		-10.45	3.36793	3.85276e-21		-10.45	3.36793	3.98029e-21
-10.45	3.39623	2.85896e-22		-10.45	3.39623	1.91219e-21		-10.45	3.39623	1.97489e-21
-10.45	3.42453	1.39373e-22		-10.45	3.42453	9.44152e-22		-10.45	3.42453	9.74889e-22
-10.45	3.45283	6.76261e-23		-10.45	3.45283	4.63771e-22		-10.45	3.45283	4.78792e-22
-10.45	3.48113	3.26594e-23		-10.45	3.48113	2.26627e-22		-10.45	3.48113	2.33945e-22
-10.45	3.50943	1.56985e-23		-10.45	3.50943	1.1017e-22		-10.45	3.50943	1.13724e-22
-10.45	3.53774	7.51041e-24		-10.45	3.53774	5.32793e-23		-10.45	3.53774	5.49992e-23
-10.45	3.56604	3.57617e-24		-10.45	3.56604	2.56326e-23		-10.45	3.56604	2.64621e-23
-10.45	3.59434	1.6948e-24		-10.45	3.59434	1.22678e-23		-10.45	3.59434	1.26664e-23
-10.45	3.62264	7.9939e-25		-10.45	3.62264	5.84082e-24		-10.45	3.62264	6.03166e-24
-10.45	3.65094	3.75261e-25		-10.45	3.65094	2.76641e-24		-10.45	3.65094	2.85742e-24
-10.45	3.67924	1.75322e-25		-10.45	3.67924	1.30345e-24		-10.45	3.67924	1.34667e-24
-10.45	3.70755	8.15197e-26		-10.45	3.70755	6.10944e-25		-10.45	3.70755	6.31385e-25
-10.45	3.73585	3.77228e-26		-10.45	3.73585	2.84865e-25		-10.45	3.73585	2.94491e-25
-10.45	3.76415	1.73721e-26		-10.45	3.76415	1.32132e-25		-10.45	3.76415	1.36644e-25
-10.45	3.79245	7.96161e-27		-10.45	3.79245	6.0968e-26		-10.45	3.79245	6.30737e-26
-10.45	3.82076	3.63113e-27		-10.45	3.82076	2.79849e-26		-10.45	3.82076	2.89628e-26
-10.45	3.84906	1.64804e-27		-10.45	3.84906	1.27782e-26		-10.45	3.84906	1.32302e-26
-10.45	3.87736	7.44338e-28		-10.45	3.87736	5.8042e-27		-10.45	3.87736	6.01209e-27
-10.45	3.90566	3.34535e-28		-10.45	3.90566	2.62263e-27		-10.45	3.90566	2.71777e-27
-10.45	3.93396	1.49614e-28		-10.45	3.93396	1.17884e-27		-10.45	3.93396	1.22215e-27
-10.45	3.96226	6.6582e-29		-10.45	3.96226	5.271e-28		-10.45	3.96226	5.46719e-28
-10.45	3.99057	2.9484e-29		-10.45	3.99057	2.34451e-28		-10.45	3.99057	2.43291e-28
-10.45	4.01887	1.29913e-29		-10.45	4.01887	1.03736e-28		-10.45	4.01887	1.07698e-28
-10.45	4.04717	5.69571e-30		-10.45	4.04717	4.56588e-29		-10.45	4.04717	4.74254e-29
-10.45	4.07547	2.48465e-30		-10.45	4.07547	1.99911e-29		-10.45	4.07547	2.07746e-29
-10.45	4.10377	1.07845e-30		-10.45	4.10377	8.70693e-30		-10.45	4.10377	9.05249e-30
-10.45	4.13208	4.65735e-31		-10.45	4.13208	3.77232e-30		-10.45	4.13208	3.92392e-30
-10.45	4.16038	2.00116e-31		-10.45	4.16038	1.6258e-30		-10.45	4.16038	1.69194e-30
-10.45	4.18868	8.55497e-32		-10.45	4.18868	6.97006e-31		-10.45	4.18868	7.25708e-31
-10.45	4.21698	3.63869e-32		-10.45	4.21698	2.97248e-31		-10.45	4.21698	3.09635e-31
-10.45	4.24528	1.53976e-32		-10.45	4.24528	1.261e-31		-10.45	4.24528	1.31416e-31
-10.45	4.27358	6.48246e-33		-10.45	4.27358	5.3213e-32		-10.45	4.27358	5.54821e-32
-10.45	4.30189	2.71517e-33		-10.45	4.30189	2.23373e-32		-10.45	4.30189	2.33006e-32
-10.45	4.33019	1.13142e-33		-10.45	4.33019	9.32723e-33		-10.45	4.33019	9.73388e-33
-10.45	4.35849	4.69038e-34		-10.45	4.35849	3.8742e-33		-10.45	4.35849	4.04493e-33
-10.45	4.38679	1.93442e-34		-10.45	4.38679	1.60073e-33		-10.45	4.38679	1.67201e-33
-10.45	4.41509	7.93684e-35		-10.45	4.41509	6.57901e-34		-10.45	4.41509	6.87499e-34
-10.45	4.4434	3.2396e-35		-10.45	4.4434	2.68972e-34		-10.45	4.4434	2.81195e-34
-10.45	4.4717	1.31547e-35		-10.45	4.4717	1.09385e-34		-10.45	4.4717	1.14405e-34
-10.45	4.5	5.31384e-36		-10.45	4.5	4.42499e-35		-10.45	4.5	4.63e-35
-10.45	4.5283	2.13538e-36		-10.45	4.5283	1.78061e-35		-10.45	4.5283	1.86388e-35
-10.45	4.5566	8.53638e-37		-10.45	4.5566	7.12735e-36		-10.45	4.5566	7.4637e-36
-10.45	4.58491	3.39472e-37		-10.45	4.58491	2.83784e-36		-10.45	4.58491	2.97296e-36
-10.45	4.61321	1.34295e-37		-10.45	4.61321	1.12395e-36		-10.45	4.61321	1.17794e-36
-10.45	4.64151	5.28496e-38		-10.45	4.64151	4.428e-37		-10.45	4.64151	4.64249e-37
-10.45	4.66981	2.06892e-38		-10.45	4.66981	1.73527e-37		-10.45	4.66981	1.82002e-37
-10.45	4.69811	8.05687e-39		-10.45	4.69811	6.76429e-38		-10.45	4.69811	7.09738e-38
-10.45	4.72642	3.12108e-39		-10.45	4.72642	2.62287e-38		-10.45	4.72642	2.75306e-38
-10.45	4.75472	1.2027e-39		-10.45	4.75472	1.01164e-38		-10.45	4.75472	1.06225e-38
-10.45	4.78302	4.61024e-40		-10.45	4.78302	3.88127e-39		-10.45	4.78302	4.07691e-39
-10.45	4.81132	1.75792e-40		-10.45	4.81132	1.48121e-39		-10.45	4.81132	1.55643e-39
-10.45	4.83962	6.66782e-41		-10.45	4.83962	5.62281e-40		-10.45	4.83962	5.91045e-40
-10.45	4.86792	2.51579e-41		-10.45	4.86792	2.12317e-40		-10.45	4.86792	2.23256e-40
-10.45	4.89623	9.44213e-42		-10.45	4.89623	7.97463e-41		-10.45	4.89623	8.38838e-41
-10.45	4.92453	3.52508e-42		-10.45	4.92453	2.9794e-41		-10.45	4.92453	3.13505e-41
-10.45	4.95283	1.30909e-42		-10.45	4.95283	1.10723e-41		-10.45	4.95283	1.16547e-41
-10.45	4.98113	4.83583e-43		-10.45	4.98113	4.093e-42		-10.45	4.98113	4.30969e-42
-10.45	5.00943	1.77693e-43		-10.45	5.00943	1.505e-42		-10.45	5.00943	1.58519e-42
-10.45	5.03774	6.49485e-44		-10.45	5.03774	5.50454e-43		-10.45	5.03774	5.79972e-43
-10.45	5.06604	2.36137e-44		-10.45	5.06604	2.00261e-43		-10.45	5.06604	2.11067e-43
-10.45	5.09434	8.53993e-45		-10.45	5.09434	7.24704e-44		-10.45	5.09434	7.64051e-44
-10.45	5.12264	3.07213e-45		-10.45	5.12264	2.60864e-44		-10.45	5.12264	2.75113e-44
-10.45	5.15094	1.0993e-45		-10.45	5.15094	9.34023e-45		-10.45	5.15094	9.85344e-45
-10.45	5.17924	3.91281e-46		-10.45	5.17924	3.32651e-45		-10.45	5.17924	3.51036e-45
-10.45	5.20755	1.38532e-46		-10.45	5.20755	1.17844e-45		-10.45	5.20755	1.24394e-45
-10.45	5.23585	4.87871e-47		-10.45	5.23585	4.15255e-46		-10.45	5.23585	4.38466e-46
-10.45	5.26415	1.70903e-47		-10.45	5.26415	1.45549e-46		-10.45	5.26415	1.53729e-46
-10.45	5.29245	5.95501e-48		-10.45	5.29245	5.07443e-47		-10.45	5.29245	5.36121e-47
-10.45	5.32076	2.06397e-48		-10.45	5.32076	1.75976e-47		-10.45	5.32076	1.85974e-47
-10.45	5.34906	7.11565e-49		-10.45	5.34906	6.07022e-48		-10.45	5.34906	6.41693e-48
-10.45	5.37736	2.44012e-49		-10.45	5.37736	2.08277e-48		-10.45	5.37736	2.20235e-48
-10.45	5.40566	8.32331e-50		-10.45	5.40566	7.10823e-49		-10.45	5.40566	7.51844e-49
-10.45	5.43396	2.82401e-50		-10.45	5.43396	2.41305e-49		-10.45	5.43396	2.55301e-49
-10.45	5.46226	9.53065e-51		-10.45	5.46226	8.14809e-50		-10.45	5.46226	8.62302e-50
-10.45	5.49057	3.19936e-51		-10.45	5.49057	2.73671e-50		-10.45	5.49057	2.897e-50
-10.45	5.51887	1.06829e-51		-10.45	5.51887	9.14291e-51		-10.45	5.51887	9.68101e-51
-10.45	5.54717	3.54813e-52		-10.45	5.54717	3.03824e-51		-10.45	5.54717	3.21791e-51
-10.45	5.57547	1.17218e-52		-10.45	5.57547	1.00425e-51		-10.45	5.57547	1.06392e-51
-10.45	5.60377	3.85186e-53		-10.45	5.60377	3.30176e-52		-10.45	5.60377	3.49883e-52
-10.45	5.63208	1.25901e-53		-10.45	5.63208	1.07977e-52		-10.45	5.63208	1.14451e-52
-10.45	5.66038	4.09329e-54		-10.45	5.66038	3.51233e-53		-10.45	5.66038	3.72386e-53
-10.45	5.68868	1.32372e-54		-10.45	5.68868	1.13643e-53		-10.45	5.68868	1.20517e-53
-10.45	5.71698	4.25798e-55		-10.45	5.71698	3.65736e-54		-10.45	5.71698	3.87956e-54
-10.45	5.74528	1.36236e-55		-10.45	5.74528	1.17078e-54		-10.45	5.74528	1.24221e-54
-10.45	5.77358	4.3357e-56		-10.45	5.77358	3.72787e-55		-10.45	5.77358	3.9563e-55
-10.45	5.80189	1.37249e-56		-10.45	5.80189	1.18066e-55		-10.45	5.80189	1.25331e-55
-10.45	5.83019	4.32153e-57		-10.45	5.83019	3.71939e-56		-10.45	5.83019	3.94919e-56
-10.45	5.85849	1.35346e-57		-10.45	5.85849	1.16545e-56		-10.45	5.85849	1.23776e-56
-10.45	5.88679	4.21634e-58		-10.45	5.88679	3.63243e-57		-10.45	5.88679	3.85868e-57
-10.45	5.91509	1.30648e-58		-10.45	5.91509	1.1261e-57		-10.45	5.91509	1.19652e-57
-10.45	5.9434	4.02671e-59		-10.45	5.9434	3.47244e-58		-10.45	5.9434	3.69044e-58
-10.45	5.9717	1.23446e-59		-10.45	5.9717	1.06505e-58		-10.45	5.9717	1.13217e-58
-10.45	6	3.76426e-60		-10.45	6	3.24925e-59		-10.45	6	3.4548e-59
-10.4	0	0.01219		-10.4	0	0.00788		-10.4	0	0.01219
-10.4	0.0283	0.03208		-10.4	0.0283	0.02061		-10.4	0.0283	0.032
-10.4	0.0566	0.04393		-10.4	0.0566	0.02781		-10.4	0.0566	0.0435
-10.4	0.08491	0.05096		-10.4	0.08491	0.03173		-10.4	0.08491	0.04983
-10.4	0.11321	0.0545		-10.4	0.11321	0.03367		-10.4	0.11321	0.05234
-10.4	0.14151	0.05514		-10.4	0.14151	0.03453		-10.4	0.14151	0.05176
-10.4	0.16981	0.05338		-10.4	0.16981	0.03481		-10.4	0.16981	0.04884
-10.4	0.19811	0.04978		-10.4	0.19811	0.03459		-10.4	0.19811	0.04442
-10.4	0.22642	0.0449		-10.4	0.22642	0.03355		-10.4	0.22642	0.03935
-10.4	0.25472	0.03932		-10.4	0.25472	0.03135		-10.4	0.25472	0.03431
-10.4	0.28302	0.03353		-10.4	0.28302	0.02786		-10.4	0.28302	0.02962
-10.4	0.31132	0.02792		-10.4	0.31132	0.02328		-10.4	0.31132	0.02527
-10.4	0.33962	0.02273		-10.4	0.33962	0.01808		-10.4	0.33962	0.02103
-10.4	0.36793	0.01807		-10.4	0.36793	0.01299		-10.4	0.36793	0.01669
-10.4	0.39623	0.01398		-10.4	0.39623	0.00889		-10.4	0.39623	0.01225
-10.4	0.42453	0.01047		-10.4	0.42453	0.00676		-10.4	0.42453	0.0079
-10.4	0.45283	0.00751		-10.4	0.45283	0.00671		-10.4	0.45283	0.00392
-10.4	0.48113	0.00511		-10.4	0.48113	0.00741		-10.4	0.48113	0.000604902
-10.4	0.50943	0.00329		-10.4	0.50943	0.00792		-10.4	0.50943	0.00185
-10.4	0.53774	0.00203		-10.4	0.53774	0.0081		-10.4	0.53774	0.0034
-10.4	0.56604	0.00134		-10.4	0.56604	0.00811		-10.4	0.56604	0.0041
-10.4	0.59434	0.00109		-10.4	0.59434	0.00815		-10.4	0.59434	0.00415
-10.4	0.62264	0.0009954		-10.4	0.62264	0.00828		-10.4	0.62264	0.00383
-10.4	0.65094	0.000900183		-10.4	0.65094	0.00844		-10.4	0.65094	0.00344
-10.4	0.67924	0.000777188		-10.4	0.67924	0.00854		-10.4	0.67924	0.00326
-10.4	0.70755	0.000661742		-10.4	0.70755	0.0085		-10.4	0.70755	0.00337
-10.4	0.73585	0.000591053		-10.4	0.73585	0.00828		-10.4	0.73585	0.00363
-10.4	0.76415	0.000572537		-10.4	0.76415	0.00791		-10.4	0.76415	0.00389
-10.4	0.79245	0.000582397		-10.4	0.79245	0.00741		-10.4	0.79245	0.00404
-10.4	0.82076	0.000592916		-10.4	0.82076	0.00682		-10.4	0.82076	0.00405
-10.4	0.84906	0.000589078		-10.4	0.84906	0.00617		-10.4	0.84906	0.00392
-10.4	0.87736	0.000567221		-10.4	0.87736	0.00549		-10.4	0.87736	0.00367
-10.4	0.90566	0.000529676		-10.4	0.90566	0.00481		-10.4	0.90566	0.00335
-10.4	0.93396	0.000481005		-10.4	0.93396	0.00415		-10.4	0.93396	0.00298
-10.4	0.96226	0.000426026		-10.4	0.96226	0.00353		-10.4	0.96226	0.00258
-10.4	0.99057	0.000368936		-10.4	0.99057	0.00295		-10.4	0.99057	0.00219
-10.4	1.01887	0.000313012		-10.4	1.01887	0.00243		-10.4	1.01887	0.00183
-10.4	1.04717	0.000260594		-10.4	1.04717	0.00196		-10.4	1.04717	0.00149
-10.4	1.07547	0.000213179		-10.4	1.07547	0.00157		-10.4	1.07547	0.0012
-10.4	1.10377	0.000171562		-10.4	1.10377	0.00123		-10.4	1.10377	0.000946238
-10.4	1.13207	0.000135983		-10.4	1.13207	0.000956254		-10.4	1.13207	0.000735434
-10.4	1.16038	0.000106275		-10.4	1.16038	0.000731971		-10.4	1.16038	0.000563254
-10.4	1.18868	8.19916e-05		-10.4	1.18868	0.000553367		-10.4	1.18868	0.000425492
-10.4	1.21698	6.25218e-05		-10.4	1.21698	0.000413482		-10.4	1.21698	0.000317326
-10.4	1.24528	4.7181e-05		-10.4	1.24528	0.000305597		-10.4	1.24528	0.000233852
-10.4	1.27359	3.528e-05		-10.4	1.27359	0.000223565		-10.4	1.27359	0.000170444
-10.4	1.30189	2.61721e-05		-10.4	1.30189	0.000162003		-10.4	1.30189	0.000122972
-10.4	1.33019	1.92823e-05		-10.4	1.33019	0.000116358		-10.4	1.33019	8.78999e-05
-10.4	1.35849	1.4121e-05		-10.4	1.35849	8.28878e-05		-10.4	1.35849	6.23002e-05
-10.4	1.38679	1.0285e-05		-10.4	1.38679	5.85935e-05		-10.4	1.38679	4.38195e-05
-10.4	1.41509	7.45256e-06		-10.4	1.41509	4.11238e-05		-10.4	1.41509	3.06102e-05
-10.4	1.4434	5.37243e-06		-10.4	1.4434	2.86695e-05		-10.4	1.4434	2.12528e-05
-10.4	1.4717	3.85219e-06		-10.4	1.4717	1.98607e-05		-10.4	1.4717	1.46765e-05
-10.4	1.5	2.74636e-06		-10.4	1.5	1.36761e-05		-10.4	1.5	1.00871e-05
-10.4	1.5283	1.94597e-06		-10.4	1.5283	9.36344e-06		-10.4	1.5283	6.90366e-06
-10.4	1.5566	1.36979e-06		-10.4	1.5566	6.37533e-06		-10.4	1.5566	4.70712e-06
-10.4	1.58491	9.57524e-07		-10.4	1.58491	4.31747e-06		-10.4	1.58491	3.19835e-06
-10.4	1.61321	6.64494e-07		-10.4	1.61321	2.90843e-06		-10.4	1.61321	2.16604e-06
-10.4	1.64151	4.57708e-07		-10.4	1.64151	1.94903e-06		-10.4	1.64151	1.46217e-06
-10.4	1.66981	3.12891e-07		-10.4	1.66981	1.29933e-06		-10.4	1.66981	9.83744e-07
-10.4	1.69811	2.1227e-07		-10.4	1.69811	8.61707e-07		-10.4	1.69811	6.59547e-07
-10.4	1.72642	1.42919e-07		-10.4	1.72642	5.68504e-07		-10.4	1.72642	4.40537e-07
-10.4	1.75472	9.55069e-08		-10.4	1.75472	3.73103e-07		-10.4	1.75472	2.93066e-07
-10.4	1.78302	6.33544e-08		-10.4	1.78302	2.43574e-07		-10.4	1.78302	1.94117e-07
-10.4	1.81132	4.17234e-08		-10.4	1.81132	1.58172e-07		-10.4	1.81132	1.27982e-07
-10.4	1.83962	2.72845e-08		-10.4	1.83962	1.02168e-07		-10.4	1.83962	8.39655e-08
-10.4	1.86793	1.77197e-08		-10.4	1.86793	6.56421e-08		-10.4	1.86793	5.48049e-08
-10.4	1.89623	1.14307e-08		-10.4	1.89623	4.19498e-08		-10.4	1.89623	3.5581e-08
-10.4	1.92453	7.32549e-09		-10.4	1.92453	2.66664e-08		-10.4	1.92453	2.29738e-08
-10.4	1.95283	4.66452e-09		-10.4	1.95283	1.68615e-08		-10.4	1.95283	1.47509e-08
-10.4	1.98113	2.95151e-09		-10.4	1.98113	1.06058e-08		-10.4	1.98113	9.41763e-09
-10.4	2.00943	1.85608e-09		-10.4	2.00943	6.63641e-09		-10.4	2.00943	5.9785e-09
-10.4	2.03774	1.16014e-09		-10.4	2.03774	4.13132e-09		-10.4	2.03774	3.77371e-09
-10.4	2.06604	7.20821e-10		-10.4	2.06604	2.55885e-09		-10.4	2.06604	2.36855e-09
-10.4	2.09434	4.45223e-10		-10.4	2.09434	1.57701e-09		-10.4	2.09434	1.47827e-09
-10.4	2.12264	2.73396e-10		-10.4	2.12264	9.67168e-10		-10.4	2.12264	9.17511e-10
-10.4	2.15094	1.66916e-10		-10.4	2.15094	5.90314e-10		-10.4	2.15094	5.66352e-10
-10.4	2.17924	1.01325e-10		-10.4	2.17924	3.58608e-10		-10.4	2.17924	3.4771e-10
-10.4	2.20755	6.11608e-11		-10.4	2.20755	2.16847e-10		-10.4	2.20755	2.12344e-10
-10.4	2.23585	3.67103e-11		-10.4	2.23585	1.30534e-10		-10.4	2.23585	1.29003e-10
-10.4	2.26415	2.1912e-11		-10.4	2.26415	7.82296e-11		-10.4	2.26415	7.79702e-11
-10.4	2.29245	1.3007e-11		-10.4	2.29245	4.66797e-11		-10.4	2.29245	4.68889e-11
-10.4	2.32076	7.67894e-12		-10.4	2.32076	2.7735e-11		-10.4	2.32076	2.80582e-11
-10.4	2.34906	4.50894e-12		-10.4	2.34906	1.64097e-11		-10.4	2.34906	1.67083e-11
-10.4	2.37736	2.63345e-12		-10.4	2.37736	9.66867e-12		-10.4	2.37736	9.90184e-12
-10.4	2.40566	1.52996e-12		-10.4	2.40566	5.67346e-12		-10.4	2.40566	5.84037e-12
-10.4	2.43396	8.84238e-13		-10.4	2.43396	3.31558e-12		-10.4	2.43396	3.42869e-12
-10.4	2.46226	5.08418e-13		-10.4	2.46226	1.92978e-12		-10.4	2.46226	2.00355e-12
-10.4	2.49057	2.90847e-13		-10.4	2.49057	1.11867e-12		-10.4	2.49057	1.16539e-12
-10.4	2.51887	1.65551e-13		-10.4	2.51887	6.45857e-13		-10.4	2.51887	6.74765e-13
-10.4	2.54717	9.37669e-14		-10.4	2.54717	3.71373e-13		-10.4	2.54717	3.88916e-13
-10.4	2.57547	5.28501e-14		-10.4	2.57547	2.12673e-13		-10.4	2.57547	2.23143e-13
-10.4	2.60377	2.96447e-14		-10.4	2.60377	1.21292e-13		-10.4	2.60377	1.2745e-13
-10.4	2.63207	1.65491e-14		-10.4	2.63207	6.88895e-14		-10.4	2.63207	7.24641e-14
-10.4	2.66038	9.19502e-15		-10.4	2.66038	3.89633e-14		-10.4	2.66038	4.10138e-14
-10.4	2.68868	5.08507e-15		-10.4	2.68868	2.19443e-14		-10.4	2.68868	2.31077e-14
-10.4	2.71698	2.79913e-15		-10.4	2.71698	1.23063e-14		-10.4	2.71698	1.29597e-14
-10.4	2.74528	1.53371e-15		-10.4	2.74528	6.87143e-15		-10.4	2.74528	7.235e-15
-10.4	2.77359	8.36499e-16		-10.4	2.77359	3.81997e-15		-10.4	2.77359	4.02047e-15
-10.4	2.80189	4.54149e-16		-10.4	2.80189	2.11418e-15		-10.4	2.80189	2.22382e-15
-10.4	2.83019	2.45439e-16		-10.4	2.83019	1.16484e-15		-10.4	2.83019	1.22433e-15
-10.4	2.85849	1.3204e-16		-10.4	2.85849	6.3887e-16		-10.4	2.85849	6.70905e-16
-10.4	2.88679	7.07103e-17		-10.4	2.88679	3.48783e-16		-10.4	2.88679	3.65912e-16
-10.4	2.91509	3.76941e-17		-10.4	2.91509	1.89528e-16		-10.4	2.91509	1.98626e-16
-10.4	2.9434	2.00021e-17		-10.4	2.9434	1.02505e-16		-10.4	2.9434	1.07306e-16
-10.4	2.9717	1.05654e-17		-10.4	2.9717	5.51761e-17		-10.4	2.9717	5.76948e-17
-10.4	3	5.55526e-18		-10.4	3	2.95579e-17		-10.4	3	3.08716e-17
-10.4	3.0283	2.90752e-18		-10.4	3.0283	1.57578e-17		-10.4	3.0283	1.64393e-17
-10.4	3.0566	1.51475e-18		-10.4	3.0566	8.35987e-18		-10.4	3.0566	8.71168e-18
-10.4	3.08491	7.85514e-19		-10.4	3.08491	4.41339e-18		-10.4	3.08491	4.59413e-18
-10.4	3.11321	4.05472e-19		-10.4	3.11321	2.31847e-18		-10.4	3.11321	2.4109e-18
-10.4	3.14151	2.08334e-19		-10.4	3.14151	1.21192e-18		-10.4	3.14151	1.25899e-18
-10.4	3.16981	1.06549e-19		-10.4	3.16981	6.30345e-19		-10.4	3.16981	6.54225e-19
-10.4	3.19811	5.42406e-20		-10.4	3.19811	3.26217e-19		-10.4	3.19811	3.38286e-19
-10.4	3.22641	2.74846e-20		-10.4	3.22641	1.67977e-19		-10.4	3.22641	1.74055e-19
-10.4	3.25472	1.38626e-20		-10.4	3.25472	8.60595e-20		-10.4	3.25472	8.91104e-20
-10.4	3.28302	6.9596e-21		-10.4	3.28302	4.3868e-20		-10.4	3.28302	4.53946e-20
-10.4	3.31132	3.47787e-21		-10.4	3.31132	2.2248e-20		-10.4	3.31132	2.30095e-20
-10.4	3.33962	1.72993e-21		-10.4	3.33962	1.12259e-20		-10.4	3.33962	1.16047e-20
-10.4	3.36793	8.56512e-22		-10.4	3.36793	5.63557e-21		-10.4	3.36793	5.82337e-21
-10.4	3.39623	4.22109e-22		-10.4	3.39623	2.81471e-21		-10.4	3.39623	2.90756e-21
-10.4	3.42453	2.07062e-22		-10.4	3.42453	1.39863e-21		-10.4	3.42453	1.44441e-21
-10.4	3.45283	1.01102e-22		-10.4	3.45283	6.91427e-22		-10.4	3.45283	7.13927e-22
-10.4	3.48113	4.91365e-23		-10.4	3.48113	3.40062e-22		-10.4	3.48113	3.51088e-22
-10.4	3.50943	2.37699e-23		-10.4	3.50943	1.66394e-22		-10.4	3.50943	1.7178e-22
-10.4	3.53774	1.14453e-23		-10.4	3.53774	8.09993e-23		-10.4	3.53774	8.36215e-23
-10.4	3.56604	5.48531e-24		-10.4	3.56604	3.92272e-23		-10.4	3.56604	4.04996e-23
-10.4	3.59434	2.61663e-24		-10.4	3.59434	1.88996e-23		-10.4	3.59434	1.95149e-23
-10.4	3.62264	1.24236e-24		-10.4	3.62264	9.05896e-24		-10.4	3.62264	9.35535e-24
-10.4	3.65094	5.87102e-25		-10.4	3.65094	4.31977e-24		-10.4	3.65094	4.46201e-24
-10.4	3.67924	2.7614e-25		-10.4	3.67924	2.04926e-24		-10.4	3.67924	2.11726e-24
-10.4	3.70755	1.29268e-25		-10.4	3.70755	9.67139e-25		-10.4	3.70755	9.99507e-25
-10.4	3.73585	6.02275e-26		-10.4	3.73585	4.54081e-25		-10.4	3.73585	4.69424e-25
-10.4	3.76415	2.79273e-26		-10.4	3.76415	2.12094e-25		-10.4	3.76415	2.19335e-25
-10.4	3.79245	1.2888e-26		-10.4	3.79245	9.85542e-26		-10.4	3.79245	1.01956e-25
-10.4	3.82076	5.91918e-27		-10.4	3.82076	4.55586e-26		-10.4	3.82076	4.71493e-26
-10.4	3.84906	2.70548e-27		-10.4	3.84906	2.09514e-26		-10.4	3.84906	2.16918e-26
-10.4	3.87736	1.23064e-27		-10.4	3.87736	9.58524e-27		-10.4	3.87736	9.92815e-27
-10.4	3.90566	5.57066e-28		-10.4	3.90566	4.36253e-27		-10.4	3.90566	4.52057e-27
-10.4	3.93396	2.5094e-28		-10.4	3.93396	1.97524e-27		-10.4	3.93396	2.04771e-27
-10.4	3.96226	1.12489e-28		-10.4	3.96226	8.89698e-28		-10.4	3.96226	9.22763e-28
-10.4	3.99057	5.01783e-29		-10.4	3.99057	3.98666e-28		-10.4	3.99057	4.13674e-28
-10.4	4.01887	2.22734e-29		-10.4	4.01887	1.77712e-28		-10.4	4.01887	1.84489e-28
-10.4	4.04717	9.83804e-30		-10.4	4.04717	7.88071e-29		-10.4	4.04717	8.18511e-29
-10.4	4.07547	4.32392e-30		-10.4	4.07547	3.47659e-29		-10.4	4.07547	3.61259e-29
-10.4	4.10377	1.89098e-30		-10.4	4.10377	1.52574e-29		-10.4	4.10377	1.58618e-29
-10.4	4.13208	8.22861e-31		-10.4	4.13208	6.66106e-30		-10.4	4.13208	6.92825e-30
-10.4	4.16038	3.56281e-31		-10.4	4.16038	2.89297e-30		-10.4	4.16038	3.01045e-30
-10.4	4.18868	1.53489e-31		-10.4	4.18868	1.24991e-30		-10.4	4.18868	1.30129e-30
-10.4	4.21698	6.57921e-32		-10.4	4.21698	5.37217e-31		-10.4	4.21698	5.59562e-31
-10.4	4.24528	2.80594e-32		-10.4	4.24528	2.29696e-31		-10.4	4.24528	2.39362e-31
-10.4	4.27358	1.19065e-32		-10.4	4.27358	9.76991e-32		-10.4	4.27358	1.01858e-31
-10.4	4.30189	5.0267e-33		-10.4	4.30189	4.1339e-32		-10.4	4.30189	4.31183e-32
-10.4	4.33019	2.11141e-33		-10.4	4.33019	1.74004e-32		-10.4	4.33019	1.81576e-32
-10.4	4.35849	8.82365e-34		-10.4	4.35849	7.28599e-33		-10.4	4.35849	7.60649e-33
-10.4	4.38679	3.66863e-34		-10.4	4.38679	3.03492e-33		-10.4	4.38679	3.16983e-33
-10.4	4.41509	1.51753e-34		-10.4	4.41509	1.25758e-33		-10.4	4.41509	1.31405e-33
-10.4	4.4434	6.2451e-35		-10.4	4.4434	5.18382e-34		-10.4	4.4434	5.41896e-34
-10.4	4.4717	2.55688e-35		-10.4	4.4717	2.12565e-34		-10.4	4.4717	2.22302e-34
-10.4	4.5	1.04147e-35		-10.4	4.5	8.67078e-35		-10.4	4.5	9.07178e-35
-10.4	4.5283	4.22027e-36		-10.4	4.5283	3.51844e-35		-10.4	4.5283	3.68269e-35
-10.4	4.5566	1.70134e-36		-10.4	4.5566	1.42026e-35		-10.4	4.5566	1.48716e-35
-10.4	4.58491	6.82334e-37		-10.4	4.58491	5.70305e-36		-10.4	4.58491	5.97412e-36
-10.4	4.61321	2.7224e-37		-10.4	4.61321	2.27808e-36		-10.4	4.61321	2.38731e-36
-10.4	4.64151	1.08058e-37		-10.4	4.64151	9.05221e-37		-10.4	4.64151	9.48996e-37
-10.4	4.66981	4.2668e-38		-10.4	4.66981	3.57817e-37		-10.4	4.66981	3.75265e-37
-10.4	4.69811	1.67607e-38		-10.4	4.69811	1.40698e-37		-10.4	4.69811	1.47615e-37
-10.4	4.72642	6.54969e-39		-10.4	4.72642	5.50345e-38		-10.4	4.72642	5.77616e-38
-10.4	4.75472	2.54617e-39		-10.4	4.75472	2.14141e-38		-10.4	4.75472	2.24836e-38
-10.4	4.78302	9.84665e-40		-10.4	4.78302	8.28868e-39		-10.4	4.78302	8.7058e-39
-10.4	4.81132	3.78812e-40		-10.4	4.81132	3.19145e-39		-10.4	4.81132	3.35326e-39
-10.4	4.83962	1.44974e-40		-10.4	4.83962	1.22239e-39		-10.4	4.83962	1.28482e-39
-10.4	4.86792	5.5193e-41		-10.4	4.86792	4.65742e-40		-10.4	4.86792	4.89699e-40
-10.4	4.89623	2.09029e-41		-10.4	4.89623	1.76522e-40		-10.4	4.89623	1.85666e-40
-10.4	4.92453	7.87509e-42		-10.4	4.92453	6.65529e-41		-10.4	4.92453	7.00242e-41
-10.4	4.95283	2.95141e-42		-10.4	4.95283	2.49603e-41		-10.4	4.95283	2.6271e-41
-10.4	4.98113	1.10034e-42		-10.4	4.98113	9.31211e-42		-10.4	4.98113	9.80435e-42
-10.4	5.00943	4.08078e-43		-10.4	5.00943	3.45589e-42		-10.4	5.00943	3.63976e-42
-10.4	5.03774	1.50551e-43		-10.4	5.03774	1.27581e-42		-10.4	5.03774	1.34412e-42
-10.4	5.06604	5.5251e-44		-10.4	5.06604	4.68515e-43		-10.4	5.06604	4.93758e-43
-10.4	5.09434	2.01705e-44		-10.4	5.09434	1.71149e-43		-10.4	5.09434	1.80427e-43
-10.4	5.12264	7.32504e-45		-10.4	5.12264	6.21922e-44		-10.4	5.12264	6.5584e-44
-10.4	5.15094	2.64618e-45		-10.4	5.15094	2.24807e-44		-10.4	5.15094	2.3714e-44
-10.4	5.17924	9.5092e-46		-10.4	5.17924	8.08338e-45		-10.4	5.17924	8.52944e-45
-10.4	5.20755	3.39925e-46		-10.4	5.20755	2.89126e-45		-10.4	5.20755	3.05173e-45
-10.4	5.23585	1.20875e-46		-10.4	5.23585	1.02871e-45		-10.4	5.23585	1.08612e-45
-10.4	5.26415	4.27563e-47		-10.4	5.26415	3.64087e-46		-10.4	5.26415	3.84521e-46
-10.4	5.29245	1.50445e-47		-10.4	5.29245	1.28182e-46		-10.4	5.29245	1.35415e-46
-10.4	5.32076	5.26582e-48		-10.4	5.32076	4.4891e-47		-10.4	5.32076	4.74377e-47
-10.4	5.34906	1.83343e-48		-10.4	5.34906	1.56386e-47		-10.4	5.34906	1.65305e-47
-10.4	5.37736	6.35e-49		-10.4	5.37736	5.41933e-48		-10.4	5.37736	5.73001e-48
-10.4	5.40566	2.18772e-49		-10.4	5.40566	1.8681e-48		-10.4	5.40566	1.97574e-48
-10.4	5.43396	7.49753e-50		-10.4	5.43396	6.4056e-49		-10.4	5.43396	6.77657e-49
-10.4	5.46226	2.55596e-50		-10.4	5.46226	2.18488e-49		-10.4	5.46226	2.31204e-49
-10.4	5.49057	8.66754e-51		-10.4	5.49057	7.4131e-50		-10.4	5.49057	7.84667e-50
-10.4	5.51887	2.92379e-51		-10.4	5.51887	2.50195e-50		-10.4	5.51887	2.64899e-50
-10.4	5.54717	9.81075e-52		-10.4	5.54717	8.39968e-51		-10.4	5.54717	8.89566e-51
-10.4	5.57547	3.27465e-52		-10.4	5.57547	2.80512e-51		-10.4	5.57547	2.97153e-51
-10.4	5.60377	1.08726e-52		-10.4	5.60377	9.31846e-52		-10.4	5.60377	9.87383e-52
-10.4	5.63208	3.59093e-53		-10.4	5.63208	3.07923e-52		-10.4	5.63208	3.26358e-52
-10.4	5.66038	1.17974e-53		-10.4	5.66038	1.01214e-52		-10.4	5.66038	1.07301e-52
-10.4	5.68868	3.8554e-54		-10.4	5.68868	3.30938e-53		-10.4	5.68868	3.50928e-53
-10.4	5.71698	1.25331e-54		-10.4	5.71698	1.07635e-53		-10.4	5.71698	1.14165e-53
-10.4	5.74528	4.05273e-55		-10.4	5.74528	3.48228e-54		-10.4	5.74528	3.69445e-54
-10.4	5.77358	1.3036e-55		-10.4	5.77358	1.12066e-54		-10.4	5.77358	1.18923e-54
-10.4	5.80189	4.17101e-56		-10.4	5.80189	3.58748e-55		-10.4	5.80189	3.80791e-55
-10.4	5.83019	1.32752e-56		-10.4	5.83019	1.14236e-55		-10.4	5.83019	1.21285e-55
-10.4	5.85849	4.20285e-57		-10.4	5.85849	3.61844e-56		-10.4	5.85849	3.8426e-56
-10.4	5.88679	1.32358e-57		-10.4	5.88679	1.14009e-56		-10.4	5.88679	1.211e-56
-10.4	5.91509	4.14626e-58		-10.4	5.91509	3.5732e-57		-10.4	5.91509	3.79633e-57
-10.4	5.9434	1.29201e-58		-10.4	5.9434	1.11398e-57		-10.4	5.9434	1.18381e-57
-10.4	5.9717	4.00473e-59		-10.4	5.9717	3.45458e-58		-10.4	5.9717	3.67199e-58
-10.4	6	1.23476e-59		-10.4	6	1.06565e-58		-10.4	6	1.13297e-58
-10.35	0	0.01219		-10.35	0	0.00788		-10.35	0	0.01219
-10.35	0.0283	0.03208		-10.35	0.0283	0.02061		-10.35	0.0283	0.032
-10.35	0.0566	0.04394		-10.35	0.0566	0.02782		-10.35	0.0566	0.04351
-10.35	0.08491	0.05099		-10.35	0.08491	0.03174		-10.35	0.08491	0.04986
-10.35	0.11321	0.05455		-10.35	0.11321	0.0337		-10.35	0.11321	0.05239
-10.35	0.14151	0.05521		-10.35	0.14151	0.03457		-10.35	0.14151	0.05183
-10.35	0.16981	0.05349		-10.35	0.16981	0.03488		-10.35	0.16981	0.04894
-10.35	0.19811	0.04991		-10.35	0.19811	0.03468		-10.35	0.19811	0.04454
-10.35	0.22642	0.04506		-10.35	0.22642	0.03366		-10.35	0.22642	0.03949
-10.35	0.25472	0.03949		-10.35	0.25472	0.03148		-10.35	0.25472	0.03446
-10.35	0.28302	0.03371		-10.35	0.28302	0.028		-10.35	0.28302	0.02978
-10.35	0.31132	0.0281		-10.35	0.31132	0.02342		-10.35	0.31132	0.02543
-10.35	0.33962	0.0229		-10.35	0.33962	0.01822		-10.35	0.33962	0.02118
-10.35	0.36793	0.01823		-10.35	0.36793	0.01311		-10.35	0.36793	0.01683
-10.35	0.39623	0.01413		-10.35	0.39623	0.00899		-10.35	0.39623	0.01237
-10.35	0.42453	0.01059		-10.35	0.42453	0.00685		-10.35	0.42453	0.00799
-10.35	0.45283	0.00761		-10.35	0.45283	0.0068		-10.35	0.45283	0.00398
-10.35	0.48113	0.0052		-10.35	0.48113	0.0075		-10.35	0.48113	0.00062556
-10.35	0.50943	0.00335		-10.35	0.50943	0.00801		-10.35	0.50943	0.00187
-10.35	0.53774	0.00208		-10.35	0.53774	0.00819		-10.35	0.53774	0.00343
-10.35	0.56604	0.00138		-10.35	0.56604	0.00821		-10.35	0.56604	0.00415
-10.35	0.59434	0.00111		-10.35	0.59434	0.00825		-10.35	0.59434	0.00421
-10.35	0.62264	0.00102		-10.35	0.62264	0.00839		-10.35	0.62264	0.00388
-10.35	0.65094	0.000919053		-10.35	0.65094	0.00857		-10.35	0.65094	0.00349
-10.35	0.67924	0.00079308		-10.35	0.67924	0.00868		-10.35	0.67924	0.00331
-10.35	0.70755	0.000674661		-10.35	0.70755	0.00865		-10.35	0.70755	0.00342
-10.35	0.73585	0.000602117		-10.35	0.73585	0.00845		-10.35	0.73585	0.00369
-10.35	0.76415	0.000583634		-10.35	0.76415	0.00808		-10.35	0.76415	0.00397
-10.35	0.79245	0.00059493		-10.35	0.79245	0.00758		-10.35	0.79245	0.00413
-10.35	0.82076	0.00060726		-10.35	0.82076	0.00699		-10.35	0.82076	0.00415
-10.35	0.84906	0.000604905		-10.35	0.84906	0.00634		-10.35	0.84906	0.00402
-10.35	0.87736	0.000583912		-10.35	0.87736	0.00565		-10.35	0.87736	0.00378
-10.35	0.90566	0.000546564		-10.35	0.90566	0.00497		-10.35	0.90566	0.00346
-10.35	0.93396	0.000497497		-10.35	0.93396	0.00429		-10.35	0.93396	0.00308
-10.35	0.96226	0.000441646		-10.35	0.96226	0.00365		-10.35	0.96226	0.00268
-10.35	0.99057	0.000383341		-10.35	0.99057	0.00306		-10.35	0.99057	0.00228
-10.35	1.01887	0.000325984		-10.35	1.01887	0.00252		-10.35	1.01887	0.0019
-10.35	1.04717	0.000272025		-10.35	1.04717	0.00205		-10.35	1.04717	0.00156
-10.35	1.07547	0.000223053		-10.35	1.07547	0.00164		-10.35	1.07547	0.00125
-10.35	1.10377	0.000179933		-10.35	1.10377	0.00129		-10.35	1.10377	0.000992116
-10.35	1.13207	0.000142957		-10.35	1.13207	0.001		-10.35	1.13207	0.000772939
-10.35	1.16038	0.000111992		-10.35	1.16038	0.000770652		-10.35	1.16038	0.000593411
-10.35	1.18868	8.66091e-05		-10.35	1.18868	0.000584036		-10.35	1.18868	0.000449366
-10.35	1.21698	6.62011e-05		-10.35	1.21698	0.000437478		-10.35	1.21698	0.000335955
-10.35	1.24528	5.00776e-05		-10.35	1.24528	0.000324139		-10.35	1.24528	0.000248194
-10.35	1.27359	3.75361e-05		-10.35	1.27359	0.000237728		-10.35	1.27359	0.000181348
-10.35	1.30189	2.79133e-05		-10.35	1.30189	0.000172705		-10.35	1.30189	0.000131167
-10.35	1.33019	2.06158e-05		-10.35	1.33019	0.000124365		-10.35	1.33019	9.39938e-05
-10.35	1.35849	1.51353e-05		-10.35	1.35849	8.88221e-05		-10.35	1.35849	6.67881e-05
-10.35	1.38679	1.10521e-05		-10.35	1.38679	6.29541e-05		-10.35	1.38679	4.70957e-05
-10.35	1.41509	8.02956e-06		-10.35	1.41509	4.43025e-05		-10.35	1.41509	3.2983e-05
-10.35	1.4434	5.80418e-06		-10.35	1.4434	3.09692e-05		-10.35	1.4434	2.29593e-05
-10.35	1.4717	4.17352e-06		-10.35	1.4717	2.1513e-05		-10.35	1.4717	1.58962e-05
-10.35	1.5	2.98413e-06		-10.35	1.5	1.48553e-05		-10.35	1.5	1.09541e-05
-10.35	1.5283	2.12079e-06		-10.35	1.5283	1.01997e-05		-10.35	1.5283	7.51706e-06
-10.35	1.5566	1.49746e-06		-10.35	1.5566	6.96481e-06		-10.35	1.5566	5.13926e-06
-10.35	1.58491	1.05007e-06		-10.35	1.58491	4.73058e-06		-10.35	1.58491	3.50164e-06
-10.35	1.61321	7.31064e-07		-10.35	1.61321	3.1963e-06		-10.35	1.61321	2.37817e-06
-10.35	1.64151	5.05212e-07		-10.35	1.64151	2.14849e-06		-10.35	1.64151	1.61003e-06
-10.35	1.66981	3.46514e-07		-10.35	1.66981	1.43676e-06		-10.35	1.66981	1.08646e-06
-10.35	1.69811	2.35873e-07		-10.35	1.69811	9.55878e-07		-10.35	1.69811	7.30654e-07
-10.35	1.72642	1.59353e-07		-10.35	1.72642	6.32671e-07		-10.35	1.72642	4.89572e-07
-10.35	1.75472	1.06856e-07		-10.35	1.75472	4.16581e-07		-10.35	1.75472	3.26742e-07
-10.35	1.78302	7.11302e-08		-10.35	1.78302	2.72868e-07		-10.35	1.78302	2.17142e-07
-10.35	1.81132	4.70095e-08		-10.35	1.81132	1.77798e-07		-10.35	1.81132	1.43649e-07
-10.35	1.83962	3.08507e-08		-10.35	1.83962	1.15241e-07		-10.35	1.83962	9.45719e-08
-10.35	1.86793	2.01079e-08		-10.35	1.86793	7.43008e-08		-10.35	1.86793	6.19464e-08
-10.35	1.89623	1.30185e-08		-10.35	1.89623	4.76519e-08		-10.35	1.89623	4.03625e-08
-10.35	1.92453	8.37369e-09		-10.35	1.92453	3.04001e-08		-10.35	1.92453	2.61565e-08
-10.35	1.95283	5.3518e-09		-10.35	1.95283	1.92924e-08		-10.35	1.95283	1.68568e-08
-10.35	1.98113	3.39912e-09		-10.35	1.98113	1.21797e-08		-10.35	1.98113	1.08027e-08
-10.35	2.00943	2.1457e-09		-10.35	2.00943	7.64963e-09		-10.35	2.00943	6.8839e-09
-10.35	2.03774	1.34633e-09		-10.35	2.03774	4.78003e-09		-10.35	2.03774	4.36197e-09
-10.35	2.06604	8.39762e-10		-10.35	2.06604	2.97193e-09		-10.35	2.06604	2.74845e-09
-10.35	2.09434	5.20733e-10		-10.35	2.09434	1.83865e-09		-10.35	2.09434	1.72213e-09
-10.35	2.12264	3.2104e-10		-10.35	2.12264	1.13202e-09		-10.35	2.12264	1.07312e-09
-10.35	2.15094	1.96795e-10		-10.35	2.15094	6.93644e-10		-10.35	2.15094	6.65068e-10
-10.35	2.17924	1.19951e-10		-10.35	2.17924	4.23052e-10		-10.35	2.17924	4.09972e-10
-10.35	2.20755	7.27026e-11		-10.35	2.20755	2.56841e-10		-10.35	2.20755	2.51393e-10
-10.35	2.23585	4.38203e-11		-10.35	2.23585	1.55235e-10		-10.35	2.23585	1.53357e-10
-10.35	2.26415	2.62663e-11		-10.35	2.26415	9.3413e-11		-10.35	2.26415	9.3077e-11
-10.35	2.29245	1.56583e-11		-10.35	2.29245	5.59699e-11		-10.35	2.29245	5.62096e-11
-10.35	2.32076	9.28404e-12		-10.35	2.32076	3.33936e-11		-10.35	2.32076	3.37788e-11
-10.35	2.34906	5.47518e-12		-10.35	2.34906	1.98409e-11		-10.35	2.34906	2.02013e-11
-10.35	2.37736	3.21185e-12		-10.35	2.37736	1.17402e-11		-10.35	2.37736	1.20239e-11
-10.35	2.40566	1.87428e-12		-10.35	2.40566	6.91874e-12		-10.35	2.40566	7.12312e-12
-10.35	2.43396	1.08809e-12		-10.35	2.43396	4.06095e-12		-10.35	2.43396	4.20028e-12
-10.35	2.46226	6.28462e-13		-10.35	2.46226	2.37405e-12		-10.35	2.46226	2.46542e-12
-10.35	2.49057	3.61163e-13		-10.35	2.49057	1.38235e-12		-10.35	2.49057	1.44054e-12
-10.35	2.51887	2.06522e-13		-10.35	2.51887	8.017e-13		-10.35	2.51887	8.37898e-13
-10.35	2.54717	1.17517e-13		-10.35	2.54717	4.63093e-13		-10.35	2.54717	4.85176e-13
-10.35	2.57547	6.65475e-14		-10.35	2.57547	2.66427e-13		-10.35	2.57547	2.79677e-13
-10.35	2.60377	3.75048e-14		-10.35	2.60377	1.52662e-13		-10.35	2.60377	1.60496e-13
-10.35	2.63207	2.10372e-14		-10.35	2.63207	8.71185e-14		-10.35	2.63207	9.16898e-14
-10.35	2.66038	1.17452e-14		-10.35	2.66038	4.95106e-14		-10.35	2.66038	5.21466e-14
-10.35	2.68868	6.52704e-15		-10.35	2.68868	2.80204e-14		-10.35	2.68868	2.95239e-14
-10.35	2.71698	3.61057e-15		-10.35	2.71698	1.57912e-14		-10.35	2.71698	1.66402e-14
-10.35	2.74528	1.98816e-15		-10.35	2.74528	8.86134e-15		-10.35	2.74528	9.33622e-15
-10.35	2.77359	1.08981e-15		-10.35	2.77359	4.95111e-15		-10.35	2.77359	5.21438e-15
-10.35	2.80189	5.9468e-16		-10.35	2.80189	2.75423e-15		-10.35	2.80189	2.89897e-15
-10.35	2.83019	3.23036e-16		-10.35	2.83019	1.52534e-15		-10.35	2.83019	1.60429e-15
-10.35	2.85849	1.74685e-16		-10.35	2.85849	8.40971e-16		-10.35	2.85849	8.83715e-16
-10.35	2.88679	9.40371e-17		-10.35	2.88679	4.61549e-16		-10.35	2.88679	4.84527e-16
-10.35	2.91509	5.03941e-17		-10.35	2.91509	2.52148e-16		-10.35	2.91509	2.64418e-16
-10.35	2.9434	2.6884e-17		-10.35	2.9434	1.37111e-16		-10.35	2.9434	1.43621e-16
-10.35	2.9717	1.42771e-17		-10.35	2.9717	7.42077e-17		-10.35	2.9717	7.76412e-17
-10.35	3	7.54772e-18		-10.35	3	3.9973e-17		-10.35	3	4.17736e-17
-10.35	3.0283	3.97205e-18		-10.35	3.0283	2.14293e-17		-10.35	3.0283	2.23685e-17
-10.35	3.0566	2.08083e-18		-10.35	3.0566	1.14329e-17		-10.35	3.0566	1.19203e-17
-10.35	3.08491	1.08511e-18		-10.35	3.08491	6.07014e-18		-10.35	3.08491	6.32186e-18
-10.35	3.11321	5.63287e-19		-10.35	3.11321	3.20715e-18		-10.35	3.11321	3.33659e-18
-10.35	3.14151	2.9107e-19		-10.35	3.14151	1.6862e-18		-10.35	3.14151	1.75247e-18
-10.35	3.16981	1.4972e-19		-10.35	3.16981	8.82172e-19		-10.35	3.16981	9.15972e-19
-10.35	3.19811	7.66602e-20		-10.35	3.19811	4.59245e-19		-10.35	3.19811	4.76419e-19
-10.35	3.22641	3.90725e-20		-10.35	3.22641	2.37889e-19		-10.35	3.22641	2.46585e-19
-10.35	3.25472	1.98236e-20		-10.35	3.25472	1.22612e-19		-10.35	3.25472	1.27001e-19
-10.35	3.28302	1.00116e-20		-10.35	3.28302	6.28804e-20		-10.35	3.28302	6.50882e-20
-10.35	3.31132	5.03309e-21		-10.35	3.31132	3.20859e-20		-10.35	3.31132	3.31932e-20
-10.35	3.33962	2.51869e-21		-10.35	3.33962	1.62901e-20		-10.35	3.33962	1.68438e-20
-10.35	3.36793	1.25466e-21		-10.35	3.36793	8.22886e-21		-10.35	3.36793	8.50498e-21
-10.35	3.39623	6.22134e-22		-10.35	3.39623	4.13579e-21		-10.35	3.39623	4.27307e-21
-10.35	3.42453	3.0708e-22		-10.35	3.42453	2.06811e-21		-10.35	3.42453	2.13618e-21
-10.35	3.45283	1.50878e-22		-10.35	3.45283	1.02893e-21		-10.35	3.45283	1.06258e-21
-10.35	3.48113	7.37911e-23		-10.35	3.48113	5.09318e-22		-10.35	3.48113	5.25901e-22
-10.35	3.50943	3.59241e-23		-10.35	3.50943	2.50831e-22		-10.35	3.50943	2.58979e-22
-10.35	3.53774	1.74087e-23		-10.35	3.53774	1.22903e-22		-10.35	3.53774	1.26893e-22
-10.35	3.56604	8.3974e-24		-10.35	3.56604	5.99135e-23		-10.35	3.56604	6.18618e-23
-10.35	3.59434	4.03195e-24		-10.35	3.59434	2.90584e-23		-10.35	3.59434	3.00062e-23
-10.35	3.62264	1.92696e-24		-10.35	3.62264	1.40217e-23		-10.35	3.62264	1.44811e-23
-10.35	3.65094	9.16666e-25		-10.35	3.65094	6.73141e-24		-10.35	3.65094	6.9533e-24
-10.35	3.67924	4.34037e-25		-10.35	3.67924	3.21507e-24		-10.35	3.67924	3.32182e-24
-10.35	3.70755	2.04556e-25		-10.35	3.70755	1.52775e-24		-10.35	3.70755	1.5789e-24
-10.35	3.73585	9.59532e-26		-10.35	3.73585	7.22251e-25		-10.35	3.73585	7.46655e-25
-10.35	3.76415	4.47985e-26		-10.35	3.76415	3.39702e-25		-10.35	3.76415	3.51296e-25
-10.35	3.79245	2.08169e-26		-10.35	3.79245	1.58957e-25		-10.35	3.79245	1.64441e-25
-10.35	3.82076	9.62741e-27		-10.35	3.82076	7.40005e-26		-10.35	3.82076	7.65824e-26
-10.35	3.84906	4.43135e-27		-10.35	3.84906	3.42735e-26		-10.35	3.84906	3.54835e-26
-10.35	3.87736	2.02996e-27		-10.35	3.87736	1.57925e-26		-10.35	3.87736	1.63569e-26
-10.35	3.90566	9.25455e-28		-10.35	3.90566	7.23958e-27		-10.35	3.90566	7.50151e-27
-10.35	3.93396	4.19887e-28		-10.35	3.93396	3.30173e-27		-10.35	3.93396	3.42271e-27
-10.35	3.96226	1.89588e-28		-10.35	3.96226	1.49808e-27		-10.35	3.96226	1.55368e-27
-10.35	3.99057	8.51888e-29		-10.35	3.99057	6.76231e-28		-10.35	3.99057	7.01649e-28
-10.35	4.01887	3.80925e-29		-10.35	4.01887	3.03681e-28		-10.35	4.01887	3.15243e-28
-10.35	4.04717	1.69502e-29		-10.35	4.04717	1.35676e-28		-10.35	4.04717	1.40908e-28
-10.35	4.07547	7.50548e-30		-10.35	4.07547	6.03048e-29		-10.35	4.07547	6.26598e-29
-10.35	4.10377	3.30709e-30		-10.35	4.10377	2.66661e-29		-10.35	4.10377	2.77207e-29
-10.35	4.13208	1.45001e-30		-10.35	4.13208	1.17308e-29		-10.35	4.13208	1.22005e-29
-10.35	4.16038	6.3262e-31		-10.35	4.16038	5.134e-30		-10.35	4.16038	5.34211e-30
-10.35	4.18868	2.74637e-31		-10.35	4.18868	2.23533e-30		-10.35	4.18868	2.32704e-30
-10.35	4.21698	1.18634e-31		-10.35	4.21698	9.68241e-31		-10.35	4.21698	1.00844e-30
-10.35	4.24528	5.09909e-32		-10.35	4.24528	4.17236e-31		-10.35	4.24528	4.34762e-31
-10.35	4.27358	2.18072e-32		-10.35	4.27358	1.78869e-31		-10.35	4.27358	1.86469e-31
-10.35	4.30189	9.27951e-33		-10.35	4.30189	7.62857e-32		-10.35	4.30189	7.95633e-32
-10.35	4.33019	3.92884e-33		-10.35	4.33019	3.23671e-32		-10.35	4.33019	3.37731e-32
-10.35	4.35849	1.65505e-33		-10.35	4.35849	1.36621e-32		-10.35	4.35849	1.4262e-32
-10.35	4.38679	6.93688e-34		-10.35	4.38679	5.73697e-33		-10.35	4.38679	5.99152e-33
-10.35	4.41509	2.89278e-34		-10.35	4.41509	2.39661e-33		-10.35	4.41509	2.50405e-33
-10.35	4.4434	1.20022e-34		-10.35	4.4434	9.9601e-34		-10.35	4.4434	1.04111e-33
-10.35	4.4717	4.95447e-35		-10.35	4.4717	4.11793e-34		-10.35	4.4717	4.30622e-34
-10.35	4.5	2.0348e-35		-10.35	4.5	1.69372e-34		-10.35	4.5	1.77191e-34
-10.35	4.5283	8.31433e-36		-10.35	4.5283	6.9303e-35		-10.35	4.5283	7.25325e-35
-10.35	4.5566	3.37998e-36		-10.35	4.5566	2.82104e-35		-10.35	4.5566	2.95371e-35
-10.35	4.58491	1.36703e-36		-10.35	4.58491	1.14238e-35		-10.35	4.58491	1.19659e-35
-10.35	4.61321	5.50063e-37		-10.35	4.61321	4.60214e-36		-10.35	4.61321	4.82243e-36
-10.35	4.64151	2.20201e-37		-10.35	4.64151	1.84439e-36		-10.35	4.64151	1.93343e-36
-10.35	4.66981	8.76987e-38		-10.35	4.66981	7.35341e-37		-10.35	4.66981	7.71138e-37
-10.35	4.69811	3.47482e-38		-10.35	4.69811	2.91654e-37		-10.35	4.69811	3.05968e-37
-10.35	4.72642	1.36972e-38		-10.35	4.72642	1.15077e-37		-10.35	4.72642	1.20771e-37
-10.35	4.75472	5.37149e-39		-10.35	4.75472	4.51703e-38		-10.35	4.75472	4.74225e-38
-10.35	4.78302	2.09563e-39		-10.35	4.78302	1.76383e-38		-10.35	4.78302	1.85245e-38
-10.35	4.81132	8.13371e-40		-10.35	4.81132	6.85177e-39		-10.35	4.81132	7.19859e-39
-10.35	4.83962	3.14064e-40		-10.35	4.83962	2.64781e-39		-10.35	4.83962	2.78282e-39
-10.35	4.86792	1.20642e-40		-10.35	4.86792	1.01791e-39		-10.35	4.86792	1.07019e-39
-10.35	4.89623	4.61031e-41		-10.35	4.89623	3.8929e-40		-10.35	4.89623	4.09423e-40
-10.35	4.92453	1.75271e-41		-10.35	4.92453	1.48106e-40		-10.35	4.92453	1.55819e-40
-10.35	4.95283	6.62883e-42		-10.35	4.95283	5.60545e-41		-10.35	4.95283	5.89934e-41
-10.35	4.98113	2.49408e-42		-10.35	4.98113	2.1105e-41		-10.35	4.98113	2.22188e-41
-10.35	5.00943	9.33527e-43		-10.35	5.00943	7.90489e-42		-10.35	5.00943	8.3248e-42
-10.35	5.03774	3.47606e-43		-10.35	5.03774	2.94539e-42		-10.35	5.03774	3.10285e-42
-10.35	5.06604	1.28762e-43		-10.35	5.06604	1.09175e-42		-10.35	5.06604	1.15048e-42
-10.35	5.09434	4.74495e-44		-10.35	5.09434	4.02569e-43		-10.35	5.09434	4.24359e-43
-10.35	5.12264	1.73946e-44		-10.35	5.12264	1.47669e-43		-10.35	5.12264	1.55711e-43
-10.35	5.15094	6.34358e-45		-10.35	5.15094	5.38859e-44		-10.35	5.15094	5.68376e-44
-10.35	5.17924	2.30141e-45		-10.35	5.17924	1.95611e-44		-10.35	5.17924	2.06388e-44
-10.35	5.20755	8.30593e-46		-10.35	5.20755	7.06386e-45		-10.35	5.20755	7.45531e-45
-10.35	5.23585	2.98208e-46		-10.35	5.23585	2.53761e-45		-10.35	5.23585	2.67902e-45
-10.35	5.26415	1.06509e-46		-10.35	5.26415	9.06857e-46		-10.35	5.26415	9.57674e-46
-10.35	5.29245	3.78431e-47		-10.35	5.29245	3.22392e-46		-10.35	5.29245	3.40557e-46
-10.35	5.32076	1.33758e-47		-10.35	5.32076	1.14015e-46		-10.35	5.32076	1.20473e-46
-10.35	5.34906	4.70315e-48		-10.35	5.34906	4.01113e-47		-10.35	5.34906	4.23955e-47
-10.35	5.37736	1.64508e-48		-10.35	5.37736	1.4038e-47		-10.35	5.37736	1.48415e-47
-10.35	5.40566	5.72426e-49		-10.35	5.40566	4.88731e-48		-10.35	5.40566	5.16851e-48
-10.35	5.43396	1.98145e-49		-10.35	5.43396	1.69264e-48		-10.35	5.43396	1.79052e-48
-10.35	5.46226	6.823e-50		-10.35	5.46226	5.83163e-49		-10.35	5.46226	6.17053e-49
-10.35	5.49057	2.33721e-50		-10.35	5.49057	1.99868e-49		-10.35	5.49057	2.1154e-49
-10.35	5.51887	7.96437e-51		-10.35	5.51887	6.81433e-50		-10.35	5.51887	7.21421e-50
-10.35	5.54717	2.69981e-51		-10.35	5.54717	2.31117e-50		-10.35	5.54717	2.44744e-50
-10.35	5.57547	9.10424e-52		-10.35	5.57547	7.79771e-51		-10.35	5.57547	8.25962e-51
-10.35	5.60377	3.05409e-52		-10.35	5.60377	2.61715e-51		-10.35	5.60377	2.7729e-51
-10.35	5.63208	1.01917e-52		-10.35	5.63208	8.73812e-52		-10.35	5.63208	9.2605e-52
-10.35	5.66038	3.38331e-53		-10.35	5.66038	2.90224e-52		-10.35	5.66038	3.07652e-52
-10.35	5.68868	1.11728e-53		-10.35	5.68868	9.589e-53		-10.35	5.68868	1.01674e-52
-10.35	5.71698	3.67037e-54		-10.35	5.71698	3.15166e-53		-10.35	5.71698	3.34259e-53
-10.35	5.74528	1.19945e-54		-10.35	5.74528	1.03046e-53		-10.35	5.74528	1.09315e-53
-10.35	5.77358	3.89926e-55		-10.35	5.77358	3.35155e-54		-10.35	5.77358	3.55633e-54
-10.35	5.80189	1.26098e-55		-10.35	5.80189	1.08439e-54		-10.35	5.80189	1.15092e-54
-10.35	5.83019	4.05655e-56		-10.35	5.83019	3.49019e-55		-10.35	5.83019	3.70523e-55
-10.35	5.85849	1.29817e-56		-10.35	5.85849	1.11747e-55		-10.35	5.85849	1.1866e-55
-10.35	5.88679	4.13266e-57		-10.35	5.88679	3.55917e-56		-10.35	5.88679	3.78023e-56
-10.35	5.91509	1.30874e-57		-10.35	5.91509	1.12767e-56		-10.35	5.91509	1.19799e-56
-10.35	5.9434	4.12287e-58		-10.35	5.9434	3.55418e-57		-10.35	5.9434	3.77668e-57
-10.35	5.9717	1.29202e-58		-10.35	5.9717	1.11434e-57		-10.35	5.9717	1.18437e-57
-10.35	6	4.02776e-59		-10.35	6	3.47552e-58		-10.35	6	3.69478e-58
-10.3	0	0.01219		-10.3	0	0.00788		-10.3	0	0.01219
-10.3	0.0283	0.03208		-10.3	0.0283	0.02062		-10.3	0.0283	0.032
-10.3	0.0566	0.04395		-10.3	0.0566	0.02782		-10.3	0.0566	0.04352
-10.3	0.08491	0.05101		-10.3	0.08491	0.03176		-10.3	0.08491	0.04988
-10.3	0.11321	0.05459		-10.3	0.11321	0.03373		-10.3	0.11321	0.05243
-10.3	0.14151	0.05528		-10.3	0.14151	0.03462		-10.3	0.14151	0.0519
-10.3	0.16981	0.05359		-10.3	0.16981	0.03495		-10.3	0.16981	0.04903
-10.3	0.19811	0.05004		-10.3	0.19811	0.03476		-10.3	0.19811	0.04466
-10.3	0.22642	0.04521		-10.3	0.22642	0.03377		-10.3	0.22642	0.03963
-10.3	0.25472	0.03966		-10.3	0.25472	0.0316		-10.3	0.25472	0.03461
-10.3	0.28302	0.03389		-10.3	0.28302	0.02814		-10.3	0.28302	0.02994
-10.3	0.31132	0.02829		-10.3	0.31132	0.02356		-10.3	0.31132	0.0256
-10.3	0.33962	0.02308		-10.3	0.33962	0.01835		-10.3	0.33962	0.02134
-10.3	0.36793	0.0184		-10.3	0.36793	0.01323		-10.3	0.36793	0.01697
-10.3	0.39623	0.01428		-10.3	0.39623	0.0091		-10.3	0.39623	0.01249
-10.3	0.42453	0.01072		-10.3	0.42453	0.00695		-10.3	0.42453	0.00808
-10.3	0.45283	0.00772		-10.3	0.45283	0.00689		-10.3	0.45283	0.00403
-10.3	0.48113	0.00528		-10.3	0.48113	0.00759		-10.3	0.48113	0.000647918
-10.3	0.50943	0.00341		-10.3	0.50943	0.00811		-10.3	0.50943	0.00188
-10.3	0.53774	0.00213		-10.3	0.53774	0.00829		-10.3	0.53774	0.00347
-10.3	0.56604	0.00141		-10.3	0.56604	0.00831		-10.3	0.56604	0.0042
-10.3	0.59434	0.00114		-10.3	0.59434	0.00836		-10.3	0.59434	0.00427
-10.3	0.62264	0.00104		-10.3	0.62264	0.00851		-10.3	0.62264	0.00394
-10.3	0.65094	0.000938311		-10.3	0.65094	0.0087		-10.3	0.65094	0.00354
-10.3	0.67924	0.000809282		-10.3	0.67924	0.00883		-10.3	0.67924	0.00335
-10.3	0.70755	0.000687804		-10.3	0.70755	0.00881		-10.3	0.70755	0.00347
-10.3	0.73585	0.000613333		-10.3	0.73585	0.00862		-10.3	0.73585	0.00376
-10.3	0.76415	0.000594873		-10.3	0.76415	0.00826		-10.3	0.76415	0.00405
-10.3	0.79245	0.000607656		-10.3	0.79245	0.00776		-10.3	0.79245	0.00422
-10.3	0.82076	0.000621875		-10.3	0.82076	0.00717		-10.3	0.82076	0.00425
-10.3	0.84906	0.000621084		-10.3	0.84906	0.00651		-10.3	0.84906	0.00413
-10.3	0.87736	0.000601023		-10.3	0.87736	0.00582		-10.3	0.87736	0.00389
-10.3	0.90566	0.000563923		-10.3	0.90566	0.00512		-10.3	0.90566	0.00356
-10.3	0.93396	0.000514489		-10.3	0.93396	0.00444		-10.3	0.93396	0.00318
-10.3	0.96226	0.000457778		-10.3	0.96226	0.00378		-10.3	0.96226	0.00277
-10.3	0.99057	0.000398253		-10.3	0.99057	0.00318		-10.3	0.99057	0.00237
-10.3	1.01887	0.000339445		-10.3	1.01887	0.00263		-10.3	1.01887	0.00198
-10.3	1.04717	0.000283914		-10.3	1.04717	0.00214		-10.3	1.04717	0.00163
-10.3	1.07547	0.000233346		-10.3	1.07547	0.00171		-10.3	1.07547	0.00131
-10.3	1.10377	0.000188679		-10.3	1.10377	0.00135		-10.3	1.10377	0.00104
-10.3	1.13207	0.000150262		-10.3	1.13207	0.00105		-10.3	1.13207	0.000812213
-10.3	1.16038	0.000117995		-10.3	1.16038	0.000811223		-10.3	1.16038	0.000625065
-10.3	1.18868	9.14689e-05		-10.3	1.18868	0.000616282		-10.3	1.18868	0.000474488
-10.3	1.21698	7.00828e-05		-10.3	1.21698	0.000462769		-10.3	1.21698	0.000355606
-10.3	1.24528	5.31406e-05		-10.3	1.24528	0.00034373		-10.3	1.24528	0.000263359
-10.3	1.27359	3.99276e-05		-10.3	1.27359	0.00025273		-10.3	1.27359	0.000192907
-10.3	1.30189	2.97635e-05		-10.3	1.30189	0.00018407		-10.3	1.30189	0.000139876
-10.3	1.33019	2.2036e-05		-10.3	1.33019	0.000132889		-10.3	1.33019	0.000100486
-10.3	1.35849	1.62182e-05		-10.3	1.35849	9.51564e-05		-10.3	1.35849	7.15812e-05
-10.3	1.38679	1.18731e-05		-10.3	1.38679	6.76208e-05		-10.3	1.38679	5.06035e-05
-10.3	1.41509	8.64871e-06		-10.3	1.41509	4.77133e-05		-10.3	1.41509	3.55301e-05
-10.3	1.4434	6.26872e-06		-10.3	1.4434	3.34435e-05		-10.3	1.4434	2.47957e-05
-10.3	1.4717	4.5202e-06		-10.3	1.4717	2.32954e-05		-10.3	1.4717	1.72121e-05
-10.3	1.5	3.24139e-06		-10.3	1.5	1.61309e-05		-10.3	1.5	1.18919e-05
-10.3	1.5283	2.31051e-06		-10.3	1.5283	1.11069e-05		-10.3	1.5283	8.18227e-06
-10.3	1.5566	1.63642e-06		-10.3	1.5566	7.60613e-06		-10.3	1.5566	5.60914e-06
-10.3	1.58491	1.15112e-06		-10.3	1.58491	5.18133e-06		-10.3	1.58491	3.83232e-06
-10.3	1.61321	8.0399e-07		-10.3	1.61321	3.51132e-06		-10.3	1.61321	2.61009e-06
-10.3	1.64151	5.57423e-07		-10.3	1.64151	2.36743e-06		-10.3	1.64151	1.77215e-06
-10.3	1.66981	3.83591e-07		-10.3	1.66981	1.58808e-06		-10.3	1.66981	1.19942e-06
-10.3	1.69811	2.61989e-07		-10.3	1.69811	1.05989e-06		-10.3	1.69811	8.09078e-07
-10.3	1.72642	1.77598e-07		-10.3	1.72642	7.03771e-07		-10.3	1.72642	5.43822e-07
-10.3	1.75472	1.195e-07		-10.3	1.75472	4.64914e-07		-10.3	1.75472	3.64119e-07
-10.3	1.78302	7.98232e-08		-10.3	1.78302	3.05541e-07		-10.3	1.78302	2.42782e-07
-10.3	1.81132	5.29399e-08		-10.3	1.81132	1.99761e-07		-10.3	1.81132	1.61154e-07
-10.3	1.83962	3.48659e-08		-10.3	1.83962	1.29922e-07		-10.3	1.83962	1.06463e-07
-10.3	1.86793	2.28063e-08		-10.3	1.86793	8.4058e-08		-10.3	1.86793	6.99813e-08
-10.3	1.89623	1.4819e-08		-10.3	1.89623	5.41003e-08		-10.3	1.89623	4.57614e-08
-10.3	1.92453	9.56674e-09		-10.3	1.92453	3.46376e-08		-10.3	1.92453	2.97634e-08
-10.3	1.95283	6.13693e-09		-10.3	1.95283	2.20614e-08		-10.3	1.95283	1.92522e-08
-10.3	1.98113	3.91238e-09		-10.3	1.98113	1.39789e-08		-10.3	1.98113	1.23841e-08
-10.3	2.00943	2.47905e-09		-10.3	2.00943	8.81228e-09		-10.3	2.00943	7.92158e-09
-10.3	2.03774	1.56146e-09		-10.3	2.03774	5.52722e-09		-10.3	2.03774	5.03878e-09
-10.3	2.06604	9.77723e-10		-10.3	2.06604	3.44953e-09		-10.3	2.06604	3.18722e-09
-10.3	2.09434	6.08662e-10		-10.3	2.09434	2.14231e-09		-10.3	2.09434	2.0049e-09
-10.3	2.12264	3.7674e-10		-10.3	2.12264	1.32408e-09		-10.3	2.12264	1.25427e-09
-10.3	2.15094	2.31867e-10		-10.3	2.15094	8.14505e-10		-10.3	2.15094	7.80448e-10
-10.3	2.17924	1.41902e-10		-10.3	2.17924	4.98727e-10		-10.3	2.17924	4.8304e-10
-10.3	2.20755	8.63612e-11		-10.3	2.20755	3.03992e-10		-10.3	2.20755	2.97406e-10
-10.3	2.23585	5.22692e-11		-10.3	2.23585	1.84473e-10		-10.3	2.23585	1.82173e-10
-10.3	2.26415	3.14624e-11		-10.3	2.26415	1.11459e-10		-10.3	2.26415	1.11026e-10
-10.3	2.29245	1.88356e-11		-10.3	2.29245	6.70568e-11		-10.3	2.29245	6.73303e-11
-10.3	2.32076	1.12158e-11		-10.3	2.32076	4.01746e-11		-10.3	2.32076	4.06331e-11
-10.3	2.34906	6.64312e-12		-10.3	2.34906	2.39701e-11		-10.3	2.34906	2.44044e-11
-10.3	2.37736	3.91405e-12		-10.3	2.37736	1.42437e-11		-10.3	2.37736	1.45884e-11
-10.3	2.40566	2.29415e-12		-10.3	2.40566	8.43009e-12		-10.3	2.40566	8.68009e-12
-10.3	2.43396	1.33779e-12		-10.3	2.43396	4.96951e-12		-10.3	2.43396	5.14096e-12
-10.3	2.46226	7.76164e-13		-10.3	2.46226	2.91795e-12		-10.3	2.46226	3.03102e-12
-10.3	2.49057	4.48072e-13		-10.3	2.49057	1.70659e-12		-10.3	2.49057	1.779e-12
-10.3	2.51887	2.57395e-13		-10.3	2.51887	9.94198e-13		-10.3	2.51887	1.03948e-12
-10.3	2.54717	1.47143e-13		-10.3	2.54717	5.76902e-13		-10.3	2.54717	6.04672e-13
-10.3	2.57547	8.37138e-14		-10.3	2.57547	3.33434e-13		-10.3	2.57547	3.50183e-13
-10.3	2.60377	4.74019e-14		-10.3	2.60377	1.91948e-13		-10.3	2.60377	2.01903e-13
-10.3	2.63207	2.67153e-14		-10.3	2.63207	1.10055e-13		-10.3	2.63207	1.15895e-13
-10.3	2.66038	1.4987e-14		-10.3	2.66038	6.28452e-14		-10.3	2.66038	6.62303e-14
-10.3	2.68868	8.36901e-15		-10.3	2.68868	3.57394e-14		-10.3	2.68868	3.76804e-14
-10.3	2.71698	4.6522e-15		-10.3	2.71698	2.02402e-14		-10.3	2.71698	2.1342e-14
-10.3	2.74528	2.57441e-15		-10.3	2.74528	1.14143e-14		-10.3	2.74528	1.20339e-14
-10.3	2.77359	1.41822e-15		-10.3	2.77359	6.40962e-15		-10.3	2.77359	6.75491e-15
-10.3	2.80189	7.77794e-16		-10.3	2.80189	3.58372e-15		-10.3	2.80189	3.77457e-15
-10.3	2.83019	4.24661e-16		-10.3	2.83019	1.99495e-15		-10.3	2.83019	2.09961e-15
-10.3	2.85849	2.30824e-16		-10.3	2.85849	1.10561e-15		-10.3	2.85849	1.16258e-15
-10.3	2.88679	1.24905e-16		-10.3	2.88679	6.09988e-16		-10.3	2.88679	6.40775e-16
-10.3	2.91509	6.72879e-17		-10.3	2.91509	3.35017e-16		-10.3	2.91509	3.51545e-16
-10.3	2.9434	3.60872e-17		-10.3	2.9434	1.83155e-16		-10.3	2.9434	1.91971e-16
-10.3	2.9717	1.92674e-17		-10.3	2.9717	9.96674e-17		-10.3	2.9717	1.04342e-16
-10.3	3	1.0241e-17		-10.3	3	5.39827e-17		-10.3	3	5.64473e-17
-10.3	3.0283	5.41891e-18		-10.3	3.0283	2.91007e-17		-10.3	3.0283	3.03931e-17
-10.3	3.0566	2.85446e-18		-10.3	3.0566	1.5613e-17		-10.3	3.0566	1.62873e-17
-10.3	3.08491	1.49684e-18		-10.3	3.08491	8.33649e-18		-10.3	3.08491	8.68664e-18
-10.3	3.11321	7.81389e-19		-10.3	3.11321	4.42981e-18		-10.3	3.11321	4.61081e-18
-10.3	3.14151	4.06064e-19		-10.3	3.14151	2.34249e-18		-10.3	3.14151	2.43567e-18
-10.3	3.16981	2.10065e-19		-10.3	3.16981	1.23268e-18		-10.3	3.16981	1.28046e-18
-10.3	3.19811	1.0818e-19		-10.3	3.19811	6.45496e-19		-10.3	3.19811	6.69901e-19
-10.3	3.22641	5.54592e-20		-10.3	3.22641	3.36354e-19		-10.3	3.22641	3.48778e-19
-10.3	3.25472	2.83029e-20		-10.3	3.25472	1.74403e-19		-10.3	3.25472	1.80706e-19
-10.3	3.28302	1.43787e-20		-10.3	3.28302	8.9982e-20		-10.3	3.28302	9.31704e-20
-10.3	3.31132	7.27175e-21		-10.3	3.31132	4.61952e-20		-10.3	3.31132	4.78031e-20
-10.3	3.33962	3.66092e-21		-10.3	3.33962	2.35979e-20		-10.3	3.33962	2.44063e-20
-10.3	3.36793	1.83474e-21		-10.3	3.36793	1.19944e-20		-10.3	3.36793	1.23997e-20
-10.3	3.39623	9.15351e-22		-10.3	3.39623	6.06605e-21		-10.3	3.39623	6.26871e-21
-10.3	3.42453	4.54603e-22		-10.3	3.42453	3.0525e-21		-10.3	3.42453	3.15354e-21
-10.3	3.45283	2.24753e-22		-10.3	3.45283	1.52835e-21		-10.3	3.45283	1.57858e-21
-10.3	3.48113	1.10613e-22		-10.3	3.48113	7.61384e-22		-10.3	3.48113	7.86284e-22
-10.3	3.50943	5.41917e-23		-10.3	3.50943	3.77395e-22		-10.3	3.50943	3.89701e-22
-10.3	3.53774	2.64291e-23		-10.3	3.53774	1.86122e-22		-10.3	3.53774	1.92185e-22
-10.3	3.56604	1.28307e-23		-10.3	3.56604	9.13285e-23		-10.3	3.56604	9.43062e-23
-10.3	3.59434	6.2006e-24		-10.3	3.59434	4.45882e-23		-10.3	3.59434	4.60457e-23
-10.3	3.62264	2.98283e-24		-10.3	3.62264	2.16589e-23		-10.3	3.62264	2.23698e-23
-10.3	3.65094	1.42833e-24		-10.3	3.65094	1.04678e-23		-10.3	3.65094	1.08133e-23
-10.3	3.67924	6.80811e-25		-10.3	3.67924	5.03353e-24		-10.3	3.67924	5.20079e-24
-10.3	3.70755	3.23013e-25		-10.3	3.70755	2.40818e-24		-10.3	3.70755	2.48884e-24
-10.3	3.73585	1.52545e-25		-10.3	3.73585	1.14631e-24		-10.3	3.73585	1.18505e-24
-10.3	3.76415	7.17065e-26		-10.3	3.76415	5.42892e-25		-10.3	3.76415	5.61417e-25
-10.3	3.79245	3.35498e-26		-10.3	3.79245	2.5581e-25		-10.3	3.79245	2.64631e-25
-10.3	3.82076	1.56238e-26		-10.3	3.82076	1.19927e-25		-10.3	3.82076	1.24108e-25
-10.3	3.84906	7.2417e-27		-10.3	3.84906	5.59381e-26		-10.3	3.84906	5.79111e-26
-10.3	3.87736	3.34075e-27		-10.3	3.87736	2.59591e-26		-10.3	3.87736	2.68857e-26
-10.3	3.90566	1.53387e-27		-10.3	3.90566	1.19857e-26		-10.3	3.90566	1.24188e-26
-10.3	3.93396	7.00913e-28		-10.3	3.93396	5.50584e-27		-10.3	3.93396	5.7073e-27
-10.3	3.96226	3.18762e-28		-10.3	3.96226	2.51636e-27		-10.3	3.96226	2.60961e-27
-10.3	3.99057	1.44273e-28		-10.3	3.99057	1.14422e-27		-10.3	3.99057	1.18716e-27
-10.3	4.01887	6.49851e-29		-10.3	4.01887	5.17646e-28		-10.3	4.01887	5.37322e-28
-10.3	4.04717	2.91302e-29		-10.3	4.04717	2.32992e-28		-10.3	4.04717	2.41961e-28
-10.3	4.07547	1.29948e-29		-10.3	4.07547	1.04336e-28		-10.3	4.07547	1.08403e-28
-10.3	4.10377	5.76872e-30		-10.3	4.10377	4.64845e-29		-10.3	4.10377	4.83196e-29
-10.3	4.13208	2.54842e-30		-10.3	4.13208	2.06047e-29		-10.3	4.13208	2.14282e-29
-10.3	4.16038	1.1203e-30		-10.3	4.16038	9.08666e-30		-10.3	4.16038	9.45432e-30
-10.3	4.18868	4.90077e-31		-10.3	4.18868	3.98679e-30		-10.3	4.18868	4.15006e-30
-10.3	4.21698	2.13331e-31		-10.3	4.21698	1.74029e-30		-10.3	4.21698	1.81241e-30
-10.3	4.24528	9.24057e-32		-10.3	4.24528	7.55784e-31		-10.3	4.24528	7.87471e-31
-10.3	4.27358	3.98282e-32		-10.3	4.27358	3.26551e-31		-10.3	4.27358	3.404e-31
-10.3	4.30189	1.70815e-32		-10.3	4.30189	1.40372e-31		-10.3	4.30189	1.46393e-31
-10.3	4.33019	7.28948e-33		-10.3	4.33019	6.00326e-32		-10.3	4.33019	6.26357e-32
-10.3	4.35849	3.09528e-33		-10.3	4.35849	2.55428e-32		-10.3	4.35849	2.66623e-32
-10.3	4.38679	1.30777e-33		-10.3	4.38679	1.08124e-32		-10.3	4.38679	1.12913e-32
-10.3	4.41509	5.49773e-34		-10.3	4.41509	4.55355e-33		-10.3	4.41509	4.75732e-33
-10.3	4.4434	2.29961e-34		-10.3	4.4434	1.90787e-33		-10.3	4.4434	1.99411e-33
-10.3	4.4717	9.57061e-35		-10.3	4.4717	7.95281e-34		-10.3	4.4717	8.31583e-34
-10.3	4.5	3.96309e-35		-10.3	4.5	3.29809e-34		-10.3	4.5	3.45008e-34
-10.3	4.5283	1.63281e-35		-10.3	4.5283	1.36073e-34		-10.3	4.5283	1.42404e-34
-10.3	4.5566	6.69328e-36		-10.3	4.5566	5.58539e-35		-10.3	4.5566	5.84762e-35
-10.3	4.58491	2.72987e-36		-10.3	4.58491	2.28088e-35		-10.3	4.58491	2.38892e-35
-10.3	4.61321	1.10775e-36		-10.3	4.61321	9.26655e-36		-10.3	4.61321	9.70936e-36
-10.3	4.64151	4.47233e-37		-10.3	4.64151	3.74542e-36		-10.3	4.64151	3.92594e-36
-10.3	4.66981	1.79645e-37		-10.3	4.66981	1.50608e-36		-10.3	4.66981	1.57928e-36
-10.3	4.69811	7.17937e-38		-10.3	4.69811	6.02509e-37		-10.3	4.69811	6.32031e-37
-10.3	4.72642	2.85458e-38		-10.3	4.72642	2.39796e-37		-10.3	4.72642	2.5164e-37
-10.3	4.75472	1.12922e-38		-10.3	4.75472	9.49478e-38		-10.3	4.75472	9.96741e-38
-10.3	4.78302	4.44426e-39		-10.3	4.78302	3.74016e-38		-10.3	4.78302	3.92777e-38
-10.3	4.81132	1.74019e-39		-10.3	4.81132	1.46575e-38		-10.3	4.81132	1.53982e-38
-10.3	4.83962	6.77907e-40		-10.3	4.83962	5.71465e-39		-10.3	4.83962	6.00558e-39
-10.3	4.86792	2.62735e-40		-10.3	4.86792	2.21657e-39		-10.3	4.86792	2.33023e-39
-10.3	4.89623	1.01307e-40		-10.3	4.89623	8.55332e-40		-10.3	4.89623	8.99499e-40
-10.3	4.92453	3.88626e-41		-10.3	4.92453	3.28358e-40		-10.3	4.92453	3.45431e-40
-10.3	4.95283	1.48318e-41		-10.3	4.95283	1.25407e-40		-10.3	4.95283	1.31971e-40
-10.3	4.98113	5.63149e-42		-10.3	4.98113	4.76489e-41		-10.3	4.98113	5.01597e-41
-10.3	5.00943	2.12726e-42		-10.3	5.00943	1.80112e-41		-10.3	5.00943	1.89665e-41
-10.3	5.03774	7.99434e-43		-10.3	5.03774	6.77317e-42		-10.3	5.03774	7.1347e-42
-10.3	5.06604	2.98889e-43		-10.3	5.06604	2.53395e-42		-10.3	5.06604	2.67005e-42
-10.3	5.09434	1.11173e-43		-10.3	5.09434	9.43106e-43		-10.3	5.09434	9.94075e-43
-10.3	5.12264	4.11387e-44		-10.3	5.12264	3.49205e-43		-10.3	5.12264	3.68191e-43
-10.3	5.15094	1.51448e-44		-10.3	5.15094	1.28634e-43		-10.3	5.15094	1.35669e-43
-10.3	5.17924	5.54672e-45		-10.3	5.17924	4.71396e-44		-10.3	5.17924	4.9733e-44
-10.3	5.20755	2.02101e-45		-10.3	5.20755	1.71859e-44		-10.3	5.20755	1.81368e-44
-10.3	5.23585	7.32586e-46		-10.3	5.23585	6.23322e-45		-10.3	5.23585	6.58006e-45
-10.3	5.26415	2.64184e-46		-10.3	5.26415	2.24909e-45		-10.3	5.26415	2.37493e-45
-10.3	5.29245	9.47786e-47		-10.3	5.29245	8.07337e-46		-10.3	5.29245	8.52757e-46
-10.3	5.32076	3.38276e-47		-10.3	5.32076	2.88308e-46		-10.3	5.32076	3.04615e-46
-10.3	5.34906	1.20112e-47		-10.3	5.34906	1.02426e-46		-10.3	5.34906	1.0825e-46
-10.3	5.37736	4.24284e-48		-10.3	5.37736	3.62006e-47		-10.3	5.37736	3.82698e-47
-10.3	5.40566	1.49101e-48		-10.3	5.40566	1.27284e-47		-10.3	5.40566	1.34597e-47
-10.3	5.43396	5.21264e-49		-10.3	5.43396	4.4523e-48		-10.3	5.43396	4.70938e-48
-10.3	5.46226	1.81296e-49		-10.3	5.46226	1.54933e-48		-10.3	5.46226	1.63924e-48
-10.3	5.49057	6.27295e-50		-10.3	5.49057	5.3636e-49		-10.3	5.49057	5.67637e-49
-10.3	5.51887	2.15927e-50		-10.3	5.51887	1.84722e-49		-10.3	5.51887	1.95545e-49
-10.3	5.54717	7.39422e-51		-10.3	5.54717	6.32891e-50		-10.3	5.54717	6.70152e-50
-10.3	5.57547	2.51901e-51		-10.3	5.57547	2.1572e-50		-10.3	5.57547	2.2848e-50
-10.3	5.60377	8.53722e-52		-10.3	5.60377	7.31476e-51		-10.3	5.60377	7.74944e-51
-10.3	5.63208	2.87842e-52		-10.3	5.63208	2.46751e-51		-10.3	5.63208	2.61481e-51
-10.3	5.66038	9.65475e-53		-10.3	5.66038	8.28069e-52		-10.3	5.66038	8.77723e-52
-10.3	5.68868	3.22164e-53		-10.3	5.68868	2.76453e-52		-10.3	5.68868	2.93104e-52
-10.3	5.71698	1.06945e-53		-10.3	5.71698	9.18173e-53		-10.3	5.71698	9.73717e-53
-10.3	5.74528	3.53179e-54		-10.3	5.74528	3.03372e-53		-10.3	5.74528	3.21803e-53
-10.3	5.77358	1.16032e-54		-10.3	5.77358	9.97177e-54		-10.3	5.77358	1.05802e-53
-10.3	5.80189	3.79233e-55		-10.3	5.80189	3.26074e-54		-10.3	5.80189	3.46052e-54
-10.3	5.83019	1.23306e-55		-10.3	5.83019	1.06073e-54		-10.3	5.83019	1.12599e-54
-10.3	5.85849	3.98847e-56		-10.3	5.85849	3.43275e-55		-10.3	5.85849	3.64481e-55
-10.3	5.88679	1.28344e-56		-10.3	5.88679	1.10516e-55		-10.3	5.88679	1.1737e-55
-10.3	5.91509	4.1086e-57		-10.3	5.91509	3.53958e-56		-10.3	5.91509	3.75999e-56
-10.3	5.9434	1.30845e-57		-10.3	5.9434	1.12778e-56		-10.3	5.9434	1.19828e-56
-10.3	5.9717	4.14539e-58		-10.3	5.9717	3.57471e-57		-10.3	5.9717	3.79905e-57
-10.3	6	1.30653e-58		-10.3	6	1.1272e-57		-10.3	6	1.19821e-57
-10.25	0	0.01219		-10.25	0	0.00788		-10.25	0	0.01219
-10.25	0.0283	0.03208		-10.25	0.0283	0.02062		-10.25	0.0283	0.03201
-10.25	0.0566	0.04396		-10.25	0.0566	0.02783		-10.25	0.0566	0.04353
-10.25	0.08491	0.05104		-10.25	0.08491	0.03177		-10.25	0.08491	0.0499
-10.25	0.11321	0.05464		-10.25	0.11321	0.03376		-10.25	0.11321	0.05247
-10.25	0.14151	0.05536		-10.25	0.14151	0.03467		-10.25	0.14151	0.05197
-10.25	0.16981	0.05369		-10.25	0.16981	0.03501		-10.25	0.16981	0.04913
-10.25	0.19811	0.05017		-10.25	0.19811	0.03485		-10.25	0.19811	0.04478
-10.25	0.22642	0.04537		-10.25	0.22642	0.03387		-10.25	0.22642	0.03977
-10.25	0.25472	0.03984		-10.25	0.25472	0.03173		-10.25	0.25472	0.03476
-10.25	0.28302	0.03408		-10.25	0.28302	0.02827		-10.25	0.28302	0.0301
-10.25	0.31132	0.02847		-10.25	0.31132	0.02369		-10.25	0.31132	0.02576
-10.25	0.33962	0.02326		-10.25	0.33962	0.01848		-10.25	0.33962	0.0215
-10.25	0.36793	0.01857		-10.25	0.36793	0.01335		-10.25	0.36793	0.01712
-10.25	0.39623	0.01443		-10.25	0.39623	0.00921		-10.25	0.39623	0.01261
-10.25	0.42453	0.01085		-10.25	0.42453	0.00704		-10.25	0.42453	0.00817
-10.25	0.45283	0.00782		-10.25	0.45283	0.00697		-10.25	0.45283	0.00409
-10.25	0.48113	0.00536		-10.25	0.48113	0.00768		-10.25	0.48113	0.000671939
-10.25	0.50943	0.00348		-10.25	0.50943	0.0082		-10.25	0.50943	0.00189
-10.25	0.53774	0.00217		-10.25	0.53774	0.00839		-10.25	0.53774	0.00351
-10.25	0.56604	0.00144		-10.25	0.56604	0.00841		-10.25	0.56604	0.00426
-10.25	0.59434	0.00116		-10.25	0.59434	0.00846		-10.25	0.59434	0.00432
-10.25	0.62264	0.00106		-10.25	0.62264	0.00862		-10.25	0.62264	0.00399
-10.25	0.65094	0.000957965		-10.25	0.65094	0.00883		-10.25	0.65094	0.00359
-10.25	0.67924	0.0008258		-10.25	0.67924	0.00897		-10.25	0.67924	0.0034
-10.25	0.70755	0.000701174		-10.25	0.70755	0.00897		-10.25	0.70755	0.00352
-10.25	0.73585	0.000624703		-10.25	0.73585	0.00879		-10.25	0.73585	0.00382
-10.25	0.76415	0.000606253		-10.25	0.76415	0.00844		-10.25	0.76415	0.00413
-10.25	0.79245	0.000620575		-10.25	0.79245	0.00794		-10.25	0.79245	0.00432
-10.25	0.82076	0.000636765		-10.25	0.82076	0.00735		-10.25	0.82076	0.00436
-10.25	0.84906	0.000637621		-10.25	0.84906	0.00669		-10.25	0.84906	0.00424
-10.25	0.87736	0.000618564		-10.25	0.87736	0.00599		-10.25	0.87736	0.00401
-10.25	0.90566	0.000581763		-10.25	0.90566	0.00528		-10.25	0.90566	0.00368
-10.25	0.93396	0.000531994		-10.25	0.93396	0.00459		-10.25	0.93396	0.00329
-10.25	0.96226	0.000474437		-10.25	0.96226	0.00392		-10.25	0.96226	0.00287
-10.25	0.99057	0.000413688		-10.25	0.99057	0.0033		-10.25	0.99057	0.00246
-10.25	1.01887	0.000353409		-10.25	1.01887	0.00273		-10.25	1.01887	0.00206
-10.25	1.04717	0.000296277		-10.25	1.04717	0.00223		-10.25	1.04717	0.0017
-10.25	1.07547	0.000244074		-10.25	1.07547	0.00179		-10.25	1.07547	0.00137
-10.25	1.10377	0.000197818		-10.25	1.10377	0.00142		-10.25	1.10377	0.00109
-10.25	1.13207	0.000157912		-10.25	1.13207	0.00111		-10.25	1.13207	0.00085333
-10.25	1.16038	0.000124296		-10.25	1.16038	0.000853766		-10.25	1.16038	0.000658286
-10.25	1.18868	9.65825e-05		-10.25	1.18868	0.000650178		-10.25	1.18868	0.000500917
-10.25	1.21698	7.41769e-05		-10.25	1.21698	0.00048942		-10.25	1.21698	0.00037633
-10.25	1.24528	5.6379e-05		-10.25	1.24528	0.000364427		-10.25	1.24528	0.000279392
-10.25	1.27359	4.2462e-05		-10.25	1.27359	0.000268618		-10.25	1.27359	0.000205157
-10.25	1.30189	3.17288e-05		-10.25	1.30189	0.000196137		-10.25	1.30189	0.000149128
-10.25	1.33019	2.35481e-05		-10.25	1.33019	0.000141962		-10.25	1.33019	0.000107401
-10.25	1.35849	1.73741e-05		-10.25	1.35849	0.000101916		-10.25	1.35849	7.66992e-05
-10.25	1.38679	1.27516e-05		-10.25	1.38679	7.26138e-05		-10.25	1.38679	5.43584e-05
-10.25	1.41509	9.31288e-06		-10.25	1.41509	5.13721e-05		-10.25	1.41509	3.82634e-05
-10.25	1.4434	6.76835e-06		-10.25	1.4434	3.61048e-05		-10.25	1.4434	2.67715e-05
-10.25	1.4717	4.89411e-06		-10.25	1.4717	2.52177e-05		-10.25	1.4717	1.86315e-05
-10.25	1.5	3.51964e-06		-10.25	1.5	1.75104e-05		-10.25	1.5	1.2906e-05
-10.25	1.5283	2.51632e-06		-10.25	1.5283	1.20907e-05		-10.25	1.5283	8.90345e-06
-10.25	1.5566	1.78764e-06		-10.25	1.5566	8.3036e-06		-10.25	1.5566	6.1199e-06
-10.25	1.58491	1.26143e-06		-10.25	1.58491	5.67296e-06		-10.25	1.58491	4.19273e-06
-10.25	1.61321	8.83848e-07		-10.25	1.61321	3.85592e-06		-10.25	1.61321	2.86354e-06
-10.25	1.64151	6.14783e-07		-10.25	1.64151	2.60765e-06		-10.25	1.64151	1.94982e-06
-10.25	1.66981	4.2446e-07		-10.25	1.66981	1.75462e-06		-10.25	1.66981	1.32356e-06
-10.25	1.69811	2.90872e-07		-10.25	1.69811	1.17472e-06		-10.25	1.69811	8.95534e-07
-10.25	1.72642	1.97845e-07		-10.25	1.72642	7.82518e-07		-10.25	1.72642	6.03813e-07
-10.25	1.75472	1.3358e-07		-10.25	1.75472	5.18619e-07		-10.25	1.75472	4.05583e-07
-10.25	1.78302	8.95371e-08		-10.25	1.78302	3.41966e-07		-10.25	1.78302	2.71317e-07
-10.25	1.81132	5.95899e-08		-10.25	1.81132	2.24328e-07		-10.25	1.81132	1.80702e-07
-10.25	1.83962	3.93842e-08		-10.25	1.83962	1.46399e-07		-10.25	1.83962	1.19788e-07
-10.25	1.86793	2.58538e-08		-10.25	1.86793	9.50474e-08		-10.25	1.86793	7.90162e-08
-10.25	1.89623	1.68598e-08		-10.25	1.89623	6.13885e-08		-10.25	1.89623	5.1854e-08
-10.25	1.92453	1.09239e-08		-10.25	1.92453	3.9444e-08		-10.25	1.92453	3.38485e-08
-10.25	1.95283	7.03336e-09		-10.25	1.95283	2.52135e-08		-10.25	1.95283	2.19753e-08
-10.25	1.98113	4.50058e-09		-10.25	1.98113	1.60346e-08		-10.25	1.98113	1.41885e-08
-10.25	2.00943	2.86252e-09		-10.25	2.00943	1.01456e-08		-10.25	2.00943	9.11011e-09
-10.25	2.03774	1.80987e-09		-10.25	2.03774	6.38728e-09		-10.25	2.03774	5.81695e-09
-10.25	2.06604	1.13764e-09		-10.25	2.06604	4.00136e-09		-10.25	2.06604	3.69367e-09
-10.25	2.09434	7.10984e-10		-10.25	2.09434	2.49451e-09		-10.25	2.09434	2.33256e-09
-10.25	2.12264	4.41813e-10		-10.25	2.12264	1.5477e-09		-10.25	2.12264	1.46502e-09
-10.25	2.15094	2.73004e-10		-10.25	2.15094	9.55773e-10		-10.25	2.15094	9.15209e-10
-10.25	2.17924	1.67755e-10		-10.25	2.17924	5.87527e-10		-10.25	2.17924	5.68726e-10
-10.25	2.20755	1.02513e-10		-10.25	2.20755	3.59541e-10		-10.25	2.20755	3.51585e-10
-10.25	2.23585	6.23017e-11		-10.25	2.23585	2.19057e-10		-10.25	2.23585	2.16242e-10
-10.25	2.26415	3.76582e-11		-10.25	2.26415	1.3289e-10		-10.25	2.26415	1.32334e-10
-10.25	2.29245	2.26402e-11		-10.25	2.29245	8.02776e-11		-10.25	2.29245	8.05879e-11
-10.25	2.32076	1.3539e-11		-10.25	2.32076	4.8294e-11		-10.25	2.32076	4.8839e-11
-10.25	2.34906	8.05372e-12		-10.25	2.34906	2.89349e-11		-10.25	2.34906	2.94578e-11
-10.25	2.37736	4.76585e-12		-10.25	2.37736	1.72665e-11		-10.25	2.37736	1.76849e-11
-10.25	2.40566	2.80572e-12		-10.25	2.40566	1.02627e-11		-10.25	2.40566	1.05682e-11
-10.25	2.43396	1.64337e-12		-10.25	2.43396	6.07596e-12		-10.25	2.43396	6.28674e-12
-10.25	2.46226	9.57732e-13		-10.25	2.46226	3.5832e-12		-10.25	2.46226	3.72299e-12
-10.25	2.49057	5.55392e-13		-10.25	2.49057	2.10494e-12		-10.25	2.49057	2.19493e-12
-10.25	2.51887	3.20502e-13		-10.25	2.51887	1.23174e-12		-10.25	2.51887	1.28833e-12
-10.25	2.54717	1.84064e-13		-10.25	2.54717	7.17978e-13		-10.25	2.54717	7.52863e-13
-10.25	2.57547	1.05206e-13		-10.25	2.57547	4.16874e-13		-10.25	2.57547	4.38025e-13
-10.25	2.60377	5.98513e-14		-10.25	2.60377	2.41097e-13		-10.25	2.60377	2.53733e-13
-10.25	2.63207	3.38916e-14		-10.25	2.63207	1.38885e-13		-10.25	2.63207	1.46336e-13
-10.25	2.66038	1.91037e-14		-10.25	2.66038	7.96853e-14		-10.25	2.66038	8.40275e-14
-10.25	2.68868	1.07194e-14		-10.25	2.68868	4.55346e-14		-10.25	2.68868	4.80375e-14
-10.25	2.71698	5.98783e-15		-10.25	2.71698	2.59134e-14		-10.25	2.71698	2.73416e-14
-10.25	2.74528	3.32984e-15		-10.25	2.74528	1.46859e-14		-10.25	2.74528	1.54932e-14
-10.25	2.77359	1.84351e-15		-10.25	2.77359	8.28799e-15		-10.25	2.77359	8.74033e-15
-10.25	2.80189	1.01611e-15		-10.25	2.80189	4.65741e-15		-10.25	2.80189	4.90875e-15
-10.25	2.83019	5.57595e-16		-10.25	2.83019	2.60592e-15		-10.25	2.83019	2.74449e-15
-10.25	2.85849	3.04634e-16		-10.25	2.85849	1.4517e-15		-10.25	2.85849	1.52752e-15
-10.25	2.88679	1.657e-16		-10.25	2.88679	8.05132e-16		-10.25	2.88679	8.46329e-16
-10.25	2.91509	8.97318e-17		-10.25	2.91509	4.44538e-16		-10.25	2.91509	4.66773e-16
-10.25	2.9434	4.83784e-17		-10.25	2.9434	2.44333e-16		-10.25	2.9434	2.56257e-16
-10.25	2.9717	2.59677e-17		-10.25	2.9717	1.33679e-16		-10.25	2.9717	1.40036e-16
-10.25	3	1.38768e-17		-10.25	3	7.28009e-17		-10.25	3	7.61701e-17
-10.25	3.0283	7.38268e-18		-10.25	3.0283	3.94623e-17		-10.25	3.0283	4.12386e-17
-10.25	3.0566	3.91026e-18		-10.25	3.0566	2.12904e-17		-10.25	3.0566	2.22221e-17
-10.25	3.08491	2.06186e-18		-10.25	3.08491	1.14321e-17		-10.25	3.08491	1.19185e-17
-10.25	3.11321	1.08237e-18		-10.25	3.11321	6.10939e-18		-10.25	3.11321	6.36216e-18
-10.25	3.14151	5.6565e-19		-10.25	3.14151	3.24925e-18		-10.25	3.14151	3.38006e-18
-10.25	3.16981	2.9429e-19		-10.25	3.16981	1.71977e-18		-10.25	3.16981	1.78721e-18
-10.25	3.19811	1.52426e-19		-10.25	3.19811	9.05843e-19		-10.25	3.19811	9.40474e-19
-10.25	3.22641	7.85952e-20		-10.25	3.22641	4.74808e-19		-10.25	3.22641	4.92532e-19
-10.25	3.25472	4.03447e-20		-10.25	3.25472	2.47662e-19		-10.25	3.25472	2.56703e-19
-10.25	3.28302	2.06172e-20		-10.25	3.28302	1.28549e-19		-10.25	3.28302	1.33147e-19
-10.25	3.31132	1.04888e-20		-10.25	3.31132	6.6396e-20		-10.25	3.31132	6.8727e-20
-10.25	3.33962	5.31222e-21		-10.25	3.33962	3.41248e-20		-10.25	3.33962	3.53033e-20
-10.25	3.36793	2.67842e-21		-10.25	3.36793	1.74522e-20		-10.25	3.36793	1.80463e-20
-10.25	3.39623	1.34442e-21		-10.25	3.39623	8.88131e-21		-10.25	3.39623	9.18e-21
-10.25	3.42453	6.71805e-22		-10.25	3.42453	4.49725e-21		-10.25	3.42453	4.647e-21
-10.25	3.45283	3.34197e-22		-10.25	3.45283	2.26598e-21		-10.25	3.45283	2.34085e-21
-10.25	3.48113	1.65505e-22		-10.25	3.48113	1.13606e-21		-10.25	3.48113	1.17339e-21
-10.25	3.50943	8.15962e-23		-10.25	3.50943	5.66737e-22		-10.25	3.50943	5.85291e-22
-10.25	3.53774	4.00472e-23		-10.25	3.53774	2.81315e-22		-10.25	3.53774	2.9051e-22
-10.25	3.56604	1.95667e-23		-10.25	3.56604	1.38941e-22		-10.25	3.56604	1.43484e-22
-10.25	3.59434	9.517e-24		-10.25	3.59434	6.82808e-23		-10.25	3.59434	7.05178e-23
-10.25	3.62264	4.60805e-24		-10.25	3.62264	3.3388e-23		-10.25	3.62264	3.44858e-23
-10.25	3.65094	2.22107e-24		-10.25	3.65094	1.62445e-23		-10.25	3.65094	1.67813e-23
-10.25	3.67924	1.06569e-24		-10.25	3.67924	7.86401e-24		-10.25	3.67924	8.12555e-24
-10.25	3.70755	5.08999e-25		-10.25	3.70755	3.78793e-24		-10.25	3.70755	3.91487e-24
-10.25	3.73585	2.41999e-25		-10.25	3.73585	1.81543e-24		-10.25	3.73585	1.87679e-24
-10.25	3.76415	1.14528e-25		-10.25	3.76415	8.65716e-25		-10.25	3.76415	8.95253e-25
-10.25	3.79245	5.39522e-26		-10.25	3.79245	4.1076e-25		-10.25	3.79245	4.24918e-25
-10.25	3.82076	2.52985e-26		-10.25	3.82076	1.93917e-25		-10.25	3.82076	2.00674e-25
-10.25	3.84906	1.18075e-26		-10.25	3.84906	9.10875e-26		-10.25	3.84906	9.42977e-26
-10.25	3.87736	5.48528e-27		-10.25	3.87736	4.25711e-26		-10.25	3.87736	4.40892e-26
-10.25	3.90566	2.53631e-27		-10.25	3.90566	1.97963e-26		-10.25	3.90566	2.05108e-26
-10.25	3.93396	1.16725e-27		-10.25	3.93396	9.15933e-27		-10.25	3.93396	9.49404e-27
-10.25	3.96226	5.34654e-28		-10.25	3.96226	4.21652e-27		-10.25	3.96226	4.37254e-27
-10.25	3.99057	2.43739e-28		-10.25	3.99057	1.93132e-27		-10.25	3.99057	2.00369e-27
-10.25	4.01887	1.10588e-28		-10.25	4.01887	8.80158e-28		-10.25	4.01887	9.1356e-28
-10.25	4.04717	4.99365e-29		-10.25	4.04717	3.99095e-28		-10.25	4.04717	4.14433e-28
-10.25	4.07547	2.24412e-29		-10.25	4.07547	1.80052e-28		-10.25	4.07547	1.87059e-28
-10.25	4.10377	1.00366e-29		-10.25	4.10377	8.08208e-29		-10.25	4.10377	8.40059e-29
-10.25	4.13208	4.46711e-30		-10.25	4.13208	3.60956e-29		-10.25	4.13208	3.75358e-29
-10.25	4.16038	1.97863e-30		-10.25	4.16038	1.60394e-29		-10.25	4.16038	1.66872e-29
-10.25	4.18868	8.72156e-31		-10.25	4.18868	7.09128e-30		-10.25	4.18868	7.38116e-30
-10.25	4.21698	3.82566e-31		-10.25	4.21698	3.11934e-30		-10.25	4.21698	3.24837e-30
-10.25	4.24528	1.66992e-31		-10.25	4.24528	1.36521e-30		-10.25	4.24528	1.42235e-30
-10.25	4.27358	7.25365e-32		-10.25	4.27358	5.94482e-31		-10.25	4.27358	6.19647e-31
-10.25	4.30189	3.13533e-32		-10.25	4.30189	2.57558e-31		-10.25	4.30189	2.68584e-31
-10.25	4.33019	1.34856e-32		-10.25	4.33019	1.11022e-31		-10.25	4.33019	1.15827e-31
-10.25	4.35849	5.77181e-33		-10.25	4.35849	4.76147e-32		-10.25	4.35849	4.96978e-32
-10.25	4.38679	2.45813e-33		-10.25	4.38679	2.03174e-32		-10.25	4.38679	2.12157e-32
-10.25	4.41509	1.0417e-33		-10.25	4.41509	8.62562e-33		-10.25	4.41509	9.01093e-33
-10.25	4.4434	4.3926e-34		-10.25	4.4434	3.6434e-33		-10.25	4.4434	3.8078e-33
-10.25	4.4717	1.84305e-34		-10.25	4.4717	1.53115e-33		-10.25	4.4717	1.60092e-33
-10.25	4.5	7.69461e-35		-10.25	4.5	6.40207e-34		-10.25	4.5	6.69661e-34
-10.25	4.5283	3.19642e-35		-10.25	4.5283	2.66327e-34		-10.25	4.5283	2.78696e-34
-10.25	4.5566	1.3212e-35		-10.25	4.5566	1.10231e-34		-10.25	4.5566	1.15397e-34
-10.25	4.58491	5.43367e-36		-10.25	4.58491	4.53919e-35		-10.25	4.58491	4.75385e-35
-10.25	4.61321	2.22351e-36		-10.25	4.61321	1.85971e-35		-10.25	4.61321	1.94843e-35
-10.25	4.64151	9.05313e-37		-10.25	4.64151	7.58053e-36		-10.25	4.64151	7.94527e-36
-10.25	4.66981	3.66752e-37		-10.25	4.66981	3.07428e-36		-10.25	4.66981	3.22344e-36
-10.25	4.69811	1.47828e-37		-10.25	4.69811	1.24043e-36		-10.25	4.69811	1.30111e-36
-10.25	4.72642	5.92854e-38		-10.25	4.72642	4.97956e-37		-10.25	4.72642	5.22511e-37
-10.25	4.75472	2.36562e-38		-10.25	4.75472	1.98882e-37		-10.25	4.75472	2.08766e-37
-10.25	4.78302	9.39171e-39		-10.25	4.78302	7.90286e-38		-10.25	4.78302	8.29863e-38
-10.25	4.81132	3.70976e-39		-10.25	4.81132	3.12434e-38		-10.25	4.81132	3.28198e-38
-10.25	4.83962	1.45796e-39		-10.25	4.83962	1.2289e-38		-10.25	4.83962	1.29136e-38
-10.25	4.86792	5.70089e-40		-10.25	4.86792	4.80904e-39		-10.25	4.86792	5.05524e-39
-10.25	4.89623	2.21786e-40		-10.25	4.89623	1.87234e-39		-10.25	4.89623	1.96886e-39
-10.25	4.92453	8.58461e-41		-10.25	4.92453	7.25255e-40		-10.25	4.92453	7.62905e-40
-10.25	4.95283	3.30597e-41		-10.25	4.95283	2.79499e-40		-10.25	4.95283	2.94107e-40
-10.25	4.98113	1.26668e-41		-10.25	4.98113	1.07164e-40		-10.25	4.98113	1.12803e-40
-10.25	5.00943	4.82864e-42		-10.25	5.00943	4.08792e-41		-10.25	5.00943	4.30439e-41
-10.25	5.03774	1.83134e-42		-10.25	5.03774	1.55143e-41		-10.25	5.03774	1.63412e-41
-10.25	5.06604	6.91038e-43		-10.25	5.06604	5.85793e-42		-10.25	5.06604	6.17209e-42
-10.25	5.09434	2.5943e-43		-10.25	5.09434	2.20057e-42		-10.25	5.09434	2.31931e-42
-10.25	5.12264	9.68994e-44		-10.25	5.12264	8.22438e-43		-10.25	5.12264	8.67087e-43
-10.25	5.15094	3.60086e-44		-10.25	5.15094	3.05809e-43		-10.25	5.15094	3.2251e-43
-10.25	5.17924	1.33129e-44		-10.25	5.17924	1.13129e-43		-10.25	5.17924	1.19344e-43
-10.25	5.20755	4.89691e-45		-10.25	5.20755	4.16368e-44		-10.25	5.20755	4.39371e-44
-10.25	5.23585	1.79205e-45		-10.25	5.23585	1.5246e-44		-10.25	5.23585	1.6093e-44
-10.25	5.26415	6.52469e-46		-10.25	5.26415	5.55406e-45		-10.25	5.26415	5.86435e-45
-10.25	5.29245	2.36346e-46		-10.25	5.29245	2.01299e-45		-10.25	5.29245	2.12606e-45
-10.25	5.32076	8.51753e-47		-10.25	5.32076	7.2585e-46		-10.25	5.32076	7.66843e-46
-10.25	5.34906	3.05392e-47		-10.25	5.34906	2.60392e-46		-10.25	5.34906	2.75176e-46
-10.25	5.37736	1.08938e-47		-10.25	5.37736	9.29358e-47		-10.25	5.37736	9.82398e-47
-10.25	5.40566	3.86611e-48		-10.25	5.40566	3.29999e-47		-10.25	5.40566	3.48929e-47
-10.25	5.43396	1.36504e-48		-10.25	5.43396	1.16578e-47		-10.25	5.43396	1.23299e-47
-10.25	5.46226	4.79505e-49		-10.25	5.46226	4.09724e-48		-10.25	5.46226	4.33465e-48
-10.25	5.49057	1.67577e-49		-10.25	5.49057	1.43265e-48		-10.25	5.49057	1.51607e-48
-10.25	5.51887	5.82654e-50		-10.25	5.51887	4.98382e-49		-10.25	5.51887	5.27542e-49
-10.25	5.54717	2.01549e-50		-10.25	5.54717	1.72487e-49		-10.25	5.54717	1.82627e-49
-10.25	5.57547	6.9362e-51		-10.25	5.57547	5.93911e-50		-10.25	5.57547	6.2899e-50
-10.25	5.60377	2.37485e-51		-10.25	5.60377	2.0345e-50		-10.25	5.60377	2.15522e-50
-10.25	5.63208	8.08954e-52		-10.25	5.63208	6.93371e-51		-10.25	5.63208	7.34701e-51
-10.25	5.66038	2.74146e-52		-10.25	5.66038	2.35095e-51		-10.25	5.66038	2.49172e-51
-10.25	5.68868	9.24299e-53		-10.25	5.68868	7.93034e-52		-10.25	5.68868	8.40729e-52
-10.25	5.71698	3.10037e-53		-10.25	5.71698	2.6614e-52		-10.25	5.71698	2.82216e-52
-10.25	5.74528	1.03463e-53		-10.25	5.74528	8.88583e-53		-10.25	5.74528	9.4249e-53
-10.25	5.77358	3.43501e-54		-10.25	5.77358	2.95158e-53		-10.25	5.77358	3.13141e-53
-10.25	5.80189	1.13459e-54		-10.25	5.80189	9.75395e-54		-10.25	5.80189	1.03507e-53
-10.25	5.83019	3.72838e-55		-10.25	5.83019	3.20682e-54		-10.25	5.83019	3.40383e-54
-10.25	5.85849	1.21891e-55		-10.25	5.85849	1.04891e-54		-10.25	5.85849	1.11361e-54
-10.25	5.88679	3.96452e-56		-10.25	5.88679	3.41325e-55		-10.25	5.88679	3.62465e-55
-10.25	5.91509	1.28286e-56		-10.25	5.91509	1.10501e-55		-10.25	5.91509	1.17372e-55
-10.25	5.9434	4.12986e-57		-10.25	5.9434	3.55902e-56		-10.25	5.9434	3.7812e-56
-10.25	5.9717	1.3227e-57		-10.25	5.9717	1.14041e-56		-10.25	5.9717	1.21188e-56
-10.25	6	4.21456e-58		-10.25	6	3.63547e-57		-10.25	6	3.86418e-57
-10.2	0	0.01219		-10.2	0	0.00788		-10.2	0	0.01219
-10.2	0.0283	0.03208		-10.2	0.0283	0.02062		-10.2	0.0283	0.03201
-10.2	0.0566	0.04396		-10.2	0.0566	0.02783		-10.2	0.0566	0.04354
-10.2	0.08491	0.05106		-10.2	0.08491	0.03179		-10.2	0.08491	0.04993
-10.2	0.11321	0.05468		-10.2	0.11321	0.03379		-10.2	0.11321	0.05252
-10.2	0.14151	0.05543		-10.2	0.14151	0.03471		-10.2	0.14151	0.05204
-10.2	0.16981	0.0538		-10.2	0.16981	0.03508		-10.2	0.16981	0.04922
-10.2	0.19811	0.0503		-10.2	0.19811	0.03494		-10.2	0.19811	0.0449
-10.2	0.22642	0.04552		-10.2	0.22642	0.03398		-10.2	0.22642	0.0399
-10.2	0.25472	0.04001		-10.2	0.25472	0.03185		-10.2	0.25472	0.03492
-10.2	0.28302	0.03426		-10.2	0.28302	0.02841		-10.2	0.28302	0.03027
-10.2	0.31132	0.02865		-10.2	0.31132	0.02383		-10.2	0.31132	0.02592
-10.2	0.33962	0.02344		-10.2	0.33962	0.01862		-10.2	0.33962	0.02166
-10.2	0.36793	0.01873		-10.2	0.36793	0.01347		-10.2	0.36793	0.01726
-10.2	0.39623	0.01458		-10.2	0.39623	0.00931		-10.2	0.39623	0.01274
-10.2	0.42453	0.01098		-10.2	0.42453	0.00714		-10.2	0.42453	0.00827
-10.2	0.45283	0.00793		-10.2	0.45283	0.00706		-10.2	0.45283	0.00415
-10.2	0.48113	0.00545		-10.2	0.48113	0.00777		-10.2	0.48113	0.000697585
-10.2	0.50943	0.00354		-10.2	0.50943	0.0083		-10.2	0.50943	0.0019
-10.2	0.53774	0.00222		-10.2	0.53774	0.00848		-10.2	0.53774	0.00354
-10.2	0.56604	0.00148		-10.2	0.56604	0.00851		-10.2	0.56604	0.00431
-10.2	0.59434	0.00119		-10.2	0.59434	0.00857		-10.2	0.59434	0.00439
-10.2	0.62264	0.00108		-10.2	0.62264	0.00874		-10.2	0.62264	0.00405
-10.2	0.65094	0.000978024		-10.2	0.65094	0.00896		-10.2	0.65094	0.00364
-10.2	0.67924	0.000842642		-10.2	0.67924	0.00912		-10.2	0.67924	0.00344
-10.2	0.70755	0.000714775		-10.2	0.70755	0.00913		-10.2	0.70755	0.00357
-10.2	0.73585	0.000636229		-10.2	0.73585	0.00896		-10.2	0.73585	0.00388
-10.2	0.76415	0.000617775		-10.2	0.76415	0.00862		-10.2	0.76415	0.00421
-10.2	0.79245	0.000633687		-10.2	0.79245	0.00813		-10.2	0.79245	0.00441
-10.2	0.82076	0.000651933		-10.2	0.82076	0.00753		-10.2	0.82076	0.00446
-10.2	0.84906	0.000654523		-10.2	0.84906	0.00687		-10.2	0.84906	0.00436
-10.2	0.87736	0.000636541		-10.2	0.87736	0.00616		-10.2	0.87736	0.00412
-10.2	0.90566	0.000600095		-10.2	0.90566	0.00545		-10.2	0.90566	0.00379
-10.2	0.93396	0.000550026		-10.2	0.93396	0.00474		-10.2	0.93396	0.0034
-10.2	0.96226	0.000491637		-10.2	0.96226	0.00406		-10.2	0.96226	0.00298
-10.2	0.99057	0.000429661		-10.2	0.99057	0.00342		-10.2	0.99057	0.00255
-10.2	1.01887	0.000367894		-10.2	1.01887	0.00284		-10.2	1.01887	0.00215
-10.2	1.04717	0.000309131		-10.2	1.04717	0.00232		-10.2	1.04717	0.00177
-10.2	1.07547	0.000255255		-10.2	1.07547	0.00187		-10.2	1.07547	0.00143
-10.2	1.10377	0.000207363		-10.2	1.10377	0.00148		-10.2	1.10377	0.00114
-10.2	1.13207	0.000165921		-10.2	1.13207	0.00116		-10.2	1.13207	0.00089637
-10.2	1.16038	0.000130909		-10.2	1.16038	0.000898368		-10.2	1.16038	0.000693144
-10.2	1.18868	0.000101962		-10.2	1.18868	0.000685801		-10.2	1.18868	0.000528716
-10.2	1.21698	7.84943e-05		-10.2	1.21698	0.000517497		-10.2	1.21698	0.000398181
-10.2	1.24528	5.9802e-05		-10.2	1.24528	0.000386285		-10.2	1.24528	0.000296339
-10.2	1.27359	4.51472e-05		-10.2	1.27359	0.000285439		-10.2	1.27359	0.000218137
-10.2	1.30189	3.38159e-05		-10.2	1.30189	0.000208944		-10.2	1.30189	0.000158956
-10.2	1.33019	2.51579e-05		-10.2	1.33019	0.000151617		-10.2	1.33019	0.000114764
-10.2	1.35849	1.86075e-05		-10.2	1.35849	0.000109127		-10.2	1.35849	8.21624e-05
-10.2	1.38679	1.36912e-05		-10.2	1.38679	7.79543e-05		-10.2	1.38679	5.83767e-05
-10.2	1.41509	1.00251e-05		-10.2	1.41509	5.52958e-05		-10.2	1.41509	4.11957e-05
-10.2	1.4434	7.30557e-06		-10.2	1.4434	3.89664e-05		-10.2	1.4434	2.88964e-05
-10.2	1.4717	5.29724e-06		-10.2	1.4717	2.72903e-05		-10.2	1.4717	2.01618e-05
-10.2	1.5	3.8205e-06		-10.2	1.5	1.90017e-05		-10.2	1.5	1.40023e-05
-10.2	1.5283	2.7395e-06		-10.2	1.5283	1.31572e-05		-10.2	1.5283	9.68503e-06
-10.2	1.5566	1.95211e-06		-10.2	1.5566	9.06186e-06		-10.2	1.5566	6.67487e-06
-10.2	1.58491	1.38179e-06		-10.2	1.58491	6.20898e-06		-10.2	1.58491	4.58538e-06
-10.2	1.61321	9.7126e-07		-10.2	1.61321	4.23274e-06		-10.2	1.61321	3.14043e-06
-10.2	1.64151	6.77773e-07		-10.2	1.64151	2.87111e-06		-10.2	1.64151	2.14446e-06
-10.2	1.66981	4.6949e-07		-10.2	1.66981	1.93784e-06		-10.2	1.66981	1.45996e-06
-10.2	1.69811	3.22802e-07		-10.2	1.69811	1.30144e-06		-10.2	1.69811	9.90803e-07
-10.2	1.72642	2.20304e-07		-10.2	1.72642	8.69692e-07		-10.2	1.72642	6.70121e-07
-10.2	1.75472	1.49251e-07		-10.2	1.75472	5.78263e-07		-10.2	1.75472	4.51557e-07
-10.2	1.78302	1.00386e-07		-10.2	1.78302	3.82552e-07		-10.2	1.78302	3.03061e-07
-10.2	1.81132	6.70432e-08		-10.2	1.81132	2.51794e-07		-10.2	1.81132	2.0252e-07
-10.2	1.83962	4.44662e-08		-10.2	1.83962	1.64883e-07		-10.2	1.83962	1.34711e-07
-10.2	1.86793	2.92937e-08		-10.2	1.86793	1.07418e-07		-10.2	1.86793	8.91701e-08
-10.2	1.89623	1.91716e-08		-10.2	1.89623	6.96214e-08		-10.2	1.89623	5.87255e-08
-10.2	1.92453	1.24669e-08		-10.2	1.92453	4.48928e-08		-10.2	1.92453	3.84725e-08
-10.2	1.95283	8.05628e-09		-10.2	1.95283	2.87997e-08		-10.2	1.95283	2.5069e-08
-10.2	1.98113	5.17428e-09		-10.2	1.98113	1.83819e-08		-10.2	1.98113	1.62461e-08
-10.2	2.00943	3.30336e-09		-10.2	2.00943	1.16736e-08		-10.2	2.00943	1.04706e-08
-10.2	2.03774	2.09653e-09		-10.2	2.03774	7.37664e-09		-10.2	2.03774	6.71108e-09
-10.2	2.06604	1.3229e-09		-10.2	2.06604	4.63853e-09		-10.2	2.06604	4.27784e-09
-10.2	2.09434	8.29978e-10		-10.2	2.09434	2.90273e-09		-10.2	2.09434	2.71197e-09
-10.2	2.12264	5.17788e-10		-10.2	2.12264	1.80789e-09		-10.2	2.12264	1.71001e-09
-10.2	2.15094	3.21224e-10		-10.2	2.15094	1.12078e-09		-10.2	2.15094	1.0725e-09
-10.2	2.17924	1.9818e-10		-10.2	2.17924	6.91655e-10		-10.2	2.17924	6.69137e-10
-10.2	2.20755	1.21599e-10		-10.2	2.20755	4.24935e-10		-10.2	2.20755	4.1533e-10
-10.2	2.23585	7.42057e-11		-10.2	2.23585	2.59933e-10		-10.2	2.23585	2.56491e-10
-10.2	2.26415	4.50405e-11		-10.2	2.26415	1.58323e-10		-10.2	2.26415	1.57612e-10
-10.2	2.29245	2.71925e-11		-10.2	2.29245	9.60304e-11		-10.2	2.29245	9.63803e-11
-10.2	2.32076	1.63304e-11		-10.2	2.32076	5.80083e-11		-10.2	2.32076	5.8655e-11
-10.2	2.34906	9.756e-12		-10.2	2.34906	3.48995e-11		-10.2	2.34906	3.55284e-11
-10.2	2.37736	5.79825e-12		-10.2	2.37736	2.09132e-11		-10.2	2.37736	2.14206e-11
-10.2	2.40566	3.42846e-12		-10.2	2.40566	1.2483e-11		-10.2	2.40566	1.2856e-11
-10.2	2.43396	2.01701e-12		-10.2	2.43396	7.42221e-12		-10.2	2.43396	7.68106e-12
-10.2	2.46226	1.18073e-12		-10.2	2.46226	4.39615e-12		-10.2	2.46226	4.56879e-12
-10.2	2.49057	6.87794e-13		-10.2	2.49057	2.59385e-12		-10.2	2.49057	2.7056e-12
-10.2	2.51887	3.98713e-13		-10.2	2.51887	1.52459e-12		-10.2	2.51887	1.59523e-12
-10.2	2.54717	2.30031e-13		-10.2	2.54717	8.92681e-13		-10.2	2.54717	9.36459e-13
-10.2	2.57547	1.32088e-13		-10.2	2.57547	5.20675e-13		-10.2	2.57547	5.47356e-13
-10.2	2.60377	7.54957e-14		-10.2	2.60377	3.02519e-13		-10.2	2.60377	3.18543e-13
-10.2	2.63207	4.29521e-14		-10.2	2.63207	1.75082e-13		-10.2	2.63207	1.84581e-13
-10.2	2.66038	2.43261e-14		-10.2	2.66038	1.00929e-13		-10.2	2.66038	1.06493e-13
-10.2	2.68868	1.37154e-14		-10.2	2.68868	5.79506e-14		-10.2	2.68868	6.11744e-14
-10.2	2.71698	7.69855e-15		-10.2	2.71698	3.31393e-14		-10.2	2.71698	3.49885e-14
-10.2	2.74528	4.30217e-15		-10.2	2.74528	1.88734e-14		-10.2	2.74528	1.99242e-14
-10.2	2.77359	2.39361e-15		-10.2	2.77359	1.07042e-14		-10.2	2.77359	1.12961e-14
-10.2	2.80189	1.32592e-15		-10.2	2.80189	6.04547e-15		-10.2	2.80189	6.37609e-15
-10.2	2.83019	7.31277e-16		-10.2	2.83019	3.39981e-15		-10.2	2.83019	3.58305e-15
-10.2	2.85849	4.01561e-16		-10.2	2.85849	1.90373e-15		-10.2	2.85849	2.00453e-15
-10.2	2.88679	2.19547e-16		-10.2	2.88679	1.06134e-15		-10.2	2.88679	1.1164e-15
-10.2	2.91509	1.19511e-16		-10.2	2.91509	5.89089e-16		-10.2	2.91509	6.18964e-16
-10.2	2.9434	6.47724e-17		-10.2	2.9434	3.25509e-16		-10.2	2.9434	3.41617e-16
-10.2	2.9717	3.4952e-17		-10.2	2.9717	1.79053e-16		-10.2	2.9717	1.87685e-16
-10.2	3	1.87781e-17		-10.2	3	9.80423e-17		-10.2	3	1.02642e-16
-10.2	3.0283	1.00443e-17		-10.2	3.0283	5.34372e-17		-10.2	3.0283	5.58752e-17
-10.2	3.0566	5.3491e-18		-10.2	3.0566	2.89904e-17		-10.2	3.0566	3.0276e-17
-10.2	3.08491	2.83612e-18		-10.2	3.08491	1.56542e-17		-10.2	3.08491	1.63289e-17
-10.2	3.11321	1.4971e-18		-10.2	3.11321	8.41312e-18		-10.2	3.11321	8.76565e-18
-10.2	3.14151	7.86789e-19		-10.2	3.14151	4.5001e-18		-10.2	3.14151	4.68351e-18
-10.2	3.16981	4.11664e-19		-10.2	3.16981	2.3956e-18		-10.2	3.16981	2.49065e-18
-10.2	3.19811	2.14439e-19		-10.2	3.19811	1.26918e-18		-10.2	3.19811	1.31825e-18
-10.2	3.22641	1.11209e-19		-10.2	3.22641	6.69172e-19		-10.2	3.22641	6.94422e-19
-10.2	3.25472	5.74183e-20		-10.2	3.25472	3.51117e-19		-10.2	3.25472	3.64066e-19
-10.2	3.28302	2.95145e-20		-10.2	3.28302	1.8334e-19		-10.2	3.28302	1.8996e-19
-10.2	3.31132	1.51041e-20		-10.2	3.31132	9.5268e-20		-10.2	3.31132	9.86426e-20
-10.2	3.33962	7.6954e-21		-10.2	3.33962	4.92625e-20		-10.2	3.33962	5.09777e-20
-10.2	3.36793	3.90338e-21		-10.2	3.36793	2.53489e-20		-10.2	3.36793	2.62183e-20
-10.2	3.39623	1.97118e-21		-10.2	3.39623	1.29799e-20		-10.2	3.39623	1.34194e-20
-10.2	3.42453	9.91026e-22		-10.2	3.42453	6.61375e-21		-10.2	3.42453	6.83533e-21
-10.2	3.45283	4.96041e-22		-10.2	3.45283	3.35341e-21		-10.2	3.45283	3.46481e-21
-10.2	3.48113	2.47185e-22		-10.2	3.48113	1.69194e-21		-10.2	3.48113	1.74779e-21
-10.2	3.50943	1.2263e-22		-10.2	3.50943	8.49448e-22		-10.2	3.50943	8.77374e-22
-10.2	3.53774	6.05674e-23		-10.2	3.53774	4.24369e-22		-10.2	3.53774	4.38289e-22
-10.2	3.56604	2.97815e-23		-10.2	3.56604	2.1096e-22		-10.2	3.56604	2.17878e-22
-10.2	3.59434	1.45786e-23		-10.2	3.59434	1.04354e-22		-10.2	3.59434	1.07781e-22
-10.2	3.62264	7.1046e-24		-10.2	3.62264	5.13642e-23		-10.2	3.62264	5.30564e-23
-10.2	3.65094	3.44681e-24		-10.2	3.65094	2.51571e-23		-10.2	3.65094	2.59897e-23
-10.2	3.67924	1.66472e-24		-10.2	3.67924	1.22604e-23		-10.2	3.67924	1.26685e-23
-10.2	3.70755	8.00395e-25		-10.2	3.70755	5.94551e-24		-10.2	3.70755	6.14487e-24
-10.2	3.73585	3.83091e-25		-10.2	3.73585	2.86891e-24		-10.2	3.73585	2.9659e-24
-10.2	3.76415	1.82527e-25		-10.2	3.76415	1.37747e-24		-10.2	3.76415	1.42447e-24
-10.2	3.79245	8.65711e-26		-10.2	3.79245	6.58097e-25		-10.2	3.79245	6.80773e-25
-10.2	3.82076	4.08724e-26		-10.2	3.82076	3.12848e-25		-10.2	3.82076	3.23743e-25
-10.2	3.84906	1.92085e-26		-10.2	3.84906	1.47984e-25		-10.2	3.84906	1.53195e-25
-10.2	3.87736	8.98572e-27		-10.2	3.87736	6.96513e-26		-10.2	3.87736	7.21327e-26
-10.2	3.90566	4.18409e-27		-10.2	3.90566	3.26196e-26		-10.2	3.90566	3.37957e-26
-10.2	3.93396	1.93923e-27		-10.2	3.93396	1.52007e-26		-10.2	3.93396	1.57554e-26
-10.2	3.96226	8.94608e-28		-10.2	3.96226	7.0482e-27		-10.2	3.96226	7.30864e-27
-10.2	3.99057	4.10771e-28		-10.2	3.99057	3.25181e-27		-10.2	3.99057	3.37348e-27
-10.2	4.01887	1.87726e-28		-10.2	4.01887	1.4928e-27		-10.2	4.01887	1.54937e-27
-10.2	4.04717	8.53882e-29		-10.2	4.04717	6.81881e-28		-10.2	4.04717	7.08045e-28
-10.2	4.07547	3.86557e-29		-10.2	4.07547	3.09916e-28		-10.2	4.07547	3.21957e-28
-10.2	4.10377	1.74166e-29		-10.2	4.10377	1.40154e-28		-10.2	4.10377	1.45668e-28
-10.2	4.13208	7.8098e-30		-10.2	4.13208	6.30658e-29		-10.2	4.13208	6.55776e-29
-10.2	4.16038	3.48527e-30		-10.2	4.16038	2.82363e-29		-10.2	4.16038	2.93747e-29
-10.2	4.18868	1.54792e-30		-10.2	4.18868	1.2579e-29		-10.2	4.18868	1.30923e-29
-10.2	4.21698	6.84172e-31		-10.2	4.21698	5.5758e-30		-10.2	4.21698	5.80603e-30
-10.2	4.24528	3.00942e-31		-10.2	4.24528	2.45919e-30		-10.2	4.24528	2.56192e-30
-10.2	4.27358	1.31734e-31		-10.2	4.27358	1.07919e-30		-10.2	4.27358	1.12479e-30
-10.2	4.30189	5.7385e-32		-10.2	4.30189	4.7122e-31		-10.2	4.30189	4.91356e-31
-10.2	4.33019	2.48762e-32		-10.2	4.33019	2.04725e-31		-10.2	4.33019	2.13569e-31
-10.2	4.35849	1.07312e-32		-10.2	4.35849	8.84984e-32		-10.2	4.35849	9.23632e-32
-10.2	4.38679	4.60665e-33		-10.2	4.38679	3.80644e-32		-10.2	4.38679	3.97443e-32
-10.2	4.41509	1.96785e-33		-10.2	4.41509	1.62899e-32		-10.2	4.41509	1.70163e-32
-10.2	4.4434	8.36491e-34		-10.2	4.4434	6.93644e-33		-10.2	4.4434	7.24887e-33
-10.2	4.4717	3.53827e-34		-10.2	4.4717	2.9388e-33		-10.2	4.4717	3.07247e-33
-10.2	4.5	1.48928e-34		-10.2	4.5	1.23884e-33		-10.2	4.5	1.29574e-33
-10.2	4.5283	6.23755e-35		-10.2	4.5283	5.19611e-34		-10.2	4.5283	5.437e-34
-10.2	4.5566	2.59956e-35		-10.2	4.5566	2.16847e-34		-10.2	4.5566	2.26993e-34
-10.2	4.58491	1.07803e-35		-10.2	4.58491	9.0041e-35		-10.2	4.58491	9.42918e-35
-10.2	4.61321	4.44839e-36		-10.2	4.61321	3.71997e-35		-10.2	4.61321	3.89713e-35
-10.2	4.64151	1.82648e-36		-10.2	4.64151	1.52915e-35		-10.2	4.64151	1.6026e-35
-10.2	4.66981	7.46209e-37		-10.2	4.66981	6.25416e-36		-10.2	4.66981	6.55711e-36
-10.2	4.69811	3.03347e-37		-10.2	4.69811	2.54507e-36		-10.2	4.69811	2.66936e-36
-10.2	4.72642	1.22701e-37		-10.2	4.72642	1.03048e-36		-10.2	4.72642	1.08121e-36
-10.2	4.75472	4.93841e-38		-10.2	4.75472	4.1513e-37		-10.2	4.75472	4.35728e-37
-10.2	4.78302	1.97765e-38		-10.2	4.78302	1.66394e-37		-10.2	4.78302	1.74714e-37
-10.2	4.81132	7.88019e-39		-10.2	4.81132	6.6359e-38		-10.2	4.81132	6.97019e-38
-10.2	4.83962	3.12424e-39		-10.2	4.83962	2.6331e-38		-10.2	4.83962	2.76672e-38
-10.2	4.86792	1.23246e-39		-10.2	4.86792	1.03954e-38		-10.2	4.86792	1.09267e-38
-10.2	4.89623	4.83745e-40		-10.2	4.89623	4.08338e-39		-10.2	4.89623	4.29357e-39
-10.2	4.92453	1.8892e-40		-10.2	4.92453	1.59589e-39		-10.2	4.92453	1.6786e-39
-10.2	4.95283	7.34095e-41		-10.2	4.95283	6.20567e-40		-10.2	4.95283	6.52951e-40
-10.2	4.98113	2.83818e-41		-10.2	4.98113	2.40093e-40		-10.2	4.98113	2.52705e-40
-10.2	5.00943	1.09179e-41		-10.2	5.00943	9.24213e-41		-10.2	5.00943	9.73079e-41
-10.2	5.03774	4.17877e-42		-10.2	5.03774	3.53971e-41		-10.2	5.03774	3.72806e-41
-10.2	5.06604	1.59135e-42		-10.2	5.06604	1.34885e-41		-10.2	5.06604	1.42108e-41
-10.2	5.09434	6.02966e-43		-10.2	5.09434	5.11402e-42		-10.2	5.09434	5.38955e-42
-10.2	5.12264	2.27313e-43		-10.2	5.12264	1.92913e-42		-10.2	5.12264	2.0337e-42
-10.2	5.15094	8.52633e-44		-10.2	5.15094	7.24036e-43		-10.2	5.15094	7.63516e-43
-10.2	5.17924	3.18203e-44		-10.2	5.17924	2.7037e-43		-10.2	5.17924	2.85199e-43
-10.2	5.20755	1.18154e-44		-10.2	5.20755	1.00452e-43		-10.2	5.20755	1.05993e-43
-10.2	5.23585	4.36514e-45		-10.2	5.23585	3.71325e-44		-10.2	5.23585	3.91924e-44
-10.2	5.26415	1.60453e-45		-10.2	5.26415	1.36568e-44		-10.2	5.26415	1.44186e-44
-10.2	5.29245	5.86813e-46		-10.2	5.29245	4.99737e-45		-10.2	5.29245	5.27767e-45
-10.2	5.32076	2.13526e-46		-10.2	5.32076	1.81942e-45		-10.2	5.32076	1.92202e-45
-10.2	5.34906	7.7304e-47		-10.2	5.34906	6.59052e-46		-10.2	5.34906	6.96414e-46
-10.2	5.37736	2.78453e-47		-10.2	5.37736	2.37522e-46		-10.2	5.37736	2.51057e-46
-10.2	5.40566	9.97929e-48		-10.2	5.40566	8.51694e-47		-10.2	5.40566	9.00479e-47
-10.2	5.43396	3.55833e-48		-10.2	5.43396	3.0385e-47		-10.2	5.43396	3.21343e-47
-10.2	5.46226	1.26238e-48		-10.2	5.46226	1.07853e-47		-10.2	5.46226	1.14093e-47
-10.2	5.49057	4.45583e-49		-10.2	5.49057	3.80887e-48		-10.2	5.49057	4.03033e-48
-10.2	5.51887	1.56482e-49		-10.2	5.51887	1.33831e-48		-10.2	5.51887	1.4165e-48
-10.2	5.54717	5.46758e-50		-10.2	5.54717	4.67855e-49		-10.2	5.54717	4.95319e-49
-10.2	5.57547	1.90073e-50		-10.2	5.57547	1.62727e-49		-10.2	5.57547	1.72324e-49
-10.2	5.60377	6.57419e-51		-10.2	5.60377	5.63121e-50		-10.2	5.60377	5.96487e-50
-10.2	5.63208	2.26234e-51		-10.2	5.63208	1.93882e-50		-10.2	5.63208	2.05422e-50
-10.2	5.66038	7.74581e-52		-10.2	5.66038	6.64147e-51		-10.2	5.66038	7.03856e-51
-10.2	5.68868	2.63857e-52		-10.2	5.68868	2.26352e-51		-10.2	5.68868	2.39945e-51
-10.2	5.71698	8.94262e-53		-10.2	5.71698	7.67531e-52		-10.2	5.71698	8.13827e-52
-10.2	5.74528	3.01546e-53		-10.2	5.74528	2.5894e-52		-10.2	5.74528	2.74626e-52
-10.2	5.77358	1.01166e-53		-10.2	5.77358	8.69148e-53		-10.2	5.77358	9.22025e-53
-10.2	5.80189	3.3768e-54		-10.2	5.80189	2.90255e-53		-10.2	5.80189	3.07987e-53
-10.2	5.83019	1.12142e-54		-10.2	5.83019	9.64396e-54		-10.2	5.83019	1.02356e-53
-10.2	5.85849	3.70532e-55		-10.2	5.85849	3.18802e-54		-10.2	5.85849	3.3844e-54
-10.2	5.88679	1.21807e-55		-10.2	5.88679	1.04852e-54		-10.2	5.88679	1.11337e-54
-10.2	5.91509	3.9839e-56		-10.2	5.91509	3.43103e-55		-10.2	5.91509	3.64407e-55
-10.2	5.9434	1.29639e-56		-10.2	5.9434	1.11702e-55		-10.2	5.9434	1.18665e-55
-10.2	5.9717	4.19713e-57		-10.2	5.9717	3.61812e-56		-10.2	5.9717	3.84455e-56
-10.2	6	1.35195e-57		-10.2	6	1.16599e-56		-10.2	6	1.23924e-56
-10.15	0	0.01219		-10.15	0	0.00788		-10.15	0	0.01219
-10.15	0.0283	0.03209		-10.15	0.0283	0.02062		-10.15	0.0283	0.03201
-10.15	0.0566	0.04397		-10.15	0.0566	0.02784		-10.15	0.0566	0.04354
-10.15	0.08491	0.05108		-10.15	0.08491	0.0318		-10.15	0.08491	0.04995
-10.15	0.11321	0.05473		-10.15	0.11321	0.03382		-10.15	0.11321	0.05256
-10.15	0.14151	0.05551		-10.15	0.14151	0.03476		-10.15	0.14151	0.05211
-10.15	0.16981	0.0539		-10.15	0.16981	0.03515		-10.15	0.16981	0.04931
-10.15	0.19811	0.05044		-10.15	0.19811	0.03502		-10.15	0.19811	0.04501
-10.15	0.22642	0.04568		-10.15	0.22642	0.03409		-10.15	0.22642	0.04004
-10.15	0.25472	0.04018		-10.15	0.25472	0.03198		-10.15	0.25472	0.03507
-10.15	0.28302	0.03444		-10.15	0.28302	0.02855		-10.15	0.28302	0.03043
-10.15	0.31132	0.02884		-10.15	0.31132	0.02398		-10.15	0.31132	0.02609
-10.15	0.33962	0.02362		-10.15	0.33962	0.01875		-10.15	0.33962	0.02182
-10.15	0.36793	0.0189		-10.15	0.36793	0.0136		-10.15	0.36793	0.01741
-10.15	0.39623	0.01473		-10.15	0.39623	0.00942		-10.15	0.39623	0.01286
-10.15	0.42453	0.01111		-10.15	0.42453	0.00724		-10.15	0.42453	0.00836
-10.15	0.45283	0.00804		-10.15	0.45283	0.00715		-10.15	0.45283	0.00421
-10.15	0.48113	0.00553		-10.15	0.48113	0.00786		-10.15	0.48113	0.000724817
-10.15	0.50943	0.0036		-10.15	0.50943	0.00839		-10.15	0.50943	0.00191
-10.15	0.53774	0.00227		-10.15	0.53774	0.00858		-10.15	0.53774	0.00358
-10.15	0.56604	0.00152		-10.15	0.56604	0.00861		-10.15	0.56604	0.00436
-10.15	0.59434	0.00122		-10.15	0.59434	0.00868		-10.15	0.59434	0.00445
-10.15	0.62264	0.00111		-10.15	0.62264	0.00886		-10.15	0.62264	0.00411
-10.15	0.65094	0.000998494		-10.15	0.65094	0.00909		-10.15	0.65094	0.00369
-10.15	0.67924	0.000859812		-10.15	0.67924	0.00927		-10.15	0.67924	0.00349
-10.15	0.70755	0.000728612		-10.15	0.70755	0.0093		-10.15	0.70755	0.00362
-10.15	0.73585	0.00064791		-10.15	0.73585	0.00914		-10.15	0.73585	0.00395
-10.15	0.76415	0.000629436		-10.15	0.76415	0.0088		-10.15	0.76415	0.00429
-10.15	0.79245	0.000646993		-10.15	0.79245	0.00832		-10.15	0.79245	0.00451
-10.15	0.82076	0.00066738		-10.15	0.82076	0.00772		-10.15	0.82076	0.00457
-10.15	0.84906	0.000671793		-10.15	0.84906	0.00705		-10.15	0.84906	0.00448
-10.15	0.87736	0.000654965		-10.15	0.87736	0.00634		-10.15	0.87736	0.00424
-10.15	0.90566	0.000618931		-10.15	0.90566	0.00562		-10.15	0.90566	0.00391
-10.15	0.93396	0.000568598		-10.15	0.93396	0.00489		-10.15	0.93396	0.00351
-10.15	0.96226	0.000509393		-10.15	0.96226	0.0042		-10.15	0.96226	0.00308
-10.15	0.99057	0.000446189		-10.15	0.99057	0.00355		-10.15	0.99057	0.00265
-10.15	1.01887	0.000382916		-10.15	1.01887	0.00295		-10.15	1.01887	0.00223
-10.15	1.04717	0.000322493		-10.15	1.04717	0.00242		-10.15	1.04717	0.00184
-10.15	1.07547	0.000266904		-10.15	1.07547	0.00195		-10.15	1.07547	0.0015
-10.15	1.10377	0.000217333		-10.15	1.10377	0.00155		-10.15	1.10377	0.0012
-10.15	1.13207	0.000174306		-10.15	1.13207	0.00122		-10.15	1.13207	0.000941414
-10.15	1.16038	0.000137849		-10.15	1.16038	0.000945119		-10.15	1.16038	0.000729713
-10.15	1.18868	0.000107621		-10.15	1.18868	0.000723231		-10.15	1.18868	0.000557948
-10.15	1.21698	8.30461e-05		-10.15	1.21698	0.000547071		-10.15	1.21698	0.000421215
-10.15	1.24528	6.34194e-05		-10.15	1.24528	0.000409365		-10.15	1.24528	0.000314246
-10.15	1.27359	4.79914e-05		-10.15	1.27359	0.000303245		-10.15	1.27359	0.000231886
-10.15	1.30189	3.60319e-05		-10.15	1.30189	0.000222535		-10.15	1.30189	0.000169393
-10.15	1.33019	2.6871e-05		-10.15	1.33019	0.000161888		-10.15	1.33019	0.000122602
-10.15	1.35849	1.99232e-05		-10.15	1.35849	0.000116819		-10.15	1.35849	8.79927e-05
-10.15	1.38679	1.46961e-05		-10.15	1.38679	8.36648e-05		-10.15	1.38679	6.26757e-05
-10.15	1.41509	1.07887e-05		-10.15	1.41509	5.95023e-05		-10.15	1.41509	4.43406e-05
-10.15	1.4434	7.88302e-06		-10.15	1.4434	4.20423e-05		-10.15	1.4434	3.1181e-05
-10.15	1.4717	5.73174e-06		-10.15	1.4717	2.9524e-05		-10.15	1.4717	2.18114e-05
-10.15	1.5	4.14568e-06		-10.15	1.5	2.06134e-05		-10.15	1.5	1.51869e-05
-10.15	1.5283	2.98144e-06		-10.15	1.5283	1.4313e-05		-10.15	1.5283	1.05318e-05
-10.15	1.5566	2.13095e-06		-10.15	1.5566	9.88589e-06		-10.15	1.5566	7.27769e-06
-10.15	1.58491	1.51306e-06		-10.15	1.58491	6.79317e-06		-10.15	1.58491	5.013e-06
-10.15	1.61321	1.0669e-06		-10.15	1.61321	4.64462e-06		-10.15	1.61321	3.4428e-06
-10.15	1.64151	7.46918e-07		-10.15	1.64151	3.15994e-06		-10.15	1.64151	2.35761e-06
-10.15	1.66981	5.19081e-07		-10.15	1.66981	2.1393e-06		-10.15	1.66981	1.60975e-06
-10.15	1.69811	3.58085e-07		-10.15	1.69811	1.44122e-06		-10.15	1.69811	1.09574e-06
-10.15	1.72642	2.45205e-07		-10.15	1.72642	9.66153e-07		-10.15	1.72642	7.43378e-07
-10.15	1.75472	1.66686e-07		-10.15	1.75472	6.44474e-07		-10.15	1.75472	5.0251e-07
-10.15	1.78302	1.12498e-07		-10.15	1.78302	4.27754e-07		-10.15	1.78302	3.38355e-07
-10.15	1.81132	7.53927e-08		-10.15	1.81132	2.82485e-07		-10.15	1.81132	2.26859e-07
-10.15	1.83962	5.01792e-08		-10.15	1.83962	1.85608e-07		-10.15	1.83962	1.51414e-07
-10.15	1.86793	3.31744e-08		-10.15	1.86793	1.21336e-07		-10.15	1.86793	1.00575e-07
-10.15	1.89623	2.17891e-08		-10.15	1.89623	7.89163e-08		-10.15	1.89623	6.64712e-08
-10.15	1.92453	1.42202e-08		-10.15	1.92453	5.10663e-08		-10.15	1.92453	4.37036e-08
-10.15	1.95283	9.22287e-09		-10.15	1.95283	3.28774e-08		-10.15	1.95283	2.85817e-08
-10.15	1.98113	5.94543e-09		-10.15	1.98113	2.10606e-08		-10.15	1.98113	1.85911e-08
-10.15	2.00943	3.80987e-09		-10.15	2.00943	1.34238e-08		-10.15	2.00943	1.20268e-08
-10.15	2.03774	2.42714e-09		-10.15	2.03774	8.51403e-09		-10.15	2.03774	7.73779e-09
-10.15	2.06604	1.53737e-09		-10.15	2.06604	5.37379e-09		-10.15	2.06604	4.95121e-09
-10.15	2.09434	9.68271e-10		-10.15	2.09434	3.37556e-09		-10.15	2.09434	3.15102e-09
-10.15	2.12264	6.06429e-10		-10.15	2.12264	2.11042e-09		-10.15	2.12264	1.99462e-09
-10.15	2.15094	3.77707e-10		-10.15	2.15094	1.31337e-09		-10.15	2.15094	1.25595e-09
-10.15	2.17924	2.33962e-10		-10.15	2.17924	8.13667e-10		-10.15	2.17924	7.86716e-10
-10.15	2.20755	1.44136e-10		-10.15	2.20755	5.01863e-10		-10.15	2.20755	4.90276e-10
-10.15	2.23585	8.832e-11		-10.15	2.23585	3.08209e-10		-10.15	2.23585	3.04004e-10
-10.15	2.26415	5.38298e-11		-10.15	2.26415	1.8848e-10		-10.15	2.26415	1.87575e-10
-10.15	2.29245	3.26351e-11		-10.15	2.29245	1.14785e-10		-10.15	2.29245	1.15177e-10
-10.15	2.32076	1.9682e-11		-10.15	2.32076	6.96211e-11		-10.15	2.32076	7.03872e-11
-10.15	2.34906	1.18086e-11		-10.15	2.34906	4.20592e-11		-10.15	2.34906	4.28146e-11
-10.15	2.37736	7.04848e-12		-10.15	2.37736	2.5309e-11		-10.15	2.37736	2.59236e-11
-10.15	2.40566	4.18589e-12		-10.15	2.40566	1.51707e-11		-10.15	2.40566	1.56255e-11
-10.15	2.43396	2.47346e-12		-10.15	2.43396	9.05876e-12		-10.15	2.43396	9.37632e-12
-10.15	2.46226	1.45437e-12		-10.15	2.46226	5.38865e-12		-10.15	2.46226	5.60165e-12
-10.15	2.49057	8.50991e-13		-10.15	2.49057	3.19336e-12		-10.15	2.49057	3.33198e-12
-10.15	2.51887	4.9555e-13		-10.15	2.51887	1.88527e-12		-10.15	2.51887	1.97336e-12
-10.15	2.54717	2.87205e-13		-10.15	2.54717	1.10881e-12		-10.15	2.54717	1.16369e-12
-10.15	2.57547	1.65679e-13		-10.15	2.57547	6.4967e-13		-10.15	2.57547	6.83292e-13
-10.15	2.60377	9.51349e-14		-10.15	2.60377	3.79201e-13		-10.15	2.60377	3.99499e-13
-10.15	2.63207	5.43796e-14		-10.15	2.63207	2.20482e-13		-10.15	2.63207	2.32576e-13
-10.15	2.66038	3.09441e-14		-10.15	2.66038	1.27699e-13		-10.15	2.66038	1.34821e-13
-10.15	2.68868	1.75302e-14		-10.15	2.68868	7.36709e-14		-10.15	2.68868	7.78186e-14
-10.15	2.71698	9.88732e-15		-10.15	2.71698	4.23324e-14		-10.15	2.71698	4.47241e-14
-10.15	2.74528	5.55226e-15		-10.15	2.74528	2.42269e-14		-10.15	2.74528	2.55931e-14
-10.15	2.77359	3.10435e-15		-10.15	2.77359	1.38085e-14		-10.15	2.77359	1.4582e-14
-10.15	2.80189	1.72818e-15		-10.15	2.80189	7.83777e-15		-10.15	2.80189	8.27216e-15
-10.15	2.83019	9.57924e-16		-10.15	2.83019	4.4301e-15		-10.15	2.83019	4.67212e-15
-10.15	2.85849	5.28689e-16		-10.15	2.85849	2.49336e-15		-10.15	2.85849	2.6272e-15
-10.15	2.88679	2.90534e-16		-10.15	2.88679	1.39728e-15		-10.15	2.88679	1.47077e-15
-10.15	2.91509	1.58972e-16		-10.15	2.91509	7.79619e-16		-10.15	2.91509	8.1971e-16
-10.15	2.9434	8.66103e-17		-10.15	2.9434	4.33075e-16		-10.15	2.9434	4.54806e-16
-10.15	2.9717	4.6983e-17		-10.15	2.9717	2.39499e-16		-10.15	2.9717	2.51207e-16
-10.15	3	2.53764e-17		-10.15	3	1.31851e-16		-10.15	3	1.38123e-16
-10.15	3.0283	1.36469e-17		-10.15	3.0283	7.22583e-17		-10.15	3.0283	7.56002e-17
-10.15	3.0566	7.30717e-18		-10.15	3.0566	3.94181e-17		-10.15	3.0566	4.11897e-17
-10.15	3.08491	3.89558e-18		-10.15	3.08491	2.14039e-17		-10.15	3.08491	2.23386e-17
-10.15	3.11321	2.06775e-18		-10.15	3.11321	1.15681e-17		-10.15	3.11321	1.20591e-17
-10.15	3.14151	1.09277e-18		-10.15	3.14151	6.22296e-18		-10.15	3.14151	6.47975e-18
-10.15	3.16981	5.74983e-19		-10.15	3.16981	3.33181e-18		-10.15	3.16981	3.46559e-18
-10.15	3.19811	3.01218e-19		-10.15	3.19811	1.77543e-18		-10.15	3.19811	1.84487e-18
-10.15	3.22641	1.5711e-19		-10.15	3.22641	9.41577e-19		-10.15	3.22641	9.77496e-19
-10.15	3.25472	8.15873e-20		-10.15	3.25472	4.9697e-19		-10.15	3.25472	5.15488e-19
-10.15	3.28302	4.2183e-20		-10.15	3.28302	2.61047e-19		-10.15	3.28302	2.70565e-19
-10.15	3.31132	2.17145e-20		-10.15	3.31132	1.36463e-19		-10.15	3.31132	1.4134e-19
-10.15	3.33962	1.1129e-20		-10.15	3.33962	7.09921e-20		-10.15	3.33962	7.34849e-20
[truncated: 133,645 more rows]

## Sheet: Figure 3d
WT-Ni-foil				WT-CuNi SAs-UiO-66(Hf)-Ni				WT-NiO
X	Y	Z		X	Y	Z		X	Y	Z
-12.35	0.92308	0.000283		-12.35	0	0.00154		-12.35	0	0.000287918
-12.35	0.94737	0.00022022		-12.35	0.02429	0.00393		-12.35	0.02429	0.000576327
-12.35	0.97166	0.000169467		-12.35	0.04858	0.006		-12.35	0.04858	0.00031008
-12.35	0.99595	0.000129182		-12.35	0.07287	0.00787		-12.35	0.07287	0.000745293
-12.35	1.02024	9.7694e-05		-12.35	0.09717	0.00936		-12.35	0.09717	0.00209
-12.35	1.04453	7.33901e-05		-12.35	0.12146	0.01018		-12.35	0.12146	0.00362
-12.35	1.06883	5.48149e-05		-12.35	0.14575	0.01018		-12.35	0.14575	0.00498
-12.35	1.09312	4.07233e-05		-12.35	0.17004	0.00933		-12.35	0.17004	0.00588
-12.35	1.11741	3.00927e-05		-12.35	0.19433	0.00777		-12.35	0.19433	0.00612
-12.35	1.1417	2.21088e-05		-12.35	0.21862	0.00575		-12.35	0.21862	0.00566
-12.35	1.16599	1.61375e-05		-12.35	0.24291	0.00358		-12.35	0.24291	0.00461
-12.35	1.19028	1.1692e-05		-12.35	0.26721	0.00163		-12.35	0.26721	0.00323
-12.35	1.21458	8.40109e-06		-12.35	0.2915	0.000569666		-12.35	0.2915	0.00205
-12.35	1.23887	5.98153e-06		-12.35	0.31579	0.00111		-12.35	0.31579	0.00195
-12.35	1.26316	4.21721e-06		-12.35	0.34008	0.00127		-12.35	0.34008	0.00271
-12.35	1.28745	2.94277e-06		-12.35	0.36437	0.000793749		-12.35	0.36437	0.00342
-12.35	1.31174	2.03173e-06		-12.35	0.38866	0.000246894		-12.35	0.38866	0.00377
-12.35	1.33603	1.38769e-06		-12.35	0.41296	0.00166		-12.35	0.41296	0.00377
-12.35	1.36032	9.37657e-07		-12.35	0.43725	0.00326		-12.35	0.43725	0.0035
-12.35	1.38461	6.26887e-07		-12.35	0.46154	0.00484		-12.35	0.46154	0.00309
-12.35	1.40891	4.14814e-07		-12.35	0.48583	0.00623		-12.35	0.48583	0.00264
-12.35	1.4332	2.71776e-07		-12.35	0.51012	0.00734		-12.35	0.51012	0.00224
-12.35	1.45749	1.76393e-07		-12.35	0.53441	0.00808		-12.35	0.53441	0.00191
-12.35	1.48178	1.13482e-07		-12.35	0.5587	0.00846		-12.35	0.5587	0.00164
-12.35	1.50607	7.24165e-08		-12.35	0.583	0.0085		-12.35	0.583	0.00144
-12.35	1.53036	4.5872e-08		-12.35	0.60729	0.00825		-12.35	0.60729	0.00132
-12.35	1.55466	2.88675e-08		-12.35	0.63158	0.00779		-12.35	0.63158	0.00129
-12.35	1.57895	1.8063e-08		-12.35	0.65587	0.00717		-12.35	0.65587	0.00134
-12.35	1.60324	1.12475e-08		-12.35	0.68016	0.00647		-12.35	0.68016	0.00143
-12.35	1.62753	6.97538e-09		-12.35	0.70445	0.00573		-12.35	0.70445	0.0015
-12.35	1.65182	4.31158e-09		-12.35	0.72874	0.00499		-12.35	0.72874	0.00154
-12.35	1.67611	2.65781e-09		-12.35	0.75304	0.00428		-12.35	0.75304	0.00154
-12.35	1.7004	1.63462e-09		-12.35	0.77733	0.00362		-12.35	0.77733	0.00149
-12.35	1.7247	1.00327e-09		-12.35	0.80162	0.00302		-12.35	0.80162	0.0014
-12.35	1.74899	6.14526e-10		-12.35	0.82591	0.00248		-12.35	0.82591	0.00128
-12.35	1.77328	3.75596e-10		-12.35	0.8502	0.00202		-12.35	0.8502	0.00114
-12.35	1.79757	2.28996e-10		-12.35	0.87449	0.00162		-12.35	0.87449	0.000998135
-12.35	1.82186	1.39213e-10		-12.35	0.89878	0.00128		-12.35	0.89878	0.000854237
-12.35	1.84615	8.43466e-11		-12.35	0.92308	0.001		-12.35	0.92308	0.000717367
-12.35	1.87044	5.09068e-11		-12.35	0.94737	0.000776657		-12.35	0.94737	0.000591867
-12.35	1.89474	3.05911e-11		-12.35	0.97166	0.00059296		-12.35	0.97166	0.000480275
-12.35	1.91903	1.8295e-11		-12.35	0.99595	0.000447269		-12.35	0.99595	0.000383654
-12.35	1.94332	1.08847e-11		-12.35	1.02024	0.000333384		-12.35	1.02024	0.000301944
-12.35	1.96761	6.44029e-12		-12.35	1.04453	0.000245613		-12.35	1.04453	0.000234295
-12.35	1.9919	3.78867e-12		-12.35	1.06883	0.000178896		-12.35	1.06883	0.000179366
-12.35	2.01619	2.21549e-12		-12.35	1.09312	0.000128859		-12.35	1.09312	0.000135559
-12.35	2.04049	1.28764e-12		-12.35	1.11741	9.18177e-05		-12.35	1.11741	0.0001012
-12.35	2.06478	7.43721e-13		-12.35	1.1417	6.4742e-05		-12.35	1.1417	7.46702e-05
-12.35	2.08907	4.26871e-13		-12.35	1.16599	4.51906e-05		-12.35	1.16599	5.44843e-05
-12.35	2.11336	2.43469e-13		-12.35	1.19028	3.12378e-05		-12.35	1.19028	3.93362e-05
-12.35	2.13765	1.37992e-13		-12.35	1.21458	2.13923e-05		-12.35	1.21458	2.81157e-05
-12.35	2.16194	7.77216e-14		-12.35	1.23887	1.45199e-05		-12.35	1.23887	1.9906e-05
-12.35	2.18623	4.35042e-14		-12.35	1.26316	9.77221e-06		-12.35	1.26316	1.39682e-05
-12.35	2.21053	2.42021e-14		-12.35	1.28745	6.52444e-06		-12.35	1.28745	9.71985e-06
-12.35	2.23482	1.33828e-14		-12.35	1.31174	4.32335e-06		-12.35	1.31174	6.71106e-06
-12.35	2.25911	7.35616e-15		-12.35	1.33603	2.8447e-06		-12.35	1.33603	4.60024e-06
-12.35	2.2834	4.01991e-15		-12.35	1.36032	1.85955e-06		-12.35	1.36032	3.13238e-06
-12.35	2.30769	2.18419e-15		-12.35	1.38461	1.20822e-06		-12.35	1.38461	2.11987e-06
-12.35	2.33198	1.18013e-15		-12.35	1.40891	7.80679e-07		-12.35	1.40891	1.42663e-06
-12.35	2.35628	6.34141e-16		-12.35	1.4332	5.01868e-07		-12.35	1.4332	9.55179e-07
-12.35	2.38057	3.38936e-16		-12.35	1.45749	3.21139e-07		-12.35	1.45749	6.36521e-07
-12.35	2.40486	1.8021e-16		-12.35	1.48178	2.04626e-07		-12.35	1.48178	4.2232e-07
-12.35	2.42915	9.53304e-17		-12.35	1.50607	1.2988e-07		-12.35	1.50607	2.79049e-07
-12.35	2.45344	5.01797e-17		-12.35	1.53036	8.21414e-08		-12.35	1.53036	1.83653e-07
-12.35	2.47773	2.62859e-17		-12.35	1.55466	5.17731e-08		-12.35	1.55466	1.20399e-07
-12.35	2.50202	1.37047e-17		-12.35	1.57895	3.25251e-08		-12.35	1.57895	7.86208e-08
-12.35	2.52632	7.11237e-18		-12.35	1.60324	2.03666e-08		-12.35	1.60324	5.1133e-08
-12.35	2.55061	3.67454e-18		-12.35	1.62753	1.2711e-08		-12.35	1.62753	3.31164e-08
-12.35	2.5749	1.89006e-18		-12.35	1.65182	7.90589e-09		-12.35	1.65182	2.13536e-08
-12.35	2.59919	9.67981e-19		-12.35	1.67611	4.89951e-09		-12.35	1.67611	1.37053e-08
-12.35	2.62348	4.93633e-19		-12.35	1.7004	3.02476e-09		-12.35	1.7004	8.75376e-09
-12.35	2.64777	2.50674e-19		-12.35	1.7247	1.85979e-09		-12.35	1.7247	5.56271e-09
-12.35	2.67206	1.26765e-19		-12.35	1.74899	1.13857e-09		-12.35	1.74899	3.51621e-09
-12.35	2.69636	6.38386e-20		-12.35	1.77328	6.93858e-10		-12.35	1.77328	2.21043e-09
-12.35	2.72065	3.20157e-20		-12.35	1.79757	4.20823e-10		-12.35	1.79757	1.38173e-09
-12.35	2.74494	1.59896e-20		-12.35	1.82186	2.53954e-10		-12.35	1.82186	8.58736e-10
-12.35	2.76923	7.95234e-21		-12.35	1.84615	1.52459e-10		-12.35	1.84615	5.30564e-10
-12.35	2.79352	3.93844e-21		-12.35	1.87044	9.10399e-11		-12.35	1.87044	3.25855e-10
-12.35	2.81781	1.94226e-21		-12.35	1.89474	5.40667e-11		-12.35	1.89474	1.98928e-10
-12.35	2.84211	9.53723e-22		-12.35	1.91903	3.19304e-11		-12.35	1.91903	1.20709e-10
-12.35	2.8664	4.66278e-22		-12.35	1.94332	1.87509e-11		-12.35	1.94332	7.28021e-11
-12.35	2.89069	2.26961e-22		-12.35	1.96761	1.09486e-11		-12.35	1.96761	4.36427e-11
-12.35	2.91498	1.09979e-22		-12.35	1.9919	6.35623e-12		-12.35	1.9919	2.60043e-11
-12.35	2.93927	5.30515e-23		-12.35	2.01619	3.66891e-12		-12.35	2.01619	1.54012e-11
-12.35	2.96356	2.54732e-23		-12.35	2.04049	2.10557e-12		-12.35	2.04049	9.0667e-12
-12.35	2.98785	1.21742e-23		-12.35	2.06478	1.20144e-12		-12.35	2.06478	5.30573e-12
-12.35	3.01215	5.7908e-24		-12.35	2.08907	6.81617e-13		-12.35	2.08907	3.08644e-12
-12.35	3.03644	2.74129e-24		-12.35	2.11336	3.84503e-13		-12.35	2.11336	1.78486e-12
-12.35	3.06073	1.29141e-24		-12.35	2.13765	2.15671e-13		-12.35	2.13765	1.02613e-12
-12.35	3.08502	6.05399e-25		-12.35	2.16194	1.20291e-13		-12.35	2.16194	5.865e-13
-12.35	3.10931	2.824e-25		-12.35	2.18623	6.67183e-14		-12.35	2.18623	3.33291e-13
-12.35	3.1336	1.31074e-25		-12.35	2.21053	3.67994e-14		-12.35	2.21053	1.88316e-13
-12.35	3.15789	6.05302e-26		-12.35	2.23482	2.01856e-14		-12.35	2.23482	1.05798e-13
-12.35	3.18219	2.78111e-26		-12.35	2.25911	1.1012e-14		-12.35	2.25911	5.91032e-14
-12.35	3.20648	1.27127e-26		-12.35	2.2834	5.97496e-15		-12.35	2.2834	3.28327e-14
-12.35	3.23077	5.78118e-27		-12.35	2.30769	3.22451e-15		-12.35	2.30769	1.81377e-14
-12.35	3.25506	2.61541e-27		-12.35	2.33198	1.7309e-15		-12.35	2.33198	9.96445e-15
-12.35	3.27935	1.17706e-27		-12.35	2.35628	9.24219e-16		-12.35	2.35628	5.44425e-15
-12.35	3.30364	5.26962e-28		-12.35	2.38057	4.90898e-16		-12.35	2.38057	2.95836e-15
-12.35	3.32794	2.34678e-28		-12.35	2.40486	2.5938e-16		-12.35	2.40486	1.59886e-15
-12.35	3.35223	1.03961e-28		-12.35	2.42915	1.36341e-16		-12.35	2.42915	8.59462e-16
-12.35	3.37652	4.58104e-29		-12.35	2.45344	7.1297e-17		-12.35	2.45344	4.59534e-16
-12.35	3.40081	2.00792e-29		-12.35	2.47773	3.70927e-17		-12.35	2.47773	2.44397e-16
-12.35	3.4251	8.7541e-30		-12.35	2.50202	1.91995e-17		-12.35	2.50202	1.29293e-16
-12.35	3.44939	3.79624e-30		-12.35	2.52632	9.88752e-18		-12.35	2.52632	6.80402e-17
-12.35	3.47368	1.63745e-30		-12.35	2.55061	5.06631e-18		-12.35	2.55061	3.5619e-17
-12.35	3.49798	7.02503e-31		-12.35	2.5749	2.58293e-18		-12.35	2.5749	1.85495e-17
-12.35	3.52227	2.99772e-31		-12.35	2.59919	1.31028e-18		-12.35	2.59919	9.61015e-18
-12.35	3.54656	1.27231e-31		-12.35	2.62348	6.61378e-19		-12.35	2.62348	4.95316e-18
-12.35	3.57085	5.37096e-32		-12.35	2.64777	3.32187e-19		-12.35	2.64777	2.5398e-18
-12.35	3.59514	2.25508e-32		-12.35	2.67206	1.66023e-19		-12.35	2.67206	1.29565e-18
-12.35	3.61943	9.41723e-33		-12.35	2.69636	8.25693e-20		-12.35	2.69636	6.57586e-19
-12.35	3.64372	3.91139e-33		-12.35	2.72065	4.08636e-20		-12.35	2.72065	3.3205e-19
-12.35	3.66802	1.61578e-33		-12.35	2.74494	2.01248e-20		-12.35	2.74494	1.66818e-19
-12.35	3.69231	6.63864e-34		-12.35	2.76923	9.86297e-21		-12.35	2.76923	8.33824e-20
-12.35	3.7166	2.71279e-34		-12.35	2.79352	4.81029e-21		-12.35	2.79352	4.1467e-20
-12.35	3.74089	1.10254e-34		-12.35	2.81781	2.33469e-21		-12.35	2.81781	2.05177e-20
-12.35	3.76518	4.45664e-35		-12.35	2.84211	1.12767e-21		-12.35	2.84211	1.01007e-20
-12.35	3.78947	1.79167e-35		-12.35	2.8664	5.4205e-22		-12.35	2.8664	4.94737e-21
-12.35	3.81377	7.16381e-36		-12.35	2.89069	2.59299e-22		-12.35	2.89069	2.41098e-21
-12.35	3.83806	2.84881e-36		-12.35	2.91498	1.23444e-22		-12.35	2.91498	1.16899e-21
-12.35	3.86235	1.12672e-36		-12.35	2.93927	5.84858e-23		-12.35	2.93927	5.63922e-22
-12.35	3.88664	4.43202e-37		-12.35	2.96356	2.75768e-23		-12.35	2.96356	2.70657e-22
-12.35	3.91093	1.73387e-37		-12.35	2.98785	1.29405e-23		-12.35	2.98785	1.29242e-22
-12.35	3.93522	6.74626e-38		-12.35	3.01215	6.04325e-24		-12.35	3.01215	6.14007e-23
-12.35	3.95951	2.61058e-38		-12.35	3.03644	2.8087e-24		-12.35	3.03644	2.90214e-23
-12.35	3.98381	1.00471e-38		-12.35	3.06073	1.29914e-24		-12.35	3.06073	1.3647e-23
-12.35	4.0081	3.84566e-39		-12.35	3.08502	5.98024e-25		-12.35	3.08502	6.38439e-24
-12.35	4.03239	1.46396e-39		-12.35	3.10931	2.73964e-25		-12.35	3.10931	2.97142e-24
-12.35	4.05668	5.54257e-40		-12.35	3.1336	1.24905e-25		-12.35	3.1336	1.37582e-24
-12.35	4.08097	2.08698e-40		-12.35	3.15789	5.66725e-26		-12.35	3.15789	6.33739e-25
-12.35	4.10526	7.81541e-41		-12.35	3.18219	2.559e-26		-12.35	3.18219	2.90403e-25
-12.35	4.12955	2.91078e-41		-12.35	3.20648	1.14992e-26		-12.35	3.20648	1.32381e-25
-12.35	4.15385	1.07817e-41		-12.35	3.23077	5.1424e-27		-12.35	3.23077	6.00322e-26
-12.35	4.17814	3.97183e-42		-12.35	3.25506	2.28852e-27		-12.35	3.25506	2.7081e-26
-12.35	4.20243	1.45518e-42		-12.35	3.27935	1.01352e-27		-12.35	3.27935	1.21525e-26
-12.35	4.22672	5.30226e-43		-12.35	3.30364	4.4668e-28		-12.35	3.30364	5.42473e-27
-12.35	4.25101	1.92144e-43		-12.35	3.32794	1.95901e-28		-12.35	3.32794	2.40879e-27
-12.35	4.2753	6.92491e-44		-12.35	3.35223	8.54972e-29		-12.35	3.35223	1.06395e-27
-12.35	4.2996	2.48211e-44		-12.35	3.37652	3.71308e-29		-12.35	3.37652	4.67458e-28
-12.35	4.32389	8.848e-45		-12.35	3.40081	1.60464e-29		-12.35	3.40081	2.04294e-28
-12.35	4.34818	3.13681e-45		-12.35	3.4251	6.90043e-30		-12.35	3.4251	8.88091e-29
-12.35	4.37247	1.10598e-45		-12.35	3.44939	2.95273e-30		-12.35	3.44939	3.8401e-29
-12.35	4.39676	3.87816e-46		-12.35	3.47368	1.25723e-30		-12.35	3.47368	1.65161e-29
-12.35	4.42105	1.35244e-46		-12.35	3.49798	5.32649e-31		-12.35	3.49798	7.06561e-30
-12.35	4.44534	4.6906e-47		-12.35	3.52227	2.24542e-31		-12.35	3.52227	3.00652e-30
-12.35	4.46964	1.61791e-47		-12.35	3.54656	9.41842e-32		-12.35	3.54656	1.27247e-30
-12.35	4.49393	5.54999e-48		-12.35	3.57085	3.93074e-32		-12.35	3.57085	5.35669e-31
-12.35	4.51822	1.89341e-48		-12.35	3.59514	1.63223e-32		-12.35	3.59514	2.2429e-31
-12.35	4.54251	6.42408e-49		-12.35	3.61943	6.74359e-33		-12.35	3.61943	9.34077e-32
-12.35	4.5668	2.16765e-49		-12.35	3.64372	2.77203e-33		-12.35	3.64372	3.86914e-32
-12.35	4.59109	7.27411e-50		-12.35	3.66802	1.1337e-33		-12.35	3.66802	1.59405e-32
-12.35	4.61538	2.42763e-50		-12.35	3.69231	4.61296e-34		-12.35	3.69231	6.53194e-33
-12.35	4.63968	8.0574e-51		-12.35	3.7166	1.86741e-34		-12.35	3.7166	2.66216e-33
-12.35	4.66397	2.65961e-51		-12.35	3.74089	7.52096e-35		-12.35	3.74089	1.07914e-33
-12.35	4.68826	8.73073e-52		-12.35	3.76518	3.01351e-35		-12.35	3.76518	4.35076e-34
-12.35	4.71255	2.85031e-52		-12.35	3.78947	1.20125e-35		-12.35	3.78947	1.74462e-34
-12.35	4.73684	9.25427e-53		-12.35	3.81377	4.76372e-36		-12.35	3.81377	6.95794e-35
-12.35	4.76113	2.98813e-53		-12.35	3.83806	1.87936e-36		-12.35	3.83806	2.75997e-35
-12.35	4.78543	9.59544e-54		-12.35	3.86235	7.37593e-37		-12.35	3.86235	1.08885e-35
-12.35	4.80972	3.06434e-54		-12.35	3.88664	2.8798e-37		-12.35	3.88664	4.27241e-36
-12.35	4.83401	9.73228e-55		-12.35	3.91093	1.11852e-37		-12.35	3.91093	1.66731e-36
-12.35	4.8583	3.07396e-55		-12.35	3.93522	4.32166e-38		-12.35	3.93522	6.47142e-37
-12.35	4.88259	9.65575e-56		-12.35	3.95951	1.66105e-38		-12.35	3.95951	2.49815e-37
-12.35	4.90688	3.01633e-56		-12.35	3.98381	6.35089e-39		-12.35	3.98381	9.59121e-38
-12.35	4.93117	9.37078e-57		-12.35	4.0081	2.41547e-39		-12.35	4.0081	3.66237e-38
-12.35	4.95547	2.89518e-57		-12.35	4.03239	9.13857e-40		-12.35	4.03239	1.39087e-38
-12.35	4.97976	8.89568e-58		-12.35	4.05668	3.43924e-40		-12.35	4.05668	5.25342e-39
-12.35	5.00405	2.71822e-58		-12.35	4.08097	1.2875e-40		-12.35	4.08097	1.97347e-39
-12.35	5.02834	8.26023e-59		-12.35	4.10526	4.7944e-41		-12.35	4.10526	7.37311e-40
-12.35	5.05263	2.49633e-59		-12.35	4.12955	1.77589e-41		-12.35	4.12955	2.73968e-40
-12.35	5.07692	7.50259e-60		-12.35	4.15385	6.54317e-42		-12.35	4.15385	1.01247e-40
-12.35	5.10121	2.24244e-60		-12.35	4.17814	2.398e-42		-12.35	4.17814	3.72125e-41
-12.35	5.12551	6.66549e-61		-12.35	4.20243	8.7417e-43		-12.35	4.20243	1.36027e-41
-12.35	5.1498	1.97035e-61		-12.35	4.22672	3.16975e-43		-12.35	4.22672	4.94526e-42
-12.35	5.17409	5.79231e-62		-12.35	4.25101	1.14323e-43		-12.35	4.25101	1.78805e-42
-12.35	5.19838	1.6934e-62		-12.35	4.2753	4.10126e-44		-12.35	4.2753	6.42979e-43
-12.35	5.22267	4.92342e-63		-12.35	4.2996	1.46344e-44		-12.35	4.2996	2.29953e-43
-12.35	5.24696	1.42355e-63		-12.35	4.32389	5.19404e-45		-12.35	4.32389	8.1791e-44
-12.35	5.27126	4.0933e-64		-12.35	4.34818	1.83359e-45		-12.35	4.34818	2.89332e-44
-12.35	5.29555	1.17051e-64		-12.35	4.37247	6.43824e-46		-12.35	4.37247	1.01791e-44
-12.35	5.31984	3.32867e-65		-12.35	4.39676	2.24851e-46		-12.35	4.39676	3.56162e-45
-12.35	5.34413	9.41377e-66		-12.35	4.42105	7.81062e-47		-12.35	4.42105	1.23939e-45
-12.35	5.36842	2.6476e-66		-12.35	4.44534	2.69858e-47		-12.35	4.44534	4.28932e-46
-12.35	5.39271	7.40523e-67		-12.35	4.46964	9.27346e-48		-12.35	4.46964	1.47635e-46
-12.35	5.417	2.05977e-67		-12.35	4.49393	3.1696e-48		-12.35	4.49393	5.05373e-47
-12.35	5.4413	5.69765e-68		-12.35	4.51822	1.07751e-48		-12.35	4.51822	1.7205e-47
-12.35	5.46559	1.56736e-68		-12.35	4.54251	3.64325e-49		-12.35	4.54251	5.82527e-48
-12.35	5.48988	4.28779e-69		-12.35	4.5668	1.2252e-49		-12.35	4.5668	1.96154e-48
-12.35	5.51417	1.16653e-69		-12.35	4.59109	4.09802e-50		-12.35	4.59109	6.56894e-49
-12.35	5.53846	3.15609e-70		-12.35	4.61538	1.36329e-50		-12.35	4.61538	2.18782e-49
-12.35	5.56275	8.49177e-71		-12.35	4.63968	4.51072e-51		-12.35	4.63968	7.24679e-50
-12.35	5.58704	2.27217e-71		-12.35	4.66397	1.48439e-51		-12.35	4.66397	2.38724e-50
-12.35	5.61134	6.04613e-72		-12.35	4.68826	4.85839e-52		-12.35	4.68826	7.821e-51
-12.35	5.63563	1.59995e-72		-12.35	4.71255	1.58153e-52		-12.35	4.71255	2.54827e-51
-12.35	5.65992	4.21046e-73		-12.35	4.73684	5.12038e-53		-12.35	4.73684	8.25738e-52
-12.35	5.68421	1.10191e-73		-12.35	4.76113	1.64879e-53		-12.35	4.76113	2.66106e-52
-12.35	5.7085	2.86783e-74		-12.35	4.78543	5.28036e-54		-12.35	4.78543	8.52866e-53
-12.35	5.73279	7.42256e-75		-12.35	4.80972	1.68189e-54		-12.35	4.80972	2.71845e-53
-12.35	5.75709	1.9105e-75		-12.35	4.83401	5.32803e-55		-12.35	4.83401	8.61736e-54
-12.35	5.78138	4.89026e-76		-12.35	4.8583	1.67868e-55		-12.35	4.8583	2.71669e-54
-12.35	5.80567	1.24483e-76		-12.35	4.88259	5.26019e-56		-12.35	4.88259	8.51764e-55
-12.35	5.82996	3.15121e-77		-12.35	4.90688	1.63932e-56		-12.35	4.90688	2.65589e-55
-12.35	5.85425	7.933e-78		-12.35	4.93117	5.0811e-57		-12.35	4.93117	8.23592e-56
-12.35	5.87854	1.98605e-78		-12.35	4.95547	1.56632e-57		-12.35	4.95547	2.53995e-56
-12.35	5.90283	4.94462e-79		-12.35	4.97976	4.80207e-58		-12.35	4.97976	7.79021e-57
-12.35	5.92713	1.22424e-79		-12.35	5.00405	1.46421e-58		-12.35	5.00405	2.3762e-57
-12.35	5.95142	3.01434e-80		-12.35	5.02834	4.44021e-59		-12.35	5.02834	7.20821e-58
-12.35	5.97571	7.38089e-81		-12.35	5.05263	1.33914e-59		-12.35	5.05263	2.17461e-58
-12.35	6	1.79728e-81		-12.35	5.07692	4.01675e-60		-12.35	5.07692	6.52445e-59
-12.3	0	0.01859		-12.35	5.10121	1.19824e-60		-12.35	5.10121	1.94677e-59
-12.3	0.02429	0.04525		-12.35	5.12551	3.55496e-61		-12.35	5.12551	5.7769e-60
-12.3	0.04858	0.06167		-12.35	5.1498	1.04893e-61		-12.35	5.1498	1.70483e-60
-12.3	0.07287	0.07111		-12.35	5.17409	3.07806e-62		-12.35	5.17409	5.00354e-61
-12.3	0.09717	0.07566		-12.35	5.19838	8.9831e-63		-12.35	5.19838	1.46042e-61
-12.3	0.12146	0.07642		-12.35	5.22267	2.60731e-63		-12.35	5.22267	4.23924e-62
-12.3	0.14575	0.07425		-12.35	5.24696	7.52623e-64		-12.35	5.24696	1.22378e-62
-12.3	0.17004	0.06986		-12.35	5.27126	2.16061e-64		-12.35	5.27126	3.51338e-63
-12.3	0.19433	0.0638		-12.35	5.29555	6.16868e-65		-12.35	5.29555	1.00312e-63
-12.3	0.21862	0.05653		-12.35	5.31984	1.75155e-65		-12.35	5.31984	2.84829e-64
-12.3	0.24291	0.04848		-12.35	5.34413	4.94612e-66		-12.35	5.34413	8.04307e-65
-12.3	0.26721	0.04012		-12.35	5.36842	1.38906e-66		-12.35	5.36842	2.25873e-65
-12.3	0.2915	0.03193		-12.35	5.39271	3.87962e-67		-12.35	5.39271	6.30828e-66
-12.3	0.31579	0.02441		-12.35	5.417	1.07763e-67		-12.35	5.417	1.75211e-66
-12.3	0.34008	0.01796		-12.35	5.4413	2.97687e-68		-12.35	5.4413	4.83968e-67
-12.3	0.36437	0.01287		-12.35	5.46559	8.17826e-69		-12.35	5.46559	1.32946e-67
-12.3	0.38866	0.0092		-12.35	5.48988	2.23445e-69		-12.35	5.48988	3.63192e-68
-12.3	0.41296	0.00678		-12.35	5.51417	6.07142e-70		-12.35	5.51417	9.86735e-69
-12.3	0.43725	0.00519		-12.35	5.53846	1.64065e-70		-12.35	5.53846	2.66604e-69
-12.3	0.46154	0.00402		-12.35	5.56275	4.40912e-71		-12.35	5.56275	7.16368e-70
-12.3	0.48583	0.00299		-12.35	5.58704	1.1784e-71		-12.35	5.58704	1.91429e-70
-12.3	0.51012	0.00204		-12.35	5.61134	3.13214e-72		-12.35	5.61134	5.08721e-71
-12.3	0.53441	0.00121		-12.35	5.63563	8.27932e-73		-12.35	5.63563	1.34448e-71
-12.3	0.5587	0.000648003		-12.35	5.65992	2.17647e-73		-12.35	5.65992	3.5337e-72
-12.3	0.583	0.000618346		-12.35	5.68421	5.69006e-74		-12.35	5.68421	9.23646e-73
-12.3	0.60729	0.000884442		-12.35	5.7085	1.4794e-74		-12.35	5.7085	2.40095e-73
-12.3	0.63158	0.00111		-12.35	5.73279	3.82521e-75		-12.35	5.73279	6.20669e-74
-12.3	0.65587	0.00123		-12.35	5.75709	9.83626e-76		-12.35	5.75709	1.59565e-74
-12.3	0.68016	0.00127		-12.35	5.78138	2.5154e-76		-12.35	5.78138	4.07957e-75
-12.3	0.70445	0.00124		-12.35	5.80567	6.39714e-77		-12.35	5.80567	1.03727e-75
-12.3	0.72874	0.00117		-12.35	5.82996	1.61796e-77		-12.35	5.82996	2.62281e-76
-12.3	0.75304	0.00106		-12.35	5.85425	4.06957e-78		-12.35	5.85425	6.59541e-77
-12.3	0.77733	0.000940941		-12.35	5.87854	1.01796e-78		-12.35	5.87854	1.64936e-77
-12.3	0.80162	0.000813481		-12.35	5.90283	2.5323e-79		-12.35	5.90283	4.10193e-78
-12.3	0.82591	0.000688139		-12.35	5.92713	6.26466e-80		-12.35	5.92713	1.01452e-78
-12.3	0.8502	0.000570689		-12.35	5.95142	1.54128e-80		-12.35	5.95142	2.49533e-79
-12.3	0.87449	0.000464824		-12.35	5.97571	3.77105e-81		-12.35	5.97571	6.10373e-80
-12.3	0.89878	0.00037247		-12.35	6	9.17578e-82		-12.35	6	1.48477e-80
-12.3	0.92308	0.000294138		-12.3	0	0.00154		-12.3	0	0.000287918
-12.3	0.94737	0.00022931		-12.3	0.02429	0.00393		-12.3	0.02429	0.000576347
-12.3	0.97166	0.00017679		-12.3	0.04858	0.006		-12.3	0.04858	0.000310063
-12.3	0.99595	0.000135016		-12.3	0.07287	0.00787		-12.3	0.07287	0.000745398
-12.3	1.02024	0.0001023		-12.3	0.09717	0.00936		-12.3	0.09717	0.0021
-12.3	1.04453	7.69999e-05		-12.3	0.12146	0.01019		-12.3	0.12146	0.00363
-12.3	1.06883	5.76266e-05		-12.3	0.14575	0.01019		-12.3	0.14575	0.00499
-12.3	1.09312	4.29017e-05		-12.3	0.17004	0.00935		-12.3	0.17004	0.00589
-12.3	1.11741	3.17718e-05		-12.3	0.19433	0.00779		-12.3	0.19433	0.00614
-12.3	1.1417	2.33959e-05		-12.3	0.21862	0.00576		-12.3	0.21862	0.00568
-12.3	1.16599	1.71179e-05		-12.3	0.24291	0.0036		-12.3	0.24291	0.00463
-12.3	1.19028	1.24334e-05		-12.3	0.26721	0.00164		-12.3	0.26721	0.00325
-12.3	1.21458	8.95693e-06		-12.3	0.2915	0.000565842		-12.3	0.2915	0.00207
-12.3	1.23887	6.39432e-06		-12.3	0.31579	0.00111		-12.3	0.31579	0.00197
-12.3	1.26316	4.52059e-06		-12.3	0.34008	0.00128		-12.3	0.34008	0.00273
-12.3	1.28745	3.16327e-06		-12.3	0.36437	0.000800912		-12.3	0.36437	0.00344
-12.3	1.31174	2.19016e-06		-12.3	0.38866	0.000247574		-12.3	0.38866	0.0038
-12.3	1.33603	1.50019e-06		-12.3	0.41296	0.00167		-12.3	0.41296	0.0038
-12.3	1.36032	1.0166e-06		-12.3	0.43725	0.00328		-12.3	0.43725	0.00353
-12.3	1.38461	6.81645e-07		-12.3	0.46154	0.00488		-12.3	0.46154	0.00312
-12.3	1.40891	4.52363e-07		-12.3	0.48583	0.0063		-12.3	0.48583	0.00267
-12.3	1.4332	2.97242e-07		-12.3	0.51012	0.00742		-12.3	0.51012	0.00227
-12.3	1.45749	1.93483e-07		-12.3	0.53441	0.00819		-12.3	0.53441	0.00193
-12.3	1.48178	1.24837e-07		-12.3	0.5587	0.00858		-12.3	0.5587	0.00166
-12.3	1.50607	7.98927e-08		-12.3	0.583	0.00863		-12.3	0.583	0.00146
-12.3	1.53036	5.07527e-08		-12.3	0.60729	0.0084		-12.3	0.60729	0.00134
-12.3	1.55466	3.20298e-08		-12.3	0.63158	0.00793		-12.3	0.63158	0.00131
-12.3	1.57895	2.00983e-08		-12.3	0.65587	0.00732		-12.3	0.65587	0.00136
-12.3	1.60324	1.25501e-08		-12.3	0.68016	0.00661		-12.3	0.68016	0.00145
-12.3	1.62753	7.80507e-09		-12.3	0.70445	0.00586		-12.3	0.70445	0.00153
-12.3	1.65182	4.83802e-09		-12.3	0.72874	0.00511		-12.3	0.72874	0.00158
-12.3	1.67611	2.99081e-09		-12.3	0.75304	0.00439		-12.3	0.75304	0.00158
-12.3	1.7004	1.84474e-09		-12.3	0.77733	0.00372		-12.3	0.77733	0.00153
-12.3	1.7247	1.13557e-09		-12.3	0.80162	0.00311		-12.3	0.80162	0.00144
-12.3	1.74899	6.97678e-10		-12.3	0.82591	0.00256		-12.3	0.82591	0.00132
-12.3	1.77328	4.27752e-10		-12.3	0.8502	0.00209		-12.3	0.8502	0.00118
-12.3	1.79757	2.61637e-10		-12.3	0.87449	0.00168		-12.3	0.87449	0.00103
-12.3	1.82186	1.59587e-10		-12.3	0.89878	0.00133		-12.3	0.89878	0.000885672
-12.3	1.84615	9.70232e-11		-12.3	0.92308	0.00104		-12.3	0.92308	0.000745326
-12.3	1.87044	5.8765e-11		-12.3	0.94737	0.00080928		-12.3	0.94737	0.000616238
-12.3	1.89474	3.54414e-11		-12.3	0.97166	0.000619175		-12.3	0.97166	0.000501125
-12.3	1.91903	2.12745e-11		-12.3	0.99595	0.000468053		-12.3	0.99595	0.00040118
-12.3	1.94332	1.27053e-11		-12.3	1.02024	0.000349646		-12.3	1.02024	0.000316433
-12.3	1.96761	7.54658e-12		-12.3	1.04453	0.000258173		-12.3	1.04453	0.000246087
-12.3	1.9919	4.45688e-12		-12.3	1.06883	0.000188475		-12.3	1.06883	0.000188819
-12.3	2.01619	2.61661e-12		-12.3	1.09312	0.000136074		-12.3	1.09312	0.00014303
-12.3	2.04049	1.52688e-12		-12.3	1.11741	9.71877e-05		-12.3	1.11741	0.000107024
-12.3	2.06478	8.85498e-13		-12.3	1.1417	6.86924e-05		-12.3	1.1417	7.91526e-05
-12.3	2.08907	5.10336e-13		-12.3	1.16599	4.80642e-05		-12.3	1.16599	5.78915e-05
-12.3	2.11336	2.92281e-13		-12.3	1.19028	3.33055e-05		-12.3	1.19028	4.18958e-05
-12.3	2.13765	1.6635e-13		-12.3	1.21458	2.28648e-05		-12.3	1.21458	3.00173e-05
-12.3	2.16194	9.40888e-14		-12.3	1.23887	1.55582e-05		-12.3	1.23887	2.13039e-05
-12.3	2.18623	5.28892e-14		-12.3	1.26316	1.04974e-05		-12.3	1.26316	1.49856e-05
-12.3	2.21053	2.95489e-14		-12.3	1.28745	7.02641e-06		-12.3	1.28745	1.04535e-05
-12.3	2.23482	1.64096e-14		-12.3	1.31174	4.6679e-06		-12.3	1.31174	7.23546e-06
-12.3	2.25911	9.05893e-15		-12.3	1.33603	3.07932e-06		-12.3	1.33603	4.97206e-06
-12.3	2.2834	4.97196e-15		-12.3	1.36032	2.01814e-06		-12.3	1.36032	3.39404e-06
-12.3	2.30769	2.7133e-15		-12.3	1.38461	1.31469e-06		-12.3	1.38461	2.30275e-06
-12.3	2.33198	1.47246e-15		-12.3	1.40891	8.51707e-07		-12.3	1.40891	1.55365e-06
-12.3	2.35628	7.94725e-16		-12.3	1.4332	5.4898e-07		-12.3	1.4332	1.04291e-06
-12.3	2.38057	4.26653e-16		-12.3	1.45749	3.52225e-07		-12.3	1.45749	6.96792e-07
-12.3	2.40486	2.27864e-16		-12.3	1.48178	2.2504e-07		-12.3	1.48178	4.63532e-07
-12.3	2.42915	1.2108e-16		-12.3	1.50607	1.43228e-07		-12.3	1.50607	3.07104e-07
-12.3	2.45344	6.40219e-17		-12.3	1.53036	9.08347e-08		-12.3	1.53036	2.02672e-07
-12.3	2.47773	3.36894e-17		-12.3	1.55466	5.74141e-08		-12.3	1.55466	1.33239e-07
-12.3	2.50202	1.7645e-17		-12.3	1.57895	3.61728e-08		-12.3	1.57895	8.72553e-08
-12.3	2.52632	9.1994e-18		-12.3	1.60324	2.27173e-08		-12.3	1.60324	5.69153e-08
-12.3	2.55061	4.77481e-18		-12.3	1.62753	1.42207e-08		-12.3	1.62753	3.69721e-08
-12.3	2.5749	2.46746e-18		-12.3	1.65182	8.87204e-09		-12.3	1.65182	2.39132e-08
-12.3	2.59919	1.26963e-18		-12.3	1.67611	5.51555e-09		-12.3	1.67611	1.53964e-08
-12.3	2.62348	6.50532e-19		-12.3	1.7004	3.41604e-09		-12.3	1.7004	9.86547e-09
-12.3	2.64777	3.31929e-19		-12.3	1.7247	2.10728e-09		-12.3	1.7247	6.28973e-09
-12.3	2.67206	1.68665e-19		-12.3	1.74899	1.29442e-09		-12.3	1.74899	3.98905e-09
-12.3	2.69636	8.53528e-20		-12.3	1.77328	7.91541e-10		-12.3	1.77328	2.51621e-09
-12.3	2.72065	4.30158e-20		-12.3	1.79757	4.81746e-10		-12.3	1.79757	1.57832e-09
-12.3	2.74494	2.159e-20		-12.3	1.82186	2.91753e-10		-12.3	1.82186	9.84358e-10
-12.3	2.76923	1.07916e-20		-12.3	1.84615	1.75786e-10		-12.3	1.84615	6.10346e-10
-12.3	2.79352	5.37172e-21		-12.3	1.87044	1.05355e-10		-12.3	1.87044	3.76209e-10
-12.3	2.81781	2.66268e-21		-12.3	1.89474	6.28012e-11		-12.3	1.89474	2.30509e-10
-12.3	2.84211	1.31426e-21		-12.3	1.91903	3.72289e-11		-12.3	1.91903	1.4039e-10
-12.3	2.8664	6.45913e-22		-12.3	1.94332	2.19461e-11		-12.3	1.94332	8.49895e-11
-12.3	2.89069	3.16064e-22		-12.3	1.96761	1.28639e-11		-12.3	1.96761	5.11418e-11
-12.3	2.91498	1.53977e-22		-12.3	1.9919	7.4974e-12		-12.3	1.9919	3.05894e-11
-12.3	2.93927	7.46776e-23		-12.3	2.01619	4.34475e-12		-12.3	2.01619	1.81869e-11
-12.3	2.96356	3.60534e-23		-12.3	2.04049	2.50341e-12		-12.3	2.04049	1.07486e-11
-12.3	2.98785	1.7326e-23		-12.3	2.06478	1.43422e-12		-12.3	2.06478	6.31482e-12
-12.3	3.01215	8.28738e-24		-12.3	2.08907	8.17007e-13		-12.3	2.08907	3.68812e-12
-12.3	3.03644	3.94528e-24		-12.3	2.11336	4.62777e-13		-12.3	2.11336	2.14141e-12
-12.3	3.06073	1.8692e-24		-12.3	2.13765	2.60656e-13		-12.3	2.13765	1.23613e-12
-12.3	3.08502	8.813e-25		-12.3	2.16194	1.45993e-13		-12.3	2.16194	7.09436e-13
-12.3	3.10931	4.13487e-25		-12.3	2.18623	8.13164e-14		-12.3	2.18623	4.04827e-13
-12.3	3.1336	1.93041e-25		-12.3	2.21053	4.50431e-14		-12.3	2.21053	2.29694e-13
-12.3	3.15789	8.9674e-26		-12.3	2.23482	2.48142e-14		-12.3	2.23482	1.29591e-13
-12.3	3.18219	4.14472e-26		-12.3	2.25911	1.3596e-14		-12.3	2.25911	7.27044e-14
-12.3	3.20648	1.90598e-26		-12.3	2.2834	7.40939e-15		-12.3	2.2834	4.05626e-14
-12.3	3.23077	8.72014e-27		-12.3	2.30769	4.01635e-15		-12.3	2.30769	2.25054e-14
-12.3	3.25506	3.96913e-27		-12.3	2.33198	2.16559e-15		-12.3	2.33198	1.24183e-14
-12.3	3.27935	1.7973e-27		-12.3	2.35628	1.16154e-15		-12.3	2.35628	6.81506e-15
-12.3	3.30364	8.0964e-28		-12.3	2.38057	6.19755e-16		-12.3	2.38057	3.71982e-15
-12.3	3.32794	3.62824e-28		-12.3	2.40486	3.28967e-16		-12.3	2.40486	2.01947e-15
-12.3	3.35223	1.61743e-28		-12.3	2.42915	1.73718e-16		-12.3	2.42915	1.09051e-15
-12.3	3.37652	7.1725e-29		-12.3	2.45344	9.12666e-17		-12.3	2.45344	5.85749e-16
-12.3	3.40081	3.16392e-29		-12.3	2.47773	4.77054e-17		-12.3	2.47773	3.12967e-16
-12.3	3.4251	1.3883e-29		-12.3	2.50202	2.48098e-17		-12.3	2.50202	1.66343e-16
-12.3	3.44939	6.05952e-30		-12.3	2.52632	1.28378e-17		-12.3	2.52632	8.79511e-17
-12.3	3.47368	2.63078e-30		-12.3	2.55061	6.60975e-18		-12.3	2.55061	4.62616e-17
-12.3	3.49798	1.1361e-30		-12.3	2.5749	3.3862e-18		-12.3	2.5749	2.42077e-17
-12.3	3.52227	4.88016e-31		-12.3	2.59919	1.72617e-18		-12.3	2.59919	1.26023e-17
-12.3	3.54656	2.08511e-31		-12.3	2.62348	8.75611e-19		-12.3	2.62348	6.5271e-18
-12.3	3.57085	8.86134e-32		-12.3	2.64777	4.41978e-19		-12.3	2.64777	3.36336e-18
-12.3	3.59514	3.74578e-32		-12.3	2.67206	2.22004e-19		-12.3	2.67206	1.72431e-18
-12.3	3.61943	1.57491e-32		-12.3	2.69636	1.10969e-19		-12.3	2.69636	8.79541e-19
-12.3	3.64372	6.58618e-33		-12.3	2.72065	5.51985e-20		-12.3	2.72065	4.46374e-19
-12.3	3.66802	2.73954e-33		-12.3	2.74494	2.73242e-20		-12.3	2.74494	2.25398e-19
-12.3	3.69231	1.1334e-33		-12.3	2.76923	1.34606e-20		-12.3	2.76923	1.13244e-19
-12.3	3.7166	4.66393e-34		-12.3	2.79352	6.59916e-21		-12.3	2.79352	5.66098e-20
-12.3	3.74089	1.90888e-34		-12.3	2.81781	3.21975e-21		-12.3	2.81781	2.8157e-20
-12.3	3.76518	7.77074e-35		-12.3	2.84211	1.5634e-21		-12.3	2.84211	1.39348e-20
-12.3	3.78947	3.14632e-35		-12.3	2.8664	7.55507e-22		-12.3	2.8664	6.86172e-21
-12.3	3.81377	1.26706e-35		-12.3	2.89069	3.63353e-22		-12.3	2.89069	3.36188e-21
-12.3	3.83806	5.07511e-36		-12.3	2.91498	1.73918e-22		-12.3	2.91498	1.63888e-21
-12.3	3.86235	2.02184e-36		-12.3	2.93927	8.28492e-23		-12.3	2.93927	7.94928e-22
-12.3	3.88664	8.01122e-37		-12.3	2.96356	3.92792e-23		-12.3	2.96356	3.83635e-22
-12.3	3.91093	3.15719e-37		-12.3	2.98785	1.85339e-23		-12.3	2.98785	1.84211e-22
-12.3	3.93522	1.23752e-37		-12.3	3.01215	8.70374e-24		-12.3	3.01215	8.80066e-23
-12.3	3.95951	4.82452e-38		-12.3	3.03644	4.06796e-24		-12.3	3.03644	4.18324e-23
-12.3	3.98381	1.87069e-38		-12.3	3.06073	1.89226e-24		-12.3	3.06073	1.97835e-23
-12.3	4.0081	7.21436e-39		-12.3	3.08502	8.76022e-25		-12.3	3.08502	9.30852e-24
-12.3	4.03239	2.76719e-39		-12.3	3.10931	4.03627e-25		-12.3	3.10931	4.35752e-24
-12.3	4.05668	1.05567e-39		-12.3	3.1336	1.85087e-25		-12.3	3.1336	2.02943e-24
-12.3	4.08097	4.00551e-40		-12.3	3.15789	8.44686e-26		-12.3	3.15789	9.40326e-25
-12.3	4.10526	1.51159e-40		-12.3	3.18219	3.83654e-26		-12.3	3.18219	4.33456e-25
-12.3	4.12955	5.67353e-41		-12.3	3.20648	1.73422e-26		-12.3	3.20648	1.98779e-25
-12.3	4.15385	2.11795e-41		-12.3	3.23077	7.80162e-27		-12.3	3.23077	9.0687e-26
-12.3	4.17814	7.86358e-42		-12.3	3.25506	3.49284e-27		-12.3	3.25506	4.11591e-26
-12.3	4.20243	2.9038e-42		-12.3	3.27935	1.55625e-27		-12.3	3.27935	1.85834e-26
-12.3	4.22672	1.06648e-42		-12.3	3.30364	6.90058e-28		-12.3	3.30364	8.34679e-27
-12.3	4.25101	3.89565e-43		-12.3	3.32794	3.04501e-28		-12.3	3.32794	3.72942e-27
-12.3	4.2753	1.41529e-43		-12.3	3.35223	1.33717e-28		-12.3	3.35223	1.65762e-27
-12.3	4.2996	5.1139e-44		-12.3	3.37652	5.84344e-29		-12.3	3.37652	7.32907e-28
-12.3	4.32389	1.83779e-44		-12.3	3.40081	2.54117e-29		-12.3	3.40081	3.22348e-28
-12.3	4.34818	6.56868e-45		-12.3	3.4251	1.0997e-29		-12.3	3.4251	1.41029e-28
-12.3	4.37247	2.33505e-45		-12.3	3.44939	4.7357e-30		-12.3	3.44939	6.13758e-29
-12.3	4.39676	8.25568e-46		-12.3	3.47368	2.02935e-30		-12.3	3.47368	2.65697e-29
-12.3	4.42105	2.90298e-46		-12.3	3.49798	8.65339e-31		-12.3	3.49798	1.14412e-29
-12.3	4.44534	1.01525e-46		-12.3	3.52227	3.67169e-31		-12.3	3.52227	4.9006e-30
-12.3	4.46964	3.53128e-47		-12.3	3.54656	1.55021e-31		-12.3	3.54656	2.08793e-30
-12.3	4.49393	1.2216e-47		-12.3	3.57085	6.51252e-32		-12.3	3.57085	8.84852e-31
-12.3	4.51822	4.20298e-48		-12.3	3.59514	2.72233e-32		-12.3	3.59514	3.72999e-31
-12.3	4.54251	1.4382e-48		-12.3	3.61943	1.13228e-32		-12.3	3.61943	1.56396e-31
-12.3	4.5668	4.89456e-49		-12.3	3.64372	4.68584e-33		-12.3	3.64372	6.5226e-32
-12.3	4.59109	1.65668e-49		-12.3	3.66802	1.92944e-33		-12.3	3.66802	2.70578e-32
-12.3	4.61538	5.57695e-50		-12.3	3.69231	7.90462e-34		-12.3	3.69231	1.11644e-32
-12.3	4.63968	1.86717e-50		-12.3	3.7166	3.22202e-34		-12.3	3.7166	4.58197e-33
-12.3	4.66397	6.21729e-51		-12.3	3.74089	1.30668e-34		-12.3	3.74089	1.87041e-33
-12.3	4.68826	2.05896e-51		-12.3	3.76518	5.27226e-35		-12.3	3.76518	7.59435e-34
-12.3	4.71255	6.78146e-52		-12.3	3.78947	2.11644e-35		-12.3	3.78947	3.06697e-34
-12.3	4.73684	2.2214e-52		-12.3	3.81377	8.45259e-36		-12.3	3.81377	1.23195e-34
-12.3	4.76113	7.23698e-53		-12.3	3.83806	3.35848e-36		-12.3	3.83806	4.92196e-35
-12.3	4.78543	2.34485e-53		-12.3	3.86235	1.32758e-36		-12.3	3.86235	1.9559e-35
-12.3	4.80972	7.55612e-54		-12.3	3.88664	5.22083e-37		-12.3	3.88664	7.73059e-36
-12.3	4.83401	2.42164e-54		-12.3	3.91093	2.04254e-37		-12.3	3.91093	3.03906e-36
-12.3	4.8583	7.7187e-55		-12.3	3.93522	7.94972e-38		-12.3	3.93522	1.18829e-36
-12.3	4.88259	2.44683e-55		-12.3	3.95951	3.07806e-38		-12.3	3.95951	4.62129e-37
-12.3	4.90688	7.71414e-56		-12.3	3.98381	1.18561e-38		-12.3	3.98381	1.78755e-37
-12.3	4.93117	2.41877e-56		-12.3	4.0081	4.54301e-39		-12.3	4.0081	6.87717e-38
-12.3	4.95547	7.54268e-57		-12.3	4.03239	1.73171e-39		-12.3	4.03239	2.63156e-38
-12.3	4.97976	2.33926e-57		-12.3	4.05668	6.56651e-40		-12.3	4.05668	1.00154e-38
-12.3	5.00405	7.2153e-58		-12.3	4.08097	2.47695e-40		-12.3	4.08097	3.79122e-39
-12.3	5.02834	2.21336e-58		-12.3	4.10526	9.29435e-41		-12.3	4.10526	1.42737e-39
-12.3	5.05263	6.75258e-59		-12.3	4.12955	3.46926e-41		-12.3	4.12955	5.345e-40
-12.3	5.07692	2.04884e-59		-12.3	4.15385	1.28815e-41		-12.3	4.15385	1.9907e-40
-12.3	5.10121	6.18255e-60		-12.3	4.17814	4.75779e-42		-12.3	4.17814	7.37417e-41
-12.3	5.12551	1.85544e-60		-12.3	4.20243	1.74803e-42		-12.3	4.20243	2.71686e-41
-12.3	5.1498	5.53789e-61		-12.3	4.22672	6.38846e-43		-12.3	4.22672	9.95566e-42
-12.3	5.17409	1.64385e-61		-12.3	4.25101	2.32243e-43		-12.3	4.25101	3.62843e-42
-12.3	5.19838	4.85285e-62		-12.3	4.2753	8.39819e-44		-12.3	4.2753	1.31526e-42
-12.3	5.22267	1.42479e-62		-12.3	4.2996	3.0208e-44		-12.3	4.2996	4.74189e-43
-12.3	5.24696	4.16027e-63		-12.3	4.32389	1.08081e-44		-12.3	4.32389	1.70034e-43
-12.3	5.27126	1.20812e-63		-12.3	4.34818	3.84652e-45		-12.3	4.34818	6.06404e-44
-12.3	5.29555	3.48912e-64		-12.3	4.37247	1.36167e-45		-12.3	4.37247	2.15096e-44
-12.3	5.31984	1.00216e-64		-12.3	4.39676	4.79468e-46		-12.3	4.39676	7.5883e-45
-12.3	5.34413	2.8627e-65		-12.3	4.42105	1.67931e-46		-12.3	4.42105	2.66256e-45
-12.3	5.36842	8.13263e-66		-12.3	4.44534	5.85031e-47		-12.3	4.44534	9.29169e-46
-12.3	5.39271	2.29774e-66		-12.3	4.46964	2.02724e-47		-12.3	4.46964	3.22501e-46
-12.3	5.417	6.45634e-67		-12.3	4.49393	6.98729e-48		-12.3	4.49393	1.11329e-46
-12.3	5.4413	1.80421e-67		-12.3	4.51822	2.39544e-48		-12.3	4.51822	3.82229e-47
-12.3	5.46559	5.0142e-68		-12.3	4.54251	8.16834e-49		-12.3	4.54251	1.30521e-47
-12.3	5.48988	1.3859e-68		-12.3	4.5668	2.77046e-49		-12.3	4.5668	4.43275e-48
-12.3	5.51417	3.80955e-69		-12.3	4.59109	9.34629e-50		-12.3	4.59109	1.49728e-48
-12.3	5.53846	1.04143e-69		-12.3	4.61538	3.13612e-50		-12.3	4.61538	5.03006e-49
-12.3	5.56275	2.83141e-70		-12.3	4.63968	1.04668e-50		-12.3	4.63968	1.68066e-49
-12.3	5.58704	7.65574e-71		-12.3	4.66397	3.47452e-51		-12.3	4.66397	5.58497e-50
-12.3	5.61134	2.05866e-71		-12.3	4.68826	1.1472e-51		-12.3	4.68826	1.84586e-50
-12.3	5.63563	5.50548e-72		-12.3	4.71255	3.76743e-52		-12.3	4.71255	6.06754e-51
-12.3	5.65992	1.46426e-72		-12.3	4.73684	1.23058e-52		-12.3	4.73684	1.98363e-51
-12.3	5.68421	3.87306e-73		-12.3	4.76113	3.99791e-53		-12.3	4.76113	6.44976e-52
-12.3	5.7085	1.01883e-73		-12.3	4.78543	1.29185e-53		-12.3	4.78543	2.08574e-52
-12.3	5.73279	2.6654e-74		-12.3	4.80972	4.1519e-54		-12.3	4.80972	6.70826e-53
-12.3	5.75709	6.93482e-75		-12.3	4.83401	1.3272e-54		-12.3	4.83401	2.14582e-53
-12.3	5.78138	1.7944e-75		-12.3	4.8583	4.21966e-55		-12.3	4.8583	6.82665e-54
-12.3	5.80567	4.61758e-76		-12.3	4.88259	1.33435e-55		-12.3	4.88259	2.16001e-54
-12.3	5.82996	1.18174e-76		-12.3	4.90688	4.19677e-56		-12.3	4.90688	6.79727e-55
-12.3	5.85425	3.00773e-77		-12.3	4.93117	1.31283e-56		-12.3	4.93117	2.12738e-55
-12.3	5.87854	7.61322e-78		-12.3	4.95547	4.0846e-57		-12.3	4.95547	6.62195e-56
-12.3	5.90283	1.9165e-78		-12.3	4.97976	1.26397e-57		-12.3	4.97976	2.05002e-56
-12.3	5.92713	4.79799e-79		-12.3	5.00405	3.89021e-58		-12.3	5.00405	6.31187e-57
-12.3	5.95142	1.1946e-79		-12.3	5.02834	1.19084e-58		-12.3	5.02834	1.93281e-57
-12.3	5.97571	2.95797e-80		-12.3	5.05263	3.62557e-59		-12.3	5.05263	5.88639e-58
-12.3	6	7.2841e-81		-12.3	5.07692	1.09785e-59		-12.3	5.07692	1.78294e-58
-12.25	0	0.01859		-12.3	5.10121	3.30637e-60		-12.3	5.10121	5.37099e-59
-12.25	0.02429	0.04525		-12.3	5.12551	9.9038e-61		-12.3	5.12551	1.60916e-59
-12.25	0.04858	0.06168		-12.3	5.1498	2.95048e-61		-12.3	5.1498	4.79481e-60
-12.25	0.07287	0.07114		-12.3	5.17409	8.74223e-62		-12.3	5.17409	1.42093e-60
-12.25	0.09717	0.07571		-12.3	5.19838	2.57626e-62		-12.3	5.19838	4.18791e-61
-12.25	0.12146	0.07651		-12.3	5.22267	7.55085e-63		-12.3	5.22267	1.22758e-61
-12.25	0.14575	0.07438		-12.3	5.24696	2.20109e-63		-12.3	5.24696	3.57874e-62
-12.25	0.17004	0.07002		-12.3	5.27126	6.38141e-64		-12.3	5.27126	1.03761e-62
-12.25	0.19433	0.06399		-12.3	5.29555	1.84005e-64		-12.3	5.29555	2.99202e-63
-12.25	0.21862	0.05674		-12.3	5.31984	5.27689e-65		-12.3	5.31984	8.58064e-64
-12.25	0.24291	0.0487		-12.3	5.34413	1.50508e-65		-12.3	5.34413	2.44737e-64
-12.25	0.26721	0.04034		-12.3	5.36842	4.26946e-66		-12.3	5.36842	6.94231e-65
-12.25	0.2915	0.03214		-12.3	5.39271	1.20453e-66		-12.3	5.39271	1.95854e-65
-12.25	0.31579	0.0246		-12.3	5.417	3.37984e-67		-12.3	5.417	5.49521e-66
-12.25	0.34008	0.01813		-12.3	5.4413	9.43202e-68		-12.3	5.4413	1.53342e-66
-12.25	0.36437	0.01301		-12.3	5.46559	2.61784e-68		-12.3	5.46559	4.25558e-67
-12.25	0.38866	0.00932		-12.3	5.48988	7.2262e-69		-12.3	5.48988	1.17457e-67
-12.25	0.41296	0.00687		-12.3	5.51417	1.98383e-69		-12.3	5.51417	3.22422e-68
-12.25	0.43725	0.00527		-12.3	5.53846	5.41663e-70		-12.3	5.53846	8.80219e-69
-12.25	0.46154	0.00408		-12.3	5.56275	1.47089e-70		-12.3	5.56275	2.38989e-69
-12.25	0.48583	0.00304		-12.3	5.58704	3.97244e-71		-12.3	5.58704	6.4534e-70
-12.25	0.51012	0.00208		-12.3	5.61134	1.06699e-71		-12.3	5.61134	1.73309e-70
-12.25	0.53441	0.00124		-12.3	5.63563	2.8503e-72		-12.3	5.63563	4.62884e-71
-12.25	0.5587	0.000669841		-12.3	5.65992	7.57261e-73		-12.3	5.65992	1.22955e-71
-12.25	0.583	0.000634446		-12.3	5.68421	2.0009e-73		-12.3	5.68421	3.24817e-72
-12.25	0.60729	0.000901885		-12.3	5.7085	5.25808e-74		-12.3	5.7085	8.53401e-73
-12.25	0.63158	0.00113		-12.3	5.73279	1.37421e-74		-12.3	5.73279	2.22991e-73
-12.25	0.65587	0.00126		-12.3	5.75709	3.57192e-75		-12.3	5.75709	5.79483e-74
-12.25	0.68016	0.0013		-12.3	5.78138	9.23365e-76		-12.3	5.78138	1.49766e-74
-12.25	0.70445	0.00127		-12.3	5.80567	2.37392e-76		-12.3	5.80567	3.84952e-75
-12.25	0.72874	0.0012		-12.3	5.82996	6.0699e-77		-12.3	5.82996	9.84052e-76
-12.25	0.75304	0.00109		-12.3	5.85425	1.54354e-77		-12.3	5.85425	2.50178e-76
-12.25	0.77733	0.000967459		-12.3	5.87854	3.90367e-78		-12.3	5.87854	6.32553e-77
-12.25	0.80162	0.000837838		-12.3	5.90283	9.81861e-79		-12.3	5.90283	1.59061e-77
-12.25	0.82591	0.000709986		-12.3	5.92713	2.4561e-79		-12.3	5.92713	3.97786e-78
-12.25	0.8502	0.000589856		-12.3	5.95142	6.11029e-80		-12.3	5.95142	9.89354e-79
-12.25	0.87449	0.000481303		-12.3	5.97571	1.51181e-80		-12.3	5.97571	2.44722e-79
-12.25	0.89878	0.000386377		-12.3	6	3.72005e-81		-12.3	6	6.02019e-80
-12.25	0.92308	0.000305679		-12.25	0	0.00154		-12.25	0	0.000287919
-12.25	0.94737	0.000238745		-12.25	0.02429	0.00393		-12.25	0.02429	0.000576366
-12.25	0.97166	0.000184405		-12.25	0.04858	0.006		-12.25	0.04858	0.000310045
-12.25	0.99595	0.000141094		-12.25	0.07287	0.00788		-12.25	0.07287	0.000745502
-12.25	1.02024	0.000107108		-12.25	0.09717	0.00937		-12.25	0.09717	0.0021
-12.25	1.04453	8.07747e-05		-12.25	0.12146	0.0102		-12.25	0.12146	0.00363
-12.25	1.06883	6.05724e-05		-12.25	0.14575	0.01021		-12.25	0.14575	0.005
-12.25	1.09312	4.51886e-05		-12.25	0.17004	0.00936		-12.25	0.17004	0.00591
-12.25	1.11741	3.35383e-05		-12.25	0.19433	0.00781		-12.25	0.19433	0.00616
-12.25	1.1417	2.4753e-05		-12.25	0.21862	0.00578		-12.25	0.21862	0.0057
-12.25	1.16599	1.81541e-05		-12.25	0.24291	0.00361		-12.25	0.24291	0.00465
-12.25	1.19028	1.32189e-05		-12.25	0.26721	0.00165		-12.25	0.26721	0.00327
-12.25	1.21458	9.54737e-06		-12.25	0.2915	0.000561961		-12.25	0.2915	0.00209
-12.25	1.23887	6.83398e-06		-12.25	0.31579	0.00111		-12.25	0.31579	0.00198
-12.25	1.26316	4.8446e-06		-12.25	0.34008	0.00129		-12.25	0.34008	0.00275
-12.25	1.28745	3.39944e-06		-12.25	0.36437	0.000808175		-12.25	0.36437	0.00347
-12.25	1.31174	2.36033e-06		-12.25	0.38866	0.000248649		-12.25	0.38866	0.00383
-12.25	1.33603	1.62138e-06		-12.25	0.41296	0.00168		-12.25	0.41296	0.00384
-12.25	1.36032	1.1019e-06		-12.25	0.43725	0.00331		-12.25	0.43725	0.00357
-12.25	1.38461	7.40979e-07		-12.25	0.46154	0.00493		-12.25	0.46154	0.00315
-12.25	1.40891	4.9317e-07		-12.25	0.48583	0.00637		-12.25	0.48583	0.0027
-12.25	1.4332	3.24998e-07		-12.25	0.51012	0.00751		-12.25	0.51012	0.00229
-12.25	1.45749	2.12165e-07		-12.25	0.53441	0.0083		-12.25	0.53441	0.00195
-12.25	1.48178	1.37287e-07		-12.25	0.5587	0.00871		-12.25	0.5587	0.00168
-12.25	1.50607	8.81131e-08		-12.25	0.583	0.00877		-12.25	0.583	0.00147
-12.25	1.53036	5.61348e-08		-12.25	0.60729	0.00854		-12.25	0.60729	0.00135
-12.25	1.55466	3.55269e-08		-12.25	0.63158	0.00808		-12.25	0.63158	0.00133
-12.25	1.57895	2.23555e-08		-12.25	0.65587	0.00746		-12.25	0.65587	0.00138
-12.25	1.60324	1.39987e-08		-12.25	0.68016	0.00675		-12.25	0.68016	0.00148
-12.25	1.62753	8.73031e-09		-12.25	0.70445	0.006		-12.25	0.70445	0.00156
-12.25	1.65182	5.4267e-09		-12.25	0.72874	0.00524		-12.25	0.72874	0.00161
-12.25	1.67611	3.36421e-09		-12.25	0.75304	0.00451		-12.25	0.75304	0.00161
-12.25	1.7004	2.08101e-09		-12.25	0.77733	0.00382		-12.25	0.77733	0.00157
-12.25	1.7247	1.28478e-09		-12.25	0.80162	0.0032		-12.25	0.80162	0.00148
-12.25	1.74899	7.91727e-10		-12.25	0.82591	0.00264		-12.25	0.82591	0.00136
-12.25	1.77328	4.86923e-10		-12.25	0.8502	0.00216		-12.25	0.8502	0.00122
-12.25	1.79757	2.98785e-10		-12.25	0.87449	0.00174		-12.25	0.87449	0.00107
-12.25	1.82186	1.82849e-10		-12.25	0.89878	0.00138		-12.25	0.89878	0.000918157
-12.25	1.84615	1.11546e-10		-12.25	0.92308	0.00109		-12.25	0.92308	0.000774279
-12.25	1.87044	6.77991e-11		-12.25	0.94737	0.000843163		-12.25	0.94737	0.00064153
-12.25	1.89474	4.10377e-11		-12.25	0.97166	0.000646459		-12.25	0.97166	0.000522809
-12.25	1.91903	2.47249e-11		-12.25	0.99595	0.000489732		-12.25	0.99595	0.000419447
-12.25	1.94332	1.48217e-11		-12.25	1.02024	0.000366646		-12.25	1.02024	0.000331568
-12.25	1.96761	8.83752e-12		-12.25	1.04453	0.000271333		-12.25	1.04453	0.000258431
-12.25	1.9919	5.23969e-12		-12.25	1.06883	0.000198533		-12.25	1.06883	0.000198738
-12.25	2.01619	3.08838e-12		-12.25	1.09312	0.000143668		-12.25	1.09312	0.000150887
-12.25	2.04049	1.80941e-12		-12.25	1.11741	0.000102853		-12.25	1.11741	0.000113164
-12.25	2.06478	1.0536e-12		-12.25	1.1417	7.28702e-05		-12.25	1.1417	8.38888e-05
-12.25	2.08907	6.09708e-13		-12.25	1.16599	5.11105e-05		-12.25	1.16599	6.15001e-05
-12.25	2.11336	3.50637e-13		-12.25	1.19028	3.55029e-05		-12.25	1.19028	4.46132e-05
-12.25	2.13765	2.00395e-13		-12.25	1.21458	2.44335e-05		-12.25	1.21458	3.2041e-05
-12.25	2.16194	1.13821e-13		-12.25	1.23887	1.6667e-05		-12.25	1.23887	2.27951e-05
-12.25	2.18623	6.42519e-14		-12.25	1.26316	1.12738e-05		-12.25	1.26316	1.60736e-05
-12.25	2.21053	3.60501e-14		-12.25	1.28745	7.56523e-06		-12.25	1.28745	1.12399e-05
-12.25	2.23482	2.01057e-14		-12.25	1.31174	5.03868e-06		-12.25	1.31174	7.79898e-06
-12.25	2.25911	1.11473e-14		-12.25	1.33603	3.33246e-06		-12.25	1.33603	5.37261e-06
-12.25	2.2834	6.14467e-15		-12.25	1.36032	2.18969e-06		-12.25	1.36032	3.67663e-06
-12.25	2.30769	3.36791e-15		-12.25	1.38461	1.43016e-06		-12.25	1.38461	2.50075e-06
-12.25	2.33198	1.83571e-15		-12.25	1.40891	9.28937e-07		-12.25	1.40891	1.69152e-06
-12.25	2.35628	9.95151e-16		-12.25	1.4332	6.00341e-07		-12.25	1.4332	1.13836e-06
-12.25	2.38057	5.36621e-16		-12.25	1.45749	3.86204e-07		-12.25	1.45749	7.62543e-07
-12.25	2.40486	2.87871e-16		-12.25	1.48178	2.47413e-07		-12.25	1.48178	5.08607e-07
-12.25	2.42915	1.53652e-16		-12.25	1.50607	1.57897e-07		-12.25	1.50607	3.37871e-07
-12.25	2.45344	8.16101e-17		-12.25	1.53036	1.00414e-07		-12.25	1.53036	2.23585e-07
-12.25	2.47773	4.31391e-17		-12.25	1.55466	6.36474e-08		-12.25	1.55466	1.47397e-07
-12.25	2.50202	2.26972e-17		-12.25	1.57895	4.02148e-08		-12.25	1.57895	9.68026e-08
-12.25	2.52632	1.18877e-17		-12.25	1.60324	2.53296e-08		-12.25	1.60324	6.33273e-08
-12.25	2.55061	6.19858e-18		-12.25	1.62753	1.59033e-08		-12.25	1.62753	4.12603e-08
-12.25	2.5749	3.2181e-18		-12.25	1.65182	9.95217e-09		-12.25	1.65182	2.67685e-08
-12.25	2.59919	1.66363e-18		-12.25	1.67611	6.20641e-09		-12.25	1.67611	1.72888e-08
-12.25	2.62348	8.56427e-19		-12.25	1.7004	3.85624e-09		-12.25	1.7004	1.11135e-08
-12.25	2.64777	4.39065e-19		-12.25	1.7247	2.38661e-09		-12.25	1.7247	7.10856e-09
-12.25	2.67206	2.24176e-19		-12.25	1.74899	1.47091e-09		-12.25	1.74899	4.52338e-09
-12.25	2.69636	1.13994e-19		-12.25	1.77328	9.02536e-10		-12.25	1.77328	2.86293e-09
-12.25	2.72065	5.77314e-20		-12.25	1.79757	5.51212e-10		-12.25	1.79757	1.80199e-09
-12.25	2.74494	2.91192e-20		-12.25	1.82186	3.35006e-10		-12.25	1.82186	1.12779e-09
-12.25	2.76923	1.46277e-20		-12.25	1.84615	2.02574e-10		-12.25	1.84615	7.01761e-10
-12.25	2.79352	7.31798e-21		-12.25	1.87044	1.21854e-10		-12.25	1.87044	4.34113e-10
-12.25	2.81781	3.64592e-21		-12.25	1.89474	7.2906e-11		-12.25	1.89474	2.66957e-10
-12.25	2.84211	1.80886e-21		-12.25	1.91903	4.33818e-11		-12.25	1.91903	1.63188e-10
-12.25	2.8664	8.93635e-22		-12.25	1.94332	2.56707e-11		-12.25	1.94332	9.91604e-11
-12.25	2.89069	4.39589e-22		-12.25	1.96761	1.51052e-11		-12.25	1.96761	5.98944e-11
-12.25	2.91498	2.15297e-22		-12.25	1.9919	8.83804e-12		-12.25	1.9919	3.59614e-11
-12.25	2.93927	1.0498e-22		-12.25	2.01619	5.14186e-12		-12.25	2.01619	2.14634e-11
-12.25	2.96356	5.09593e-23		-12.25	2.04049	2.97452e-12		-12.25	2.04049	1.27344e-11
-12.25	2.98785	2.46241e-23		-12.25	2.06478	1.71099e-12		-12.25	2.06478	7.511e-12
-12.25	3.01215	1.18437e-23		-12.25	2.08907	9.78633e-13		-12.25	2.08907	4.40419e-12
-12.25	3.03644	5.66999e-24		-12.25	2.11336	5.56604e-13		-12.25	2.11336	2.56746e-12
-12.25	3.06073	2.70157e-24		-12.25	2.13765	3.14804e-13		-12.25	2.13765	1.48808e-12
-12.25	3.08502	1.28105e-24		-12.25	2.16194	1.77058e-13		-12.25	2.16194	8.57536e-13
-12.25	3.10931	6.04516e-25		-12.25	2.18623	9.90363e-14		-12.25	2.18623	4.91363e-13
-12.25	3.1336	2.83872e-25		-12.25	2.21053	5.50924e-14		-12.25	2.21053	2.79959e-13
-12.25	3.15789	1.32644e-25		-12.25	2.23482	3.04808e-14		-12.25	2.23482	1.58616e-13
-12.25	3.18219	6.1672e-26		-12.25	2.25911	1.67733e-14		-12.25	2.25911	8.93669e-14
-12.25	3.20648	2.85303e-26		-12.25	2.2834	9.18091e-15		-12.25	2.2834	5.00731e-14
-12.25	3.23077	1.31318e-26		-12.25	2.30769	4.99859e-15		-12.25	2.30769	2.79027e-14
-12.25	3.25506	6.01359e-27		-12.25	2.33198	2.70721e-15		-12.25	2.33198	1.54639e-14
-12.25	3.27935	2.7398e-27		-12.25	2.35628	1.45856e-15		-12.25	2.35628	8.52391e-15
-12.25	3.30364	1.24184e-27		-12.25	2.38057	7.81763e-16		-12.25	2.38057	4.67329e-15
-12.25	3.32794	5.59978e-28		-12.25	2.40486	4.16857e-16		-12.25	2.40486	2.54851e-15
-12.25	3.35223	2.512e-28		-12.25	2.42915	2.21145e-16		-12.25	2.42915	1.38244e-15
-12.25	3.37652	1.121e-28		-12.25	2.45344	1.16723e-16		-12.25	2.45344	7.45953e-16
-12.25	3.40081	4.97648e-29		-12.25	2.47773	6.12974e-17		-12.25	2.47773	4.00406e-16
-12.25	3.4251	2.19767e-29		-12.25	2.50202	3.20291e-17		-12.25	2.50202	2.13809e-16
-12.25	3.44939	9.65424e-30		-12.25	2.52632	1.66524e-17		-12.25	2.52632	1.1358e-16
-12.25	3.47368	4.21877e-30		-12.25	2.55061	8.61492e-18		-12.25	2.55061	6.00253e-17
-12.25	3.49798	1.83384e-30		-12.25	2.5749	4.43483e-18		-12.25	2.5749	3.15602e-17
-12.25	3.52227	7.92936e-31		-12.25	2.59919	2.27177e-18		-12.25	2.59919	1.65093e-17
-12.25	3.54656	3.41047e-31		-12.25	2.62348	1.15803e-18		-12.25	2.62348	8.59227e-18
-12.25	3.57085	1.4591e-31		-12.25	2.64777	5.87435e-19		-12.25	2.64777	4.44927e-18
-12.25	3.59514	6.20938e-32		-12.25	2.67206	2.96542e-19		-12.25	2.67206	2.29233e-18
-12.25	3.61943	2.62846e-32		-12.25	2.69636	1.48973e-19		-12.25	2.69636	1.17512e-18
-12.25	3.64372	1.10673e-32		-12.25	2.72065	7.4479e-20		-12.25	2.72065	5.9939e-19
-12.25	3.66802	4.63515e-33		-12.25	2.74494	3.7057e-20		-12.25	2.74494	3.04203e-19
-12.25	3.69231	1.93094e-33		-12.25	2.76923	1.83494e-20		-12.25	2.76923	1.5362e-19
-12.25	3.7166	8.0012e-34		-12.25	2.79352	9.04266e-21		-12.25	2.79352	7.71911e-20
-12.25	3.74089	3.29776e-34		-12.25	2.81781	4.43504e-21		-12.25	2.81781	3.85943e-20
-12.25	3.76518	1.35195e-34		-12.25	2.84211	2.16487e-21		-12.25	2.84211	1.92007e-20
-12.25	3.78947	5.51287e-35		-12.25	2.8664	1.05172e-21		-12.25	2.8664	9.50495e-21
-12.25	3.81377	2.23599e-35		-12.25	2.89069	5.08524e-22		-12.25	2.89069	4.68187e-21
-12.25	3.83806	9.02055e-36		-12.25	2.91498	2.44717e-22		-12.25	2.91498	2.2947e-21
-12.25	3.86235	3.61967e-36		-12.25	2.93927	1.17209e-22		-12.25	2.93927	1.11909e-21
-12.25	3.88664	1.4447e-36		-12.25	2.96356	5.58739e-23		-12.25	2.96356	5.43045e-22
-12.25	3.91093	5.73526e-37		-12.25	2.98785	2.65097e-23		-12.25	2.98785	2.62201e-22
-12.25	3.93522	2.26464e-37		-12.25	3.01215	1.25184e-23		-12.25	3.01215	1.25967e-22
-12.25	3.95951	8.89431e-38		-12.25	3.03644	5.88365e-24		-12.25	3.03644	6.02137e-23
-12.25	3.98381	3.47451e-38		-12.25	3.06073	2.75229e-24		-12.25	3.06073	2.86384e-23
-12.25	4.0081	1.35002e-38		-12.25	3.08502	1.28142e-24		-12.25	3.08502	1.35522e-23
-12.25	4.03239	5.21739e-39		-12.25	3.10931	5.93796e-25		-12.25	3.10931	6.38076e-24
-12.25	4.05668	2.00554e-39		-12.25	3.1336	2.73861e-25		-12.25	3.1336	2.98904e-24
-12.25	4.08097	7.66785e-40		-12.25	3.15789	1.25709e-25		-12.25	3.15789	1.3931e-24
-12.25	4.10526	2.91595e-40		-12.25	3.18219	5.74312e-26		-12.25	3.18219	6.45974e-25
-12.25	4.12955	1.10293e-40		-12.25	3.20648	2.61136e-26		-12.25	3.20648	2.98007e-25
-12.25	4.15385	4.14934e-41		-12.25	3.23077	1.18174e-26		-12.25	3.23077	1.36776e-25
-12.25	4.17814	1.55264e-41		-12.25	3.25506	5.32242e-27		-12.25	3.25506	6.24538e-26
-12.25	4.20243	5.77864e-42		-12.25	3.27935	2.38574e-27		-12.25	3.27935	2.83705e-26
-12.25	4.22672	2.13914e-42		-12.25	3.30364	1.06429e-27		-12.25	3.30364	1.28213e-26
-12.25	4.25101	7.87614e-43		-12.25	3.32794	4.72515e-28		-12.25	3.32794	5.76425e-27
-12.25	4.2753	2.88434e-43		-12.25	3.35223	2.08777e-28		-12.25	3.35223	2.57809e-27
-12.25	4.2996	1.0506e-43		-12.25	3.37652	9.18031e-29		-12.25	3.37652	1.14707e-27
-12.25	4.32389	3.80616e-44		-12.25	3.40081	4.01729e-29		-12.25	3.40081	5.07713e-28
-12.25	4.34818	1.37149e-44		-12.25	3.4251	1.74946e-29		-12.25	3.4251	2.2355e-28
-12.25	4.37247	4.91538e-45		-12.25	3.44939	7.58167e-30		-12.25	3.44939	9.79163e-29
-12.25	4.39676	1.75217e-45		-12.25	3.47368	3.2697e-30		-12.25	3.47368	4.26634e-29
-12.25	4.42105	6.21228e-46		-12.25	3.49798	1.40323e-30		-12.25	3.49798	1.84915e-29
-12.25	4.44534	2.19069e-46		-12.25	3.52227	5.99265e-31		-12.25	3.52227	7.97266e-30
-12.25	4.46964	7.68361e-47		-12.25	3.54656	2.54668e-31		-12.25	3.54656	3.41935e-30
-12.25	4.49393	2.68042e-47		-12.25	3.57085	1.07693e-31		-12.25	3.57085	1.45878e-30
-12.25	4.51822	9.30023e-48		-12.25	3.59514	4.53157e-32		-12.25	3.59514	6.19068e-31
-12.25	4.54251	3.2095e-48		-12.25	3.61943	1.89739e-32		-12.25	3.61943	2.61329e-31
-12.25	4.5668	1.10162e-48		-12.25	3.64372	7.905e-33		-12.25	3.64372	1.09733e-31
-12.25	4.59109	3.76078e-49		-12.25	3.66802	3.27702e-33		-12.25	3.66802	4.58331e-32
-12.25	4.61538	1.27695e-49		-12.25	3.69231	1.35171e-33		-12.25	3.69231	1.90421e-32
-12.25	4.63968	4.31243e-50		-12.25	3.7166	5.5476e-34		-12.25	3.7166	7.86943e-33
-12.25	4.66397	1.4485e-50		-12.25	3.74089	2.26538e-34		-12.25	3.74089	3.23489e-33
-12.25	4.68826	4.83909e-51		-12.25	3.76518	9.20417e-35		-12.25	3.76518	1.32271e-33
-12.25	4.71255	1.60789e-51		-12.25	3.78947	3.72074e-35		-12.25	3.78947	5.37965e-34
-12.25	4.73684	5.31371e-52		-12.25	3.81377	1.49648e-35		-12.25	3.81377	2.17634e-34
-12.25	4.76113	1.74657e-52		-12.25	3.83806	5.98827e-36		-12.25	3.83806	8.75757e-35
-12.25	4.78543	5.7098e-53		-12.25	3.86235	2.38406e-36		-12.25	3.86235	3.50526e-35
-12.25	4.80972	1.85653e-53		-12.25	3.88664	9.44309e-37		-12.25	3.88664	1.39552e-35
-12.25	4.83401	6.00382e-54		-12.25	3.91093	3.72121e-37		-12.25	3.91093	5.52628e-36
-12.25	4.8583	1.93107e-54		-12.25	3.93522	1.4589e-37		-12.25	3.93522	2.17674e-36
-12.25	4.88259	6.17752e-55		-12.25	3.95951	5.69024e-38		-12.25	3.95951	8.52815e-37
-12.25	4.90688	1.9655e-55		-12.25	3.98381	2.20799e-38		-12.25	3.98381	3.32337e-37
-12.25	4.93117	6.21978e-56		-12.25	4.0081	8.5235e-39		-12.25	4.0081	1.28818e-37
-12.25	4.95547	1.95758e-56		-12.25	4.03239	3.27334e-39		-12.25	4.03239	4.96648e-38
-12.25	4.97976	6.12784e-57		-12.25	4.05668	1.25058e-39		-12.25	4.05668	1.90455e-38
-12.25	5.00405	1.90781e-57		-12.25	4.08097	4.7531e-40		-12.25	4.08097	7.26452e-39
-12.25	5.02834	5.90753e-58		-12.25	4.10526	1.79714e-40		-12.25	4.10526	2.75609e-39
-12.25	5.05263	1.81935e-58		-12.25	4.12955	6.75961e-41		-12.25	4.12955	1.04003e-39
-12.25	5.07692	5.57273e-59		-12.25	4.15385	2.52927e-41		-12.25	4.15385	3.90366e-40
-12.25	5.10121	1.69769e-59		-12.25	4.17814	9.41449e-42		-12.25	4.17814	1.45735e-40
-12.25	5.12551	5.14386e-60		-12.25	4.20243	3.48598e-42		-12.25	4.20243	5.41157e-41
-12.25	5.1498	1.55009e-60		-12.25	4.22672	1.28403e-42		-12.25	4.22672	1.99871e-41
-12.25	5.17409	4.64585e-61		-12.25	4.25101	4.70486e-43		-12.25	4.25101	7.34246e-42
-12.25	5.19838	1.38488e-61		-12.25	4.2753	1.71488e-43		-12.25	4.2753	2.68287e-42
-12.25	5.22267	4.10577e-62		-12.25	4.2996	6.21778e-44		-12.25	4.2996	9.75036e-43
-12.25	5.24696	1.21064e-62		-12.25	4.32389	2.24258e-44		-12.25	4.32389	3.52457e-43
-12.25	5.27126	3.55036e-63		-12.25	4.34818	8.04583e-45		-12.25	4.34818	1.26723e-43
-12.25	5.29555	1.03554e-63		-12.25	4.37247	2.87144e-45		-12.25	4.37247	4.53177e-44
-12.25	5.31984	3.00398e-64		-12.25	4.39676	1.01937e-45		-12.25	4.39676	1.61191e-44
-12.25	5.34413	8.6669e-65		-12.25	4.42105	3.5997e-46		-12.25	4.42105	5.70265e-45
-12.25	5.36842	2.48694e-65		-12.25	4.44534	1.26445e-46		-12.25	4.44534	2.00665e-45
-12.25	5.39271	7.09745e-66		-12.25	4.46964	4.41808e-47		-12.25	4.46964	7.0231e-46
-12.25	5.417	2.01453e-66		-12.25	4.49393	1.53554e-47		-12.25	4.49393	2.44481e-46
-12.25	5.4413	5.68696e-67		-12.25	4.51822	5.30864e-48		-12.25	4.51822	8.46487e-47
-12.25	5.46559	1.59669e-67		-12.25	4.54251	1.82556e-48		-12.25	4.54251	2.9151e-47
-12.25	5.48988	4.45857e-68		-12.25	4.5668	6.24454e-49		-12.25	4.5668	9.98495e-48
-12.25	5.51417	1.23824e-68		-12.25	4.59109	2.12468e-49		-12.25	4.59109	3.40169e-48
-12.25	5.53846	3.42015e-69		-12.25	4.61538	7.19071e-50		-12.25	4.61538	1.15266e-48
-12.25	5.56275	9.39551e-70		-12.25	4.63968	2.42067e-50		-12.25	4.63968	3.88476e-49
-12.25	5.58704	2.56701e-70		-12.25	4.66397	8.10557e-51		-12.25	4.66397	1.30222e-49
-12.25	5.61134	6.97539e-71		-12.25	4.68826	2.69969e-51		-12.25	4.68826	4.34167e-50
-12.25	5.63563	1.88513e-71		-12.25	4.71255	8.94384e-52		-12.25	4.71255	1.43975e-50
-12.25	5.65992	5.06696e-72		-12.25	4.73684	2.94723e-52		-12.25	4.73684	4.74864e-51
-12.25	5.68421	1.35452e-72		-12.25	4.76113	9.66009e-53		-12.25	4.76113	1.55778e-51
-12.25	5.7085	3.60126e-73		-12.25	4.78543	3.14938e-53		-12.25	4.78543	5.08274e-52
-12.25	5.73279	9.52259e-74		-12.25	4.80972	1.02128e-53		-12.25	4.80972	1.64946e-52
-12.25	5.75709	2.50431e-74		-12.25	4.83401	3.2941e-54		-12.25	4.83401	5.324e-53
-12.25	5.78138	6.55016e-75		-12.25	4.8583	1.05683e-54		-12.25	4.8583	1.70918e-53
-12.25	5.80567	1.70391e-75		-12.25	4.88259	3.37241e-55		-12.25	4.88259	5.45741e-54
-12.25	5.82996	4.40831e-76		-12.25	4.90688	1.07041e-55		-12.25	4.90688	1.73316e-54
-12.25	5.85425	1.1343e-76		-12.25	4.93117	3.37929e-56		-12.25	4.93117	5.47445e-55
-12.25	5.87854	2.9028e-77		-12.25	4.95547	1.06113e-56		-12.25	4.95547	1.71986e-55
-12.25	5.90283	7.38813e-78		-12.25	4.97976	3.31423e-57		-12.25	4.97976	5.37397e-56
-12.25	5.92713	1.87018e-78		-12.25	5.00405	1.02958e-57		-12.25	5.00405	1.67012e-56
-12.25	5.95142	4.70827e-79		-12.25	5.02834	3.18129e-58		-12.25	5.02834	5.16236e-57
-12.25	5.97571	1.17888e-79		-12.25	5.05263	9.77709e-59		-12.25	5.05263	1.58708e-57
-12.25	6	2.93567e-80		-12.25	5.07692	2.98868e-59		-12.25	5.07692	4.85284e-58
-12.2	0	0.01859		-12.25	5.10121	9.08679e-60		-12.25	5.10121	1.47585e-58
-12.2	0.02429	0.04525		-12.25	5.12551	2.74791e-60		-12.25	5.12551	4.46411e-59
-12.2	0.04858	0.06169		-12.25	5.1498	8.26524e-61		-12.25	5.1498	1.343e-59
-12.2	0.07287	0.07117		-12.25	5.17409	2.47268e-61		-12.25	5.17409	4.01849e-60
-12.2	0.09717	0.07577		-12.25	5.19838	7.35762e-62		-12.25	5.19838	1.19591e-60
-12.2	0.12146	0.07659		-12.25	5.22267	2.17753e-62		-12.25	5.22267	3.53978e-61
-12.2	0.14575	0.0745		-12.25	5.24696	6.40985e-63		-12.25	5.24696	1.04208e-61
-12.2	0.17004	0.07018		-12.25	5.27126	1.87667e-63		-12.25	5.27126	3.05121e-62
-12.2	0.19433	0.06417		-12.25	5.29555	5.4649e-64		-12.25	5.29555	8.88563e-63
-12.2	0.21862	0.05695		-12.25	5.31984	1.58282e-64		-12.25	5.31984	2.57365e-63
-12.2	0.24291	0.04892		-12.25	5.34413	4.55965e-65		-12.25	5.34413	7.41401e-64
-12.2	0.26721	0.04056		-12.25	5.36842	1.30643e-65		-12.25	5.36842	2.12423e-64
-12.2	0.2915	0.03235		-12.25	5.39271	3.72299e-66		-12.25	5.39271	6.05333e-65
-12.2	0.31579	0.02479		-12.25	5.417	1.05524e-66		-12.25	5.417	1.71566e-65
-12.2	0.34008	0.0183		-12.25	5.4413	2.97479e-67		-12.25	5.4413	4.83625e-66
-12.2	0.36437	0.01315		-12.25	5.46559	8.34091e-68		-12.25	5.46559	1.35591e-66
-12.2	0.38866	0.00943		-12.25	5.48988	2.32605e-68		-12.25	5.48988	3.78089e-67
-12.2	0.41296	0.00697		-12.25	5.51417	6.4517e-69		-12.25	5.51417	1.04858e-67
-12.2	0.43725	0.00535		-12.25	5.53846	1.77982e-69		-12.25	5.53846	2.89233e-68
-12.2	0.46154	0.00415		-12.25	5.56275	4.88343e-70		-12.25	5.56275	7.93481e-69
-12.2	0.48583	0.00309		-12.25	5.58704	1.33266e-70		-12.25	5.58704	2.16505e-69
-12.2	0.51012	0.00212		-12.25	5.61134	3.61711e-71		-12.25	5.61134	5.87541e-70
-12.2	0.53441	0.00127		-12.25	5.63563	9.76447e-72		-12.25	5.63563	1.58581e-70
-12.2	0.5587	0.00069222		-12.25	5.65992	2.62168e-72		-12.25	5.65992	4.25699e-71
-12.2	0.583	0.000651027		-12.25	5.68421	7.00093e-73		-12.25	5.68421	1.13657e-71
-12.2	0.60729	0.000919725		-12.25	5.7085	1.85941e-73		-12.25	5.7085	3.01806e-72
-12.2	0.63158	0.00115		-12.25	5.73279	4.91176e-74		-12.25	5.73279	7.97076e-73
-12.2	0.65587	0.00128		-12.25	5.75709	1.29045e-74		-12.25	5.75709	2.09369e-73
-12.2	0.68016	0.00133		-12.25	5.78138	3.37201e-75		-12.25	5.78138	5.46968e-74
-12.2	0.70445	0.0013		-12.25	5.80567	8.76349e-76		-12.25	5.80567	1.42119e-74
-12.2	0.72874	0.00123		-12.25	5.82996	2.2652e-76		-12.25	5.82996	3.67265e-75
-12.2	0.75304	0.00112		-12.25	5.85425	5.8234e-77		-12.25	5.85425	9.43942e-76
-12.2	0.77733	0.000994645		-12.25	5.87854	1.48897e-77		-12.25	5.87854	2.41296e-76
-12.2	0.80162	0.000862851		-12.25	5.90283	3.7865e-78		-12.25	5.90283	6.13467e-77
-12.2	0.82591	0.000732459		-12.25	5.92713	9.57695e-79		-12.25	5.92713	1.55121e-77
-12.2	0.8502	0.000609608		-12.25	5.95142	2.40911e-79		-12.25	5.95142	3.90111e-78
-12.2	0.87449	0.000498315		-12.25	5.97571	6.0273e-80		-12.25	5.97571	9.75759e-79
-12.2	0.89878	0.000400759		-12.25	6	1.49978e-80		-12.25	6	2.42736e-79
-12.2	0.92308	0.000317636		-12.2	0	0.00154		-12.2	0	0.000287919
-12.2	0.94737	0.000248539		-12.2	0.02429	0.00393		-12.2	0.02429	0.000576385
-12.2	0.97166	0.000192323		-12.2	0.04858	0.006		-12.2	0.04858	0.000310027
-12.2	0.99595	0.000147426		-12.2	0.07287	0.00788		-12.2	0.07287	0.000745606
-12.2	1.02024	0.000112125		-12.2	0.09717	0.00937		-12.2	0.09717	0.0021
-12.2	1.04453	8.47212e-05		-12.2	0.12146	0.01021		-12.2	0.12146	0.00363
-12.2	1.06883	6.36582e-05		-12.2	0.14575	0.01022		-12.2	0.14575	0.005
-12.2	1.09312	4.7589e-05		-12.2	0.17004	0.00938		-12.2	0.17004	0.00592
-12.2	1.11741	3.53962e-05		-12.2	0.19433	0.00783		-12.2	0.19433	0.00617
-12.2	1.1417	2.61836e-05		-12.2	0.21862	0.0058		-12.2	0.21862	0.00572
-12.2	1.16599	1.9249e-05		-12.2	0.24291	0.00362		-12.2	0.24291	0.00467
-12.2	1.19028	1.40509e-05		-12.2	0.26721	0.00165		-12.2	0.26721	0.00329
-12.2	1.21458	1.01744e-05		-12.2	0.2915	0.000558022		-12.2	0.2915	0.0021
-12.2	1.23887	7.30214e-06		-12.2	0.31579	0.00111		-12.2	0.31579	0.002
-12.2	1.26316	5.19057e-06		-12.2	0.34008	0.0013		-12.2	0.34008	0.00278
-12.2	1.28745	3.65232e-06		-12.2	0.36437	0.000815539		-12.2	0.36437	0.0035
-12.2	1.31174	2.54307e-06		-12.2	0.38866	0.000250131		-12.2	0.38866	0.00387
-12.2	1.33603	1.75189e-06		-12.2	0.41296	0.00169		-12.2	0.41296	0.00387
-12.2	1.36032	1.19402e-06		-12.2	0.43725	0.00334		-12.2	0.43725	0.0036
-12.2	1.38461	8.05253e-07		-12.2	0.46154	0.00497		-12.2	0.46154	0.00318
-12.2	1.40891	5.37504e-07		-12.2	0.48583	0.00644		-12.2	0.48583	0.00273
-12.2	1.4332	3.55243e-07		-12.2	0.51012	0.00761		-12.2	0.51012	0.00232
-12.2	1.45749	2.32582e-07		-12.2	0.53441	0.00841		-12.2	0.53441	0.00197
-12.2	1.48178	1.50933e-07		-12.2	0.5587	0.00884		-12.2	0.5587	0.0017
-12.2	1.50607	9.71492e-08		-12.2	0.583	0.00891		-12.2	0.583	0.00149
-12.2	1.53036	6.20679e-08		-12.2	0.60729	0.00869		-12.2	0.60729	0.00137
-12.2	1.55466	3.93929e-08		-12.2	0.63158	0.00823		-12.2	0.63158	0.00134
-12.2	1.57895	2.48578e-08		-12.2	0.65587	0.00762		-12.2	0.65587	0.0014
-12.2	1.60324	1.56091e-08		-12.2	0.68016	0.0069		-12.2	0.68016	0.0015
-12.2	1.62753	9.76171e-09		-12.2	0.70445	0.00613		-12.2	0.70445	0.00159
-12.2	1.65182	6.08475e-09		-12.2	0.72874	0.00537		-12.2	0.72874	0.00165
-12.2	1.67611	3.78277e-09		-12.2	0.75304	0.00463		-12.2	0.75304	0.00165
-12.2	1.7004	2.3466e-09		-12.2	0.77733	0.00393		-12.2	0.77733	0.00161
-12.2	1.7247	1.45297e-09		-12.2	0.80162	0.0033		-12.2	0.80162	0.00152
-12.2	1.74899	8.98053e-10		-12.2	0.82591	0.00273		-12.2	0.82591	0.0014
-12.2	1.77328	5.5402e-10		-12.2	0.8502	0.00223		-12.2	0.8502	0.00126
-12.2	1.79757	3.41041e-10		-12.2	0.87449	0.0018		-12.2	0.87449	0.00111
-12.2	1.82186	2.09396e-10		-12.2	0.89878	0.00143		-12.2	0.89878	0.000951723
-12.2	1.84615	1.28176e-10		-12.2	0.92308	0.00113		-12.2	0.92308	0.000804259
-12.2	1.87044	7.81794e-11		-12.2	0.94737	0.000878348		-12.2	0.94737	0.000667775
-12.2	1.89474	4.7491e-11		-12.2	0.97166	0.000674852		-12.2	0.97166	0.000545358
-12.2	1.91903	2.87183e-11		-12.2	0.99595	0.000512341		-12.2	0.99595	0.000438484
-12.2	1.94332	1.72804e-11		-12.2	1.02024	0.000384414		-12.2	1.02024	0.000347376
-12.2	1.96761	1.0343e-11		-12.2	1.04453	0.000285118		-12.2	1.04453	0.000271353
-12.2	1.9919	6.15615e-12		-12.2	1.06883	0.000209094		-12.2	1.06883	0.000209144
-12.2	2.01619	3.64289e-12		-12.2	1.09312	0.00015166		-12.2	1.09312	0.000159148
-12.2	2.04049	2.14282e-12		-12.2	1.11741	0.00010883		-12.2	1.11741	0.000119635
-12.2	2.06478	1.25279e-12		-12.2	1.1417	7.72876e-05		-12.2	1.1417	8.8892e-05
-12.2	2.08907	7.27937e-13		-12.2	1.16599	5.43393e-05		-12.2	1.16599	6.53212e-05
-12.2	2.11336	4.20355e-13		-12.2	1.19028	3.78377e-05		-12.2	1.19028	4.74975e-05
-12.2	2.13765	2.41239e-13		-12.2	1.21458	2.61044e-05		-12.2	1.21458	3.41941e-05
-12.2	2.16194	1.37594e-13		-12.2	1.23887	1.7851e-05		-12.2	1.23887	2.43855e-05
-12.2	2.18623	7.7999e-14		-12.2	1.26316	1.2105e-05		-12.2	1.26316	1.72368e-05
-12.2	2.21053	4.3949e-14		-12.2	1.28745	8.14348e-06		-12.2	1.28745	1.20828e-05
-12.2	2.23482	2.46158e-14		-12.2	1.31174	5.4376e-06		-12.2	1.31174	8.40441e-06
-12.2	2.25911	1.37065e-14		-12.2	1.33603	3.60551e-06		-12.2	1.33603	5.80399e-06
-12.2	2.2834	7.58805e-15		-12.2	1.36032	2.3752e-06		-12.2	1.36032	3.98172e-06
-12.2	2.30769	4.17711e-15		-12.2	1.38461	1.55535e-06		-12.2	1.38461	2.71506e-06
-12.2	2.33198	2.28673e-15		-12.2	1.40891	1.01289e-06		-12.2	1.40891	1.84112e-06
-12.2	2.35628	1.24509e-15		-12.2	1.4332	6.56317e-07		-12.2	1.4332	1.2422e-06
-12.2	2.38057	6.74365e-16		-12.2	1.45749	4.23333e-07		-12.2	1.45749	8.3425e-07
-12.2	2.40486	3.6337e-16		-12.2	1.48178	2.71926e-07		-12.2	1.48178	5.57893e-07
-12.2	2.42915	1.94815e-16		-12.2	1.50607	1.74011e-07		-12.2	1.50607	3.71599e-07
-12.2	2.45344	1.03938e-16		-12.2	1.53036	1.10966e-07		-12.2	1.53036	2.46572e-07
-12.2	2.47773	5.51893e-17		-12.2	1.55466	7.05327e-08		-12.2	1.55466	1.63003e-07
-12.2	2.50202	2.9169e-17		-12.2	1.57895	4.46922e-08		-12.2	1.57895	1.07355e-07
-12.2	2.52632	1.53471e-17		-12.2	1.60324	2.82315e-08		-12.2	1.60324	7.04349e-08
-12.2	2.55061	8.03919e-18		-12.2	1.62753	1.77781e-08		-12.2	1.62753	4.60278e-08
-12.2	2.5749	4.193e-18		-12.2	1.65182	1.11592e-08		-12.2	1.65182	2.99525e-08
-12.2	2.59919	2.17771e-18		-12.2	1.67611	6.98083e-09		-12.2	1.67611	1.94055e-08
-12.2	2.62348	1.12634e-18		-12.2	1.7004	4.35123e-09		-12.2	1.7004	1.25139e-08
-12.2	2.64777	5.80178e-19		-12.2	1.7247	2.70174e-09		-12.2	1.7247	8.03036e-09
-12.2	2.67206	2.97641e-19		-12.2	1.74899	1.67067e-09		-12.2	1.74899	5.12689e-09
-12.2	2.69636	1.52081e-19		-12.2	1.77328	1.0286e-09		-12.2	1.77328	3.25585e-09
-12.2	2.72065	7.73955e-20		-12.2	1.79757	6.30379e-10		-12.2	1.79757	2.05634e-09
-12.2	2.74494	3.92297e-20		-12.2	1.82186	3.84473e-10		-12.2	1.82186	1.29146e-09
-12.2	2.76923	1.98046e-20		-12.2	1.84615	2.3332e-10		-12.2	1.84615	8.06449e-10
-12.2	2.79352	9.95769e-21		-12.2	1.87044	1.40861e-10		-12.2	1.87044	5.00662e-10
-12.2	2.81781	4.98627e-21		-12.2	1.89474	8.45896e-11		-12.2	1.89474	3.09e-10
-12.2	2.84211	2.48656e-21		-12.2	1.91903	5.05228e-11		-12.2	1.91903	1.89584e-10
-12.2	2.8664	1.23482e-21		-12.2	1.94332	3.00098e-11		-12.2	1.94332	1.15628e-10
-12.2	2.89069	6.10611e-22		-12.2	1.96761	1.77263e-11		-12.2	1.96761	7.01039e-11
-12.2	2.91498	3.00646e-22		-12.2	1.9919	1.0412e-11		-12.2	1.9919	4.22514e-11
-12.2	2.93927	1.47383e-22		-12.2	2.01619	6.0814e-12		-12.2	2.01619	2.53145e-11
-12.2	2.96356	7.19307e-23		-12.2	2.04049	3.53201e-12		-12.2	2.04049	1.50777e-11
-12.2	2.98785	3.49482e-23		-12.2	2.06478	2.03982e-12		-12.2	2.06478	8.92802e-12
-12.2	3.01215	1.69025e-23		-12.2	2.08907	1.17145e-12		-12.2	2.08907	5.25584e-12
-12.2	3.03644	8.13707e-24		-12.2	2.11336	6.68995e-13		-12.2	2.11336	3.0762e-12
-12.2	3.06073	3.89895e-24		-12.2	2.13765	3.79933e-13		-12.2	2.13765	1.79015e-12
-12.2	3.08502	1.85938e-24		-12.2	2.16194	2.14581e-13		-12.2	2.16194	1.03583e-12
-12.2	3.10931	8.82476e-25		-12.2	2.18623	1.2053e-13		-12.2	2.18623	5.95968e-13
-12.2	3.1336	4.16805e-25		-12.2	2.21053	6.73335e-14		-12.2	2.21053	3.40972e-13
-12.2	3.15789	1.95901e-25		-12.2	2.23482	3.7413e-14		-12.2	2.23482	1.93995e-13
-12.2	3.18219	9.16217e-26		-12.2	2.25911	2.0677e-14		-12.2	2.25911	1.09764e-13
-12.2	3.20648	4.26382e-26		-12.2	2.2834	1.1367e-14		-12.2	2.2834	6.1765e-14
-12.2	3.23077	1.97434e-26		-12.2	2.30769	6.21602e-15		-12.2	2.30769	3.45666e-14
-12.2	3.25506	9.09613e-27		-12.2	2.33198	3.3815e-15		-12.2	2.33198	1.92406e-14
-12.2	3.27935	4.16954e-27		-12.2	2.35628	1.83e-15		-12.2	2.35628	1.06524e-14
-12.2	3.30364	1.90154e-27		-12.2	2.38057	9.85274e-16		-12.2	2.38057	5.86616e-15
-12.2	3.32794	8.62774e-28		-12.2	2.40486	5.27766e-16		-12.2	2.40486	3.21336e-15
-12.2	3.35223	3.89454e-28		-12.2	2.42915	2.81267e-16		-12.2	2.42915	1.75096e-15
-12.2	3.37652	1.74893e-28		-12.2	2.45344	1.49144e-16		-12.2	2.45344	9.49115e-16
-12.2	3.40081	7.81336e-29		-12.2	2.47773	7.86889e-17		-12.2	2.47773	5.11802e-16
-12.2	3.4251	3.47254e-29		-12.2	2.50202	4.131e-17		-12.2	2.50202	2.74561e-16
-12.2	3.44939	1.5353e-29		-12.2	2.52632	2.15796e-17		-12.2	2.52632	1.46535e-16
-12.2	3.47368	6.75261e-30		-12.2	2.55061	1.12174e-17		-12.2	2.55061	7.78078e-17
-12.2	3.49798	2.95445e-30		-12.2	2.5749	5.80237e-18		-12.2	2.5749	4.11049e-17
-12.2	3.52227	1.28589e-30		-12.2	2.59919	2.98675e-18		-12.2	2.59919	2.16055e-17
-12.2	3.54656	5.56736e-31		-12.2	2.62348	1.52996e-18		-12.2	2.62348	1.12991e-17
-12.2	3.57085	2.39778e-31		-12.2	2.64777	7.79937e-19		-12.2	2.64777	5.87956e-18
-12.2	3.59514	1.02726e-31		-12.2	2.67206	3.95679e-19		-12.2	2.67206	3.04419e-18
-12.2	3.61943	4.37787e-32		-12.2	2.69636	1.99774e-19		-12.2	2.69636	1.56831e-18
-12.2	3.64372	1.85588e-32		-12.2	2.72065	1.00382e-19		-12.2	2.72065	8.03959e-19
-12.2	3.66802	7.82601e-33		-12.2	2.74494	5.01996e-20		-12.2	2.74494	4.10092e-19
-12.2	3.69231	3.28271e-33		-12.2	2.76923	2.49849e-20		-12.2	2.76923	2.08151e-19
-12.2	3.7166	1.3697e-33		-12.2	2.79352	1.23764e-20		-12.2	2.79352	1.05131e-19
-12.2	3.74089	5.6848e-34		-12.2	2.81781	6.10175e-21		-12.2	2.81781	5.28369e-20
-12.2	3.76518	2.34694e-34		-12.2	2.84211	2.99409e-21		-12.2	2.84211	2.64242e-20
-12.2	3.78947	9.63792e-35		-12.2	2.8664	1.46227e-21		-12.2	2.8664	1.315e-20
-12.2	3.81377	3.93694e-35		-12.2	2.89069	7.10802e-22		-12.2	2.89069	6.51185e-21
-12.2	3.83806	1.59966e-35		-12.2	2.91498	3.43898e-22		-12.2	2.91498	3.20879e-21
-12.2	3.86235	6.46525e-36		-12.2	2.93927	1.65605e-22		-12.2	2.93927	1.57337e-21
-12.2	3.88664	2.59917e-36		-12.2	2.96356	7.93748e-23		-12.2	2.96356	7.67666e-22
-12.2	3.91093	1.03938e-36		-12.2	2.98785	3.78668e-23		-12.2	2.98785	3.72702e-22
-12.2	3.93522	4.13427e-37		-12.2	3.01215	1.79806e-23		-12.2	3.01215	1.8005e-22
-12.2	3.95951	1.63574e-37		-12.2	3.03644	8.49798e-24		-12.2	3.03644	8.65498e-23
-12.2	3.98381	6.43745e-38		-12.2	3.06073	3.99758e-24		-12.2	3.06073	4.13973e-23
-12.2	4.0081	2.52e-38		-12.2	3.08502	1.87174e-24		-12.2	3.08502	1.97018e-23
-12.2	4.03239	9.81231e-39		-12.2	3.10931	8.72294e-25		-12.2	3.10931	9.32959e-24
-12.2	4.05668	3.80038e-39		-12.2	3.1336	4.04618e-25		-12.2	3.1336	4.39578e-24
-12.2	4.08097	1.46409e-39		-12.2	3.15789	1.86806e-25		-12.2	3.15789	2.06073e-24
-12.2	4.10526	5.61033e-40		-12.2	3.18219	8.58413e-26		-12.2	3.18219	9.61191e-25
-12.2	4.12955	2.13842e-40		-12.2	3.20648	3.92609e-26		-12.2	3.20648	4.46064e-25
-12.2	4.15385	8.10736e-41		-12.2	3.23077	1.78723e-26		-12.2	3.23077	2.05957e-25
-12.2	4.17814	3.05736e-41		-12.2	3.25506	8.09746e-27		-12.2	3.25506	9.46114e-26
-12.2	4.20243	1.14682e-41		-12.2	3.27935	3.65145e-27		-12.2	3.27935	4.32405e-26
-12.2	4.22672	4.2788e-42		-12.2	3.30364	1.63879e-27		-12.2	3.30364	1.96613e-26
-12.2	4.25101	1.58792e-42		-12.2	3.32794	7.32013e-28		-12.2	3.32794	8.89412e-27
-12.2	4.2753	5.86157e-43		-12.2	3.35223	3.25421e-28		-12.2	3.35223	4.00274e-27
-12.2	4.2996	2.15217e-43		-12.2	3.37652	1.43979e-28		-12.2	3.37652	1.79214e-27
-12.2	4.32389	7.85991e-44		-12.2	3.40081	6.3398e-29		-12.2	3.40081	7.98248e-28
-12.2	4.34818	2.85519e-44		-12.2	3.4251	2.77822e-29		-12.2	3.4251	3.53716e-28
-12.2	4.37247	1.03164e-44		-12.2	3.44939	1.21162e-29		-12.2	3.44939	1.55925e-28
-12.2	4.39676	3.70763e-45		-12.2	3.47368	5.25858e-30		-12.2	3.47368	6.8378e-29
-12.2	4.42105	1.32538e-45		-12.2	3.49798	2.27126e-30		-12.2	3.49798	2.98301e-29
-12.2	4.44534	4.71258e-46		-12.2	3.52227	9.76243e-31		-12.2	3.52227	1.29457e-29
-12.2	4.46964	1.66668e-46		-12.2	3.54656	4.17573e-31		-12.2	3.54656	5.58889e-30
-12.2	4.49393	5.86295e-47		-12.2	3.57085	1.77739e-31		-12.2	3.57085	2.40023e-30
-12.2	4.51822	2.05142e-47		-12.2	3.59514	7.52848e-32		-12.2	3.59514	1.02542e-30
-12.2	4.54251	7.13943e-48		-12.2	3.61943	3.17318e-32		-12.2	3.61943	4.35785e-31
-12.2	4.5668	2.47141e-48		-12.2	3.64372	1.33089e-32		-12.2	3.64372	1.8423e-31
-12.2	4.59109	8.50934e-49		-12.2	3.66802	5.55445e-33		-12.2	3.66802	7.74753e-32
-12.2	4.61538	2.91419e-49		-12.2	3.69231	2.30667e-33		-12.2	3.69231	3.241e-32
-12.2	4.63968	9.92679e-50		-12.2	3.7166	9.5317e-34		-12.2	3.7166	1.34867e-32
-12.2	4.66397	3.36333e-50		-12.2	3.74089	3.91912e-34		-12.2	3.74089	5.58268e-33
-12.2	4.68826	1.13344e-50		-12.2	3.76518	1.60338e-34		-12.2	3.76518	2.29872e-33
-12.2	4.71255	3.79921e-51		-12.2	3.78947	6.52686e-35		-12.2	3.78947	9.41529e-34
-12.2	4.73684	1.26665e-51		-12.2	3.81377	2.64356e-35		-12.2	3.81377	3.83606e-34
-12.2	4.76113	4.20037e-52		-12.2	3.83806	1.06533e-35		-12.2	3.83806	1.55467e-34
-12.2	4.78543	1.38543e-52		-12.2	3.86235	4.27156e-36		-12.2	3.86235	6.26749e-35
-12.2	4.80972	4.54512e-53		-12.2	3.88664	1.70407e-36		-12.2	3.88664	2.51332e-35
-12.2	4.83401	1.4831e-53		-12.2	3.91093	6.7637e-37		-12.2	3.91093	1.00253e-35
-12.2	4.8583	4.81352e-54		-12.2	3.93522	2.67098e-37		-12.2	3.93522	3.97785e-36
-12.2	4.88259	1.55388e-54		-12.2	3.95951	1.04941e-37		-12.2	3.95951	1.56998e-36
-12.2	4.90688	4.98925e-55		-12.2	3.98381	4.102e-38		-12.2	3.98381	6.16357e-37
-12.2	4.93117	1.59337e-55		-12.2	4.0081	1.59524e-38		-12.2	4.0081	2.40694e-37
-12.2	4.95547	5.06126e-56		-12.2	4.03239	6.17201e-39		-12.2	4.03239	9.34955e-38
-12.2	4.97976	1.59905e-56		-12.2	4.05668	2.37572e-39		-12.2	4.05668	3.6125e-38
-12.2	5.00405	5.02492e-57		-12.2	4.08097	9.09765e-40		-12.2	4.08097	1.38841e-38
-12.2	5.02834	1.57056e-57		-12.2	4.10526	3.46595e-40		-12.2	4.10526	5.3078e-39
-12.2	5.05263	4.8825e-58		-12.2	4.12955	1.31363e-40		-12.2	4.12955	2.01838e-39
-12.2	5.07692	1.5097e-58		-12.2	4.15385	4.95306e-41		-12.2	4.15385	7.63445e-40
-12.2	5.10121	4.64296e-59		-12.2	4.17814	1.85791e-41		-12.2	4.17814	2.87238e-40
-12.2	5.12551	1.42023e-59		-12.2	4.20243	6.93303e-42		-12.2	4.20243	1.07496e-40
-12.2	5.1498	4.32099e-60		-12.2	4.22672	2.57374e-42		-12.2	4.22672	4.00155e-41
-12.2	5.17409	1.30757e-60		-12.2	4.25101	9.50483e-43		-12.2	4.25101	1.48166e-41
-12.2	5.19838	3.93553e-61		-12.2	4.2753	3.4919e-43		-12.2	4.2753	5.45703e-42
-12.2	5.22267	1.17815e-61		-12.2	4.2996	1.27619e-43		-12.2	4.2996	1.99916e-42
-12.2	5.24696	3.50794e-62		-12.2	4.32389	4.63978e-44		-12.2	4.32389	7.28486e-43
-12.2	5.27126	1.03887e-62		-12.2	4.34818	1.67807e-44		-12.2	4.34818	2.64045e-43
-12.2	5.29555	3.06004e-63		-12.2	4.37247	6.03738e-45		-12.2	4.37247	9.51957e-44
-12.2	5.31984	8.96496e-64		-12.2	4.39676	2.16079e-45		-12.2	4.39676	3.4138e-44
-12.2	5.34413	2.61231e-64		-12.2	4.42105	7.69303e-46		-12.2	4.42105	1.2177e-44
-12.2	5.36842	7.57105e-65		-12.2	4.44534	2.7246e-46		-12.2	4.44534	4.32037e-45
-12.2	5.39271	2.18244e-65		-12.2	4.46964	9.59897e-47		-12.2	4.46964	1.52469e-45
-12.2	5.417	6.25724e-66		-12.2	4.49393	3.36405e-47		-12.2	4.49393	5.35209e-46
-12.2	5.4413	1.78434e-66		-12.2	4.51822	1.17278e-47		-12.2	4.51822	1.86872e-46
-12.2	5.46559	5.06087e-67		-12.2	4.54251	4.06704e-48		-12.2	4.54251	6.48994e-47
-12.2	5.48988	1.42767e-67		-12.2	4.5668	1.40298e-48		-12.2	4.5668	2.2419e-47
-12.2	5.51417	4.00574e-68		-12.2	4.59109	4.81432e-49		-12.2	4.59109	7.70314e-48
-12.2	5.53846	1.11787e-68		-12.2	4.61538	1.64333e-49		-12.2	4.61538	2.63267e-48
-12.2	5.56275	3.10278e-69		-12.2	4.63968	5.57979e-50		-12.2	4.63968	8.94955e-49
-12.2	5.58704	8.56572e-70		-12.2	4.66397	1.88458e-50		-12.2	4.66397	3.02608e-49
-12.2	5.61134	2.35196e-70		-12.2	4.68826	6.33161e-51		-12.2	4.68826	1.01774e-49
-12.2	5.63563	6.42313e-71		-12.2	4.71255	2.11599e-51		-12.2	4.71255	3.40459e-50
-12.2	5.65992	1.74468e-71		-12.2	4.73684	7.03416e-52		-12.2	4.73684	1.13284e-50
-12.2	5.68421	4.71342e-72		-12.2	4.76113	2.326e-52		-12.2	4.76113	3.74926e-51
-12.2	5.7085	1.26651e-72		-12.2	4.78543	7.65071e-53		-12.2	4.78543	1.23423e-51
-12.2	5.73279	3.38479e-73		-12.2	4.80972	2.50316e-53		-12.2	4.80972	4.04126e-52
-12.2	5.75709	8.99716e-74		-12.2	4.83401	8.14649e-54		-12.2	4.83401	1.31617e-52
-12.2	5.78138	2.37865e-74		-12.2	4.8583	2.63721e-54		-12.2	4.8583	4.2636e-53
-12.2	5.80567	6.25469e-75		-12.2	4.88259	8.492e-55		-12.2	4.88259	1.37377e-53
-12.2	5.82996	1.6358e-75		-12.2	4.90688	2.71998e-55		-12.2	4.90688	4.40272e-54
-12.2	5.85425	4.25508e-76		-12.2	4.93117	8.66582e-56		-12.2	4.93117	1.40346e-54
-12.2	5.87854	1.10086e-76		-12.2	4.95547	2.74626e-56		-12.2	4.95547	4.44987e-55
-12.2	5.90283	2.83276e-77		-12.2	4.97976	8.65687e-57		-12.2	4.97976	1.40334e-55
-12.2	5.92713	7.24997e-78		-12.2	5.00405	2.71435e-57		-12.2	5.00405	4.40201e-56
-12.2	5.95142	1.84549e-78		-12.2	5.02834	8.46554e-58		-12.2	5.02834	1.37343e-56
-12.2	5.97571	4.67237e-79		-12.2	5.05263	2.6262e-58		-12.2	5.05263	4.26215e-57
-12.2	6	1.17655e-79		-12.2	5.07692	8.1037e-59		-12.2	5.07692	1.31559e-57
-12.15	0	0.01859		-12.2	5.10121	2.48726e-59		-12.2	5.10121	4.03903e-58
-12.15	0.02429	0.04525		-12.2	5.12551	7.59344e-60		-12.2	5.12551	1.2334e-58
-12.15	0.04858	0.0617		-12.2	5.1498	2.30588e-60		-12.2	5.1498	3.74623e-59
-12.15	0.07287	0.07119		-12.2	5.17409	6.96486e-61		-12.2	5.17409	1.13175e-59
-12.15	0.09717	0.07582		-12.2	5.19838	2.09251e-61		-12.2	5.19838	3.40076e-60
-12.15	0.12146	0.07668		-12.2	5.22267	6.25315e-62		-12.2	5.22267	1.0164e-60
-12.15	0.14575	0.07462		-12.2	5.24696	1.85869e-62		-12.2	5.24696	3.02148e-61
-12.15	0.17004	0.07033		-12.2	5.27126	5.49528e-63		-12.2	5.27126	8.93387e-62
-12.15	0.19433	0.06436		-12.2	5.29555	1.61602e-63		-12.2	5.29555	2.62739e-62
-12.15	0.21862	0.05716		-12.2	5.31984	4.72693e-64		-12.2	5.31984	7.6855e-63
-12.15	0.24291	0.04914		-12.2	5.34413	1.37526e-64		-12.2	5.34413	2.23606e-63
-12.15	0.26721	0.04078		-12.2	5.36842	3.97979e-65		-12.2	5.36842	6.47082e-64
-12.15	0.2915	0.03256		-12.2	5.39271	1.14553e-65		-12.2	5.39271	1.86251e-64
-12.15	0.31579	0.02499		-12.2	5.417	3.27965e-66		-12.2	5.417	5.33211e-65
-12.15	0.34008	0.01847		-12.2	5.4413	9.33934e-67		-12.2	5.4413	1.51832e-65
-12.15	0.36437	0.01329		-12.2	5.46559	2.6453e-67		-12.2	5.46559	4.30021e-66
-12.15	0.38866	0.00955		-12.2	5.48988	7.45249e-68		-12.2	5.48988	1.21137e-66
-12.15	0.41296	0.00706		-12.2	5.51417	2.08832e-68		-12.2	5.51417	3.39412e-67
-12.15	0.43725	0.00543		-12.2	5.53846	5.82047e-69		-12.2	5.53846	9.45884e-68
-12.15	0.46154	0.00421		-12.2	5.56275	1.61357e-69		-12.2	5.56275	2.62186e-68
-12.15	0.48583	0.00315		-12.2	5.58704	4.4492e-70		-12.2	5.58704	7.2284e-69
-12.15	0.51012	0.00216		-12.2	5.61134	1.22023e-70		-12.2	5.61134	1.98215e-69
-12.15	0.53441	0.00131		-12.2	5.63563	3.32865e-71		-12.2	5.63563	5.40616e-70
-12.15	0.5587	0.000715149		-12.2	5.65992	9.03145e-72		-12.2	5.65992	1.46657e-70
-12.15	0.583	0.000668099		-12.2	5.68421	2.43731e-72		-12.2	5.68421	3.95708e-71
-12.15	0.60729	0.000937971		-12.2	5.7085	6.54226e-73		-12.2	5.7085	1.06196e-71
-12.15	0.63158	0.00117		-12.2	5.73279	1.74666e-73		-12.2	5.73279	2.83464e-72
-12.15	0.65587	0.00131		-12.2	5.75709	4.63819e-74		-12.2	5.75709	7.52573e-73
-12.15	0.68016	0.00135		-12.2	5.78138	1.22505e-74		-12.2	5.78138	1.98727e-73
-12.15	0.70445	0.00133		-12.2	5.80567	3.21823e-75		-12.2	5.80567	5.21944e-74
-12.15	0.72874	0.00126		-12.2	5.82996	8.40895e-76		-12.2	5.82996	1.36348e-74
-12.15	0.75304	0.00115		-12.2	5.85425	2.18538e-76		-12.2	5.85425	3.54268e-75
-12.15	0.77733	0.00102		-12.2	5.87854	5.64901e-77		-12.2	5.87854	9.15531e-76
-12.15	0.80162	0.000888536		-12.2	5.90283	1.45237e-77		-12.2	5.90283	2.35326e-76
-12.15	0.82591	0.000755575		-12.2	5.92713	3.71399e-78		-12.2	5.92713	6.01625e-77
-12.15	0.8502	0.000629961		-12.2	5.95142	9.44633e-79		-12.2	5.95142	1.52981e-77
-12.15	0.87449	0.000515876		-12.2	5.97571	2.3897e-79		-12.2	5.97571	3.86907e-78
-12.15	0.89878	0.000415632		-12.2	6	6.01287e-80		-12.2	6	9.73265e-79
-12.15	0.92308	0.000330023		-12.15	0	0.00154		-12.15	0	0.000287919
-12.15	0.94737	0.000258703		-12.15	0.02429	0.00393		-12.15	0.02429	0.000576405
-12.15	0.97166	0.000200555		-12.15	0.04858	0.006		-12.15	0.04858	0.000310009
-12.15	0.99595	0.00015402		-12.15	0.07287	0.00788		-12.15	0.07287	0.000745709
-12.15	1.02024	0.00011736		-12.15	0.09717	0.00938		-12.15	0.09717	0.0021
-12.15	1.04453	8.88467e-05		-12.15	0.12146	0.01022		-12.15	0.12146	0.00364
-12.15	1.06883	6.689e-05		-12.15	0.14575	0.01023		-12.15	0.14575	0.00501
-12.15	1.09312	5.01079e-05		-12.15	0.17004	0.0094		-12.15	0.17004	0.00593
-12.15	1.11741	3.73501e-05		-12.15	0.19433	0.00784		-12.15	0.19433	0.00619
-12.15	1.1417	2.76913e-05		-12.15	0.21862	0.00582		-12.15	0.21862	0.00574
-12.15	1.16599	2.04056e-05		-12.15	0.24291	0.00364		-12.15	0.24291	0.00469
-12.15	1.19028	1.4932e-05		-12.15	0.26721	0.00166		-12.15	0.26721	0.00331
-12.15	1.21458	1.08401e-05		-12.15	0.2915	0.000554026		-12.15	0.2915	0.00212
-12.15	1.23887	7.80052e-06		-12.15	0.31579	0.00112		-12.15	0.31579	0.00202
-12.15	1.26316	5.55988e-06		-12.15	0.34008	0.0013		-12.15	0.34008	0.0028
-12.15	1.28745	3.92302e-06		-12.15	0.36437	0.000823005		-12.15	0.36437	0.00352
-12.15	1.31174	2.73924e-06		-12.15	0.38866	0.00025203		-12.15	0.38866	0.0039
-12.15	1.33603	1.89241e-06		-12.15	0.41296	0.0017		-12.15	0.41296	0.00391
-12.15	1.36032	1.2935e-06		-12.15	0.43725	0.00336		-12.15	0.43725	0.00364
-12.15	1.38461	8.74858e-07		-12.15	0.46154	0.00502		-12.15	0.46154	0.00322
-12.15	1.40891	5.85656e-07		-12.15	0.48583	0.00651		-12.15	0.48583	0.00276
-12.15	1.4332	3.88189e-07		-12.15	0.51012	0.0077		-12.15	0.51012	0.00234
-12.15	1.45749	2.54887e-07		-12.15	0.53441	0.00852		-12.15	0.53441	0.002
-12.15	1.48178	1.65884e-07		-12.15	0.5587	0.00897		-12.15	0.5587	0.00172
-12.15	1.50607	1.07078e-07		-12.15	0.583	0.00906		-12.15	0.583	0.00151
-12.15	1.53036	6.86061e-08		-12.15	0.60729	0.00884		-12.15	0.60729	0.00139
-12.15	1.55466	4.36654e-08		-12.15	0.63158	0.00839		-12.15	0.63158	0.00136
-12.15	1.57895	2.7631e-08		-12.15	0.65587	0.00777		-12.15	0.65587	0.00142
-12.15	1.60324	1.73987e-08		-12.15	0.68016	0.00705		-12.15	0.68016	0.00153
-12.15	1.62753	1.09111e-08		-12.15	0.70445	0.00628		-12.15	0.70445	0.00162
-12.15	1.65182	6.82005e-09		-12.15	0.72874	0.0055		-12.15	0.72874	0.00168
-12.15	1.67611	4.25175e-09		-12.15	0.75304	0.00475		-12.15	0.75304	0.00169
-12.15	1.7004	2.64501e-09		-12.15	0.77733	0.00404		-12.15	0.77733	0.00165
-12.15	1.7247	1.64248e-09		-12.15	0.80162	0.00339		-12.15	0.80162	0.00156
-12.15	1.74899	1.0182e-09		-12.15	0.82591	0.00281		-12.15	0.82591	0.00144
-12.15	1.77328	6.30068e-10		-12.15	0.8502	0.0023		-12.15	0.8502	0.0013
-12.15	1.79757	3.89083e-10		-12.15	0.87449	0.00186		-12.15	0.87449	0.00114
-12.15	1.82186	2.39676e-10		-12.15	0.89878	0.00149		-12.15	0.89878	0.0009864
-12.15	1.84615	1.47206e-10		-12.15	0.92308	0.00117		-12.15	0.92308	0.000835297
-12.15	1.87044	9.00997e-11		-12.15	0.94737	0.00091488		-12.15	0.94737	0.000695004
-12.15	1.89474	5.4928e-11		-12.15	0.97166	0.000704395		-12.15	0.97166	0.000568803
-12.15	1.91903	3.33374e-11		-12.15	0.99595	0.000535915		-12.15	0.99595	0.00045832
-12.15	1.94332	2.0135e-11		-12.15	1.02024	0.000402981		-12.15	1.02024	0.000363884
-12.15	1.96761	1.20975e-11		-12.15	1.04453	0.000299555		-12.15	1.04453	0.000284877
-12.15	1.9919	7.22839e-12		-12.15	1.06883	0.00022018		-12.15	1.06883	0.00022006
-12.15	2.01619	4.29423e-12		-12.15	1.09312	0.000160069		-12.15	1.09312	0.000167834
-12.15	2.04049	2.53602e-12		-12.15	1.11741	0.000115132		-12.15	1.11741	0.000126454
-12.15	2.06478	1.48865e-12		-12.15	1.1417	8.19574e-05		-12.15	1.1417	9.41765e-05
-12.15	2.08907	8.68504e-13		-12.15	1.16599	5.77609e-05		-12.15	1.16599	6.93665e-05
-12.15	2.11336	5.03588e-13		-12.15	1.19028	4.03179e-05		-12.15	1.19028	5.05583e-05
-12.15	2.13765	2.90203e-13		-12.15	1.21458	2.78837e-05		-12.15	1.21458	3.64843e-05
-12.15	2.16194	1.66212e-13		-12.15	1.23887	1.9115e-05		-12.15	1.23887	2.60814e-05
-12.15	2.18623	9.46183e-14		-12.15	1.26316	1.29944e-05		-12.15	1.26316	1.84801e-05
-12.15	2.21053	5.35389e-14		-12.15	1.28745	8.76387e-06		-12.15	1.28745	1.29858e-05
-12.15	2.23482	3.01149e-14		-12.15	1.31174	5.86669e-06		-12.15	1.31174	9.05469e-06
-12.15	2.25911	1.68403e-14		-12.15	1.33603	3.89995e-06		-12.15	1.33603	6.26848e-06
-12.15	2.2834	9.36314e-15		-12.15	1.36032	2.57577e-06		-12.15	1.36032	4.31103e-06
-12.15	2.30769	5.1766e-15		-12.15	1.38461	1.69104e-06		-12.15	1.38461	2.94695e-06
-12.15	2.33198	2.84624e-15		-12.15	1.40891	1.10412e-06		-12.15	1.40891	2.0034e-06
-12.15	2.35628	1.55653e-15		-12.15	1.4332	7.17305e-07		-12.15	1.4332	1.35512e-06
-12.15	2.38057	8.46753e-16		-12.15	1.45749	4.63893e-07		-12.15	1.45749	9.12427e-07
-12.15	2.40486	4.58277e-16		-12.15	1.48178	2.98774e-07		-12.15	1.48178	6.11764e-07
-12.15	2.42915	2.46791e-16		-12.15	1.50607	1.91708e-07		-12.15	1.50607	4.08562e-07
-12.15	2.45344	1.32256e-16		-12.15	1.53036	1.22586e-07		-12.15	1.53036	2.71832e-07
-12.15	2.47773	7.05418e-17		-12.15	1.55466	7.81354e-08		-12.15	1.55466	1.80197e-07
-12.15	2.50202	3.74518e-17		-12.15	1.57895	4.96499e-08		-12.15	1.57895	1.19015e-07
-12.15	2.52632	1.97946e-17		-12.15	1.60324	3.1454e-08		-12.15	1.60324	7.83105e-08
-12.15	2.55061	1.04164e-17		-12.15	1.62753	1.9866e-08		-12.15	1.62753	5.1326e-08
-12.15	2.5749	5.4579e-18		-12.15	1.65182	1.25075e-08		-12.15	1.65182	3.35016e-08
-12.15	2.59919	2.84782e-18		-12.15	1.67611	7.84853e-09		-12.15	1.67611	2.17723e-08
-12.15	2.62348	1.47982e-18		-12.15	1.7004	4.90759e-09		-12.15	1.7004	1.40847e-08
-12.15	2.64777	7.6585e-19		-12.15	1.7247	3.05708e-09		-12.15	1.7247	9.0676e-09
-12.15	2.67206	3.94762e-19		-12.15	1.74899	1.89667e-09		-12.15	1.74899	5.80822e-09
-12.15	2.69636	2.02674e-19		-12.15	1.77328	1.17169e-09		-12.15	1.77328	3.70094e-09
-12.15	2.72065	1.03643e-19		-12.15	1.79757	7.20555e-10		-12.15	1.79757	2.34543e-09
-12.15	2.74494	5.27911e-20		-12.15	1.82186	4.41017e-10		-12.15	1.82186	1.47814e-09
-12.15	2.76923	2.67828e-20		-12.15	1.84615	2.68591e-10		-12.15	1.84615	9.26274e-10
-12.15	2.79352	1.35337e-20		-12.15	1.87044	1.62743e-10		-12.15	1.87044	5.77107e-10
-12.15	2.81781	6.81118e-21		-12.15	1.89474	9.80908e-11		-12.15	1.89474	3.57469e-10
-12.15	2.84211	3.41397e-21		-12.15	1.91903	5.88055e-11		-12.15	1.91903	2.20125e-10
-12.15	2.8664	1.70413e-21		-12.15	1.94332	3.50618e-11		-12.15	1.94332	1.34753e-10
-12.15	2.89069	8.47088e-22		-12.15	1.96761	2.07898e-11		-12.15	1.96761	8.20054e-11
-12.15	2.91498	4.19284e-22		-12.15	1.9919	1.22588e-11		-12.15	1.9919	4.96119e-11
-12.15	2.93927	2.0664e-22		-12.15	2.01619	7.1881e-12		-12.15	2.01619	2.98383e-11
-12.15	2.96356	1.01396e-22		-12.15	2.04049	4.1913e-12		-12.15	2.04049	1.7841e-11
-12.15	2.98785	4.95327e-23		-12.15	2.06478	2.43026e-12		-12.15	2.06478	1.06055e-11
-12.15	3.01215	2.40883e-23		-12.15	2.08907	1.40131e-12		-12.15	2.08907	6.26805e-12
-12.15	3.03644	1.1661e-23		-12.15	2.11336	8.03531e-13		-12.15	2.11336	3.68327e-12
-12.15	3.06073	5.61889e-24		-12.15	2.13765	4.58217e-13		-12.15	2.13765	2.15206e-12
-12.15	3.08502	2.69481e-24		-12.15	2.16194	2.5987e-13		-12.15	2.16194	1.2503e-12
-12.15	3.10931	1.28631e-24		-12.15	2.18623	1.4658e-13		-12.15	2.18623	7.22323e-13
-12.15	3.1336	6.11057e-25		-12.15	2.21053	8.22331e-14		-12.15	2.21053	4.14977e-13
-12.15	3.15789	2.88878e-25		-12.15	2.23482	4.58868e-14		-12.15	2.23482	2.37089e-13
-12.15	3.18219	1.35902e-25		-12.15	2.25911	2.54694e-14		-12.15	2.25911	1.34713e-13
-12.15	3.20648	6.36205e-26		-12.15	2.2834	1.40624e-14		-12.15	2.2834	7.61273e-14
-12.15	3.23077	2.96356e-26		-12.15	2.30769	7.7237e-15		-12.15	2.30769	4.27877e-14
-12.15	3.25506	1.37361e-26		-12.15	2.33198	4.22024e-15		-12.15	2.33198	2.39201e-14
-12.15	3.27935	6.33477e-27		-12.15	2.35628	2.2941e-15		-12.15	2.35628	1.33012e-14
-12.15	3.30364	2.90673e-27		-12.15	2.38057	1.2407e-15		-12.15	2.38057	7.35724e-15
-12.15	3.32794	1.32701e-27		-12.15	2.40486	6.67598e-16		-12.15	2.40486	4.04812e-15
-12.15	3.35223	6.02742e-28		-12.15	2.42915	3.57416e-16		-12.15	2.42915	2.21576e-15
-12.15	3.37652	2.72374e-28		-12.15	2.45344	1.90396e-16		-12.15	2.45344	1.20652e-15
-12.15	3.40081	1.22453e-28		-12.15	2.47773	1.00921e-16		-12.15	2.47773	6.53586e-16
-12.15	3.4251	5.47695e-29		-12.15	2.50202	5.32298e-17		-12.15	2.50202	3.52243e-16
-12.15	3.44939	2.43705e-29		-12.15	2.52632	2.79378e-17		-12.15	2.52632	1.88872e-16
-12.15	3.47368	1.0788e-29		-12.15	2.55061	1.45916e-17		-12.15	2.55061	1.0076e-16
-12.15	3.49798	4.75078e-30		-12.15	2.5749	7.58403e-18		-12.15	2.5749	5.34827e-17
-12.15	3.52227	2.08128e-30		-12.15	2.59919	3.92276e-18		-12.15	2.59919	2.82461e-17
-12.15	3.54656	9.07055e-31		-12.15	2.62348	2.01925e-18		-12.15	2.62348	1.48433e-17
-12.15	3.57085	3.93253e-31		-12.15	2.64777	1.03443e-18		-12.15	2.64777	7.76143e-18
-12.15	3.59514	1.69606e-31		-12.15	2.67206	5.27391e-19		-12.15	2.67206	4.03829e-18
-12.15	3.61943	7.27677e-32		-12.15	2.69636	2.67605e-19		-12.15	2.69636	2.09077e-18
-12.15	3.64372	3.10572e-32		-12.15	2.72065	1.35143e-19		-12.15	2.72065	1.07714e-18
-12.15	3.66802	1.31859e-32		-12.15	2.74494	6.79263e-20		-12.15	2.74494	5.5221e-19
-12.15	3.69231	5.56898e-33		-12.15	2.76923	3.39807e-20		-12.15	2.76923	2.81712e-19
-12.15	3.7166	2.33971e-33		-12.15	2.79352	1.69193e-20		-12.15	2.79352	1.43014e-19
-12.15	3.74089	9.77836e-34		-12.15	2.81781	8.3848e-21		-12.15	2.81781	7.22484e-20
-12.15	3.76518	4.06524e-34		-12.15	2.84211	4.1359e-21		-12.15	2.84211	3.63207e-20
-12.15	3.78947	1.6812e-34		-12.15	2.8664	2.03057e-21		-12.15	2.8664	1.81701e-20
-12.15	3.81377	6.91619e-35		-12.15	2.89069	9.92294e-22		-12.15	2.89069	9.04562e-21
-12.15	3.83806	2.83025e-35		-12.15	2.91498	4.82659e-22		-12.15	2.91498	4.48121e-21
-12.15	3.86235	1.15211e-35		-12.15	2.93927	2.3368e-22		-12.15	2.93927	2.20915e-21
-12.15	3.88664	4.66523e-36		-12.15	2.96356	1.12612e-22		-12.15	2.96356	1.08375e-21
-12.15	3.91093	1.87914e-36		-12.15	2.98785	5.40171e-23		-12.15	2.98785	5.29051e-22
-12.15	3.93522	7.5293e-37		-12.15	3.01215	2.57908e-23		-12.15	3.01215	2.56999e-22
-12.15	3.95951	3.00093e-37		-12.15	3.03644	1.2257e-23		-12.15	3.03644	1.2423e-22
-12.15	3.98381	1.18977e-37		-12.15	3.06073	5.79816e-24		-12.15	3.06073	5.97548e-23
-12.15	4.0081	4.69219e-38		-12.15	3.08502	2.73012e-24		-12.15	3.08502	2.86002e-23
-12.15	4.03239	1.84074e-38		-12.15	3.10931	1.27955e-24		-12.15	3.10931	1.3621e-23
-12.15	4.05668	7.18311e-39		-12.15	3.1336	5.96925e-25		-12.15	3.1336	6.45485e-24
-12.15	4.08097	2.78827e-39		-12.15	3.15789	2.7718e-25		-12.15	3.15789	3.04365e-24
-12.15	4.10526	1.07662e-39		-12.15	3.18219	1.2811e-25		-12.15	3.18219	1.428e-24
-12.15	4.12955	4.13512e-40		-12.15	3.20648	5.89363e-26		-12.15	3.20648	6.66626e-25
-12.15	4.15385	1.57985e-40		-12.15	3.23077	2.6987e-26		-12.15	3.23077	3.09634e-25
-12.15	4.17814	6.00405e-41		-12.15	3.25506	1.22998e-26		-12.15	3.25506	1.43094e-25
-12.15	4.20243	2.26972e-41		-12.15	3.27935	5.57961e-27		-12.15	3.27935	6.57954e-26
-12.15	4.22672	8.53492e-42		-12.15	3.30364	2.51926e-27		-12.15	3.30364	3.00998e-26
-12.15	4.25101	3.19246e-42		-12.15	3.32794	1.13213e-27		-12.15	3.32794	1.37001e-26
-12.15	4.2753	1.18782e-42		-12.15	3.35223	5.06378e-28		-12.15	3.35223	6.20391e-27
-12.15	4.2996	4.39612e-43		-12.15	3.37652	2.25423e-28		-12.15	3.37652	2.79504e-27
-12.15	4.32389	1.61841e-43		-12.15	3.40081	9.98759e-29		-12.15	3.40081	1.2528e-27
-12.15	4.34818	5.92654e-44		-12.15	3.4251	4.40412e-29		-12.15	3.4251	5.58661e-28
-12.15	4.37247	2.15879e-44		-12.15	3.44939	1.9328e-29		-12.15	3.44939	2.47844e-28
-12.15	4.39676	7.82194e-45		-12.15	3.47368	8.44184e-30		-12.15	3.47368	1.09388e-28
-12.15	4.42105	2.81911e-45		-12.15	3.49798	3.66948e-30		-12.15	3.49798	4.80303e-29
-12.15	4.44534	1.01066e-45		-12.15	3.52227	1.58738e-30		-12.15	3.52227	2.09805e-29
-12.15	4.46964	3.60404e-46		-12.15	3.54656	6.83383e-31		-12.15	3.54656	9.11727e-30
-12.15	4.49393	1.2784e-46		-12.15	3.57085	2.92782e-31		-12.15	3.57085	3.94149e-30
-12.15	4.51822	4.51063e-47		-12.15	3.59514	1.24829e-31		-12.15	3.59514	1.69511e-30
-12.15	4.54251	1.58306e-47		-12.15	3.61943	5.29629e-32		-12.15	3.61943	7.25233e-31
-12.15	4.5668	5.5265e-48		-12.15	3.64372	2.23618e-32		-12.15	3.64372	3.08669e-31
-12.15	4.59109	1.91908e-48		-12.15	3.66802	9.3954e-33		-12.15	3.66802	1.30691e-31
-12.15	4.61538	6.62863e-49		-12.15	3.69231	3.92816e-33		-12.15	3.69231	5.50463e-32
-12.15	4.63968	2.27743e-49		-12.15	3.7166	1.63427e-33		-12.15	3.7166	2.30644e-32
-12.15	4.66397	7.78311e-50		-12.15	3.74089	6.7657e-34		-12.15	3.74089	9.61359e-33
-12.15	4.68826	2.64575e-50		-12.15	3.76518	2.78708e-34		-12.15	3.76518	3.98616e-33
-12.15	4.71255	8.94609e-51		-12.15	3.78947	1.14243e-34		-12.15	3.78947	1.64418e-33
-12.15	4.73684	3.00887e-51		-12.15	3.81377	4.65957e-35		-12.15	3.81377	6.74631e-34
-12.15	4.76113	1.00661e-51		-12.15	3.83806	1.89101e-35		-12.15	3.83806	2.75363e-34
-12.15	4.78543	3.34967e-52		-12.15	3.86235	7.63601e-36		-12.15	3.86235	1.11806e-34
-12.15	4.80972	1.10874e-52		-12.15	3.88664	3.06804e-36		-12.15	3.88664	4.51588e-35
-12.15	4.83401	3.65039e-53		-12.15	3.91093	1.22651e-36		-12.15	3.91093	1.81442e-35
-12.15	4.8583	1.19546e-53		-12.15	3.93522	4.87854e-37		-12.15	3.93522	7.25188e-36
-12.15	4.88259	3.89415e-54		-12.15	3.95951	1.9307e-37		-12.15	3.95951	2.88322e-36
-12.15	4.90688	1.26175e-54		-12.15	3.98381	7.60225e-38		-12.15	3.98381	1.1403e-36
-12.15	4.93117	4.06646e-55		-12.15	4.0081	2.97828e-38		-12.15	4.0081	4.48615e-37
-12.15	4.95547	1.30359e-55		-12.15	4.03239	1.16086e-38		-12.15	4.03239	1.75566e-37
-12.15	4.97976	4.15669e-56		-12.15	4.05668	4.50179e-39		-12.15	4.05668	6.83468e-38
-12.15	5.00405	1.31836e-56		-12.15	4.08097	1.73689e-39		-12.15	4.08097	2.64671e-38
-12.15	5.02834	4.15911e-57		-12.15	4.10526	6.66717e-40		-12.15	4.10526	1.01954e-38
-12.15	5.05263	1.30511e-57		-12.15	4.12955	2.54616e-40		-12.15	4.12955	3.9067e-39
-12.15	5.07692	4.07355e-58		-12.15	4.15385	9.67395e-41		-12.15	4.15385	1.4891e-39
-12.15	5.10121	1.26467e-58		-12.15	4.17814	3.65671e-41		-12.15	4.17814	5.64605e-40
-12.15	5.12551	3.90535e-59		-12.15	4.20243	1.37513e-41		-12.15	4.20243	2.12947e-40
-12.15	5.1498	1.19956e-59		-12.15	4.22672	5.14471e-42		-12.15	4.22672	7.98924e-41
-12.15	5.17409	3.66487e-60		-12.15	4.25101	1.91486e-42		-12.15	4.25101	2.98156e-41
-12.15	5.19838	1.11371e-60		-12.15	4.2753	7.0904e-43		-12.15	4.2753	1.10684e-41
-12.15	5.22267	3.3664e-61		-12.15	4.2996	2.61191e-43		-12.15	4.2996	4.08724e-42
-12.15	5.24696	1.01212e-61		-12.15	4.32389	9.57189e-44		-12.15	4.32389	1.50134e-42
-12.15	5.27126	3.02675e-62		-12.15	4.34818	3.48968e-44		-12.15	4.34818	5.48566e-43
-12.15	5.29555	9.00319e-63		-12.15	4.37247	1.26567e-44		-12.15	4.37247	1.9938e-43
-12.15	5.31984	2.66373e-63		-12.15	4.39676	4.56667e-45		-12.15	4.39676	7.20832e-44
-12.15	5.34413	7.83899e-64		-12.15	4.42105	1.63916e-45		-12.15	4.42105	2.59231e-44
-12.15	5.36842	2.29458e-64		-12.15	4.44534	5.85304e-46		-12.15	4.44534	9.27344e-45
-12.15	5.39271	6.68069e-65		-12.15	4.46964	2.07912e-46		-12.15	4.46964	3.29984e-45
-12.15	5.417	1.9347e-65		-12.15	4.49393	7.34706e-47		-12.15	4.49393	1.168e-45
-12.15	5.4413	5.57285e-66		-12.15	4.51822	2.58274e-47		-12.15	4.51822	4.11238e-46
-12.15	5.46559	1.59667e-66		-12.15	4.54251	9.03191e-48		-12.15	4.54251	1.44026e-46
-12.15	5.48988	4.55016e-67		-12.15	4.5668	3.14201e-48		-12.15	4.5668	5.01745e-47
-12.15	5.51417	1.28976e-67		-12.15	4.59109	1.08734e-48		-12.15	4.59109	1.73869e-47
-12.15	5.53846	3.63636e-68		-12.15	4.61538	3.74325e-49		-12.15	4.61538	5.9932e-48
-12.15	5.56275	1.01975e-68		-12.15	4.63968	1.28191e-49		-12.15	4.63968	2.05489e-48
-12.15	5.58704	2.84443e-69		-12.15	4.66397	4.36705e-50		-12.15	4.66397	7.00835e-49
-12.15	5.61134	7.89162e-70		-12.15	4.68826	1.47993e-50		-12.15	4.68826	2.37758e-49
-12.15	5.63563	2.17776e-70		-12.15	4.71255	4.98901e-51		-12.15	4.71255	8.02324e-50
-12.15	5.65992	5.97755e-71		-12.15	4.73684	1.67304e-51		-12.15	4.73684	2.69313e-50
-12.15	5.68421	1.63196e-71		-12.15	4.76113	5.58106e-52		-12.15	4.76113	8.99203e-51
-12.15	5.7085	4.43164e-72		-12.15	4.78543	1.852e-52		-12.15	4.78543	2.98642e-51
-12.15	5.73279	1.19699e-72		-12.15	4.80972	6.11339e-53		-12.15	4.80972	9.86587e-52
-12.15	5.75709	3.21579e-73		-12.15	4.83401	2.00741e-53		-12.15	4.83401	3.24199e-52
-12.15	5.78138	8.59319e-74		-12.15	4.8583	6.55696e-54		-12.15	4.8583	1.05969e-52
-12.15	5.80567	2.28397e-74		-12.15	4.88259	2.13049e-54		-12.15	4.88259	3.44537e-53
-12.15	5.82996	6.03807e-75		-12.15	4.90688	6.88599e-55		-12.15	4.90688	1.11425e-53
-12.15	5.85425	1.58772e-75		-12.15	4.93117	2.21392e-55		-12.15	4.93117	3.58444e-54
-12.15	5.87854	4.1526e-76		-12.15	4.95547	7.08051e-56		-12.15	4.95547	1.14696e-54
-12.15	5.90283	1.08028e-76		-12.15	4.97976	2.25255e-56		-12.15	4.97976	3.6506e-55
-12.15	5.92713	2.79525e-77		-12.15	5.00405	7.12835e-57		-12.15	5.00405	1.15576e-55
-12.15	5.95142	7.19405e-78		-12.15	5.02834	2.24392e-57		-12.15	5.02834	3.63966e-56
-12.15	5.97571	1.8416e-78		-12.15	5.05263	7.02637e-58		-12.15	5.05263	1.14009e-56
-12.15	6	4.68908e-79		-12.15	5.07692	2.18855e-58		-12.15	5.07692	3.55228e-57
-12.1	0	0.01859		-12.15	5.10121	6.78081e-59		-12.15	5.10121	1.10093e-57
-12.1	0.02429	0.04526		-12.15	5.12551	2.08982e-59		-12.15	5.12551	3.39391e-58
-12.1	0.04858	0.06171		-12.15	5.1498	6.40669e-60		-12.15	5.1498	1.0407e-58
-12.1	0.07287	0.07122		-12.15	5.17409	1.9537e-60		-12.15	5.17409	3.17423e-59
-12.1	0.09717	0.07588		-12.15	5.19838	5.92625e-61		-12.15	5.19838	9.63022e-60
-12.1	0.12146	0.07677		-12.15	5.22267	1.78813e-61		-12.15	5.22267	2.90615e-60
-12.1	0.14575	0.07475		-12.15	5.24696	5.36678e-62		-12.15	5.24696	8.72338e-61
-12.1	0.17004	0.07049		-12.15	5.27126	1.60222e-62		-12.15	5.27126	2.60457e-61
-12.1	0.19433	0.06455		-12.15	5.29555	4.75802e-63		-12.15	5.29555	7.73519e-62
-12.1	0.21862	0.05736		-12.15	5.31984	1.40548e-63		-12.15	5.31984	2.28502e-62
-12.1	0.24291	0.04936		-12.15	5.34413	4.12965e-64		-12.15	5.34413	6.71415e-63
-12.1	0.26721	0.041		-12.15	5.36842	1.20697e-64		-12.15	5.36842	1.96235e-63
-12.1	0.2915	0.03278		-12.15	5.39271	3.50887e-65		-12.15	5.39271	5.70483e-64
-12.1	0.31579	0.02518		-12.15	5.417	1.01468e-65		-12.15	5.417	1.64965e-64
-12.1	0.34008	0.01864		-12.15	5.4413	2.91866e-66		-12.15	5.4413	4.74486e-65
-12.1	0.36437	0.01344		-12.15	5.46559	8.35073e-67		-12.15	5.46559	1.35749e-65
-12.1	0.38866	0.00967		-12.15	5.48988	2.37659e-67		-12.15	5.48988	3.86305e-66
-12.1	0.41296	0.00716		-12.15	5.51417	6.72777e-68		-12.15	5.51417	1.09347e-66
-12.1	0.43725	0.00551		-12.15	5.53846	1.89442e-68		-12.15	5.53846	3.07866e-67
-12.1	0.46154	0.00428		-12.15	5.56275	5.30598e-69		-12.15	5.56275	8.62181e-68
-12.1	0.48583	0.0032		-12.15	5.58704	1.47823e-69		-12.15	5.58704	2.40168e-68
-12.1	0.51012	0.00221		-12.15	5.61134	4.09641e-70		-12.15	5.61134	6.65444e-69
-12.1	0.53441	0.00134		-12.15	5.63563	1.12914e-70		-12.15	5.63563	1.83395e-69
-12.1	0.5587	0.000738638		-12.15	5.65992	3.09584e-71		-12.15	5.65992	5.02739e-70
-12.1	0.583	0.000685674		-12.15	5.68421	8.44288e-72		-12.15	5.68421	1.37081e-70
-12.1	0.60729	0.000956633		-12.15	5.7085	2.29027e-72		-12.15	5.7085	3.71784e-71
-12.1	0.63158	0.0012		-12.15	5.73279	6.17965e-73		-12.15	5.73279	1.00296e-71
-12.1	0.65587	0.00134		-12.15	5.75709	1.65853e-73		-12.15	5.75709	2.69124e-72
-12.1	0.68016	0.00138		-12.15	5.78138	4.42756e-74		-12.15	5.78138	7.18291e-73
-12.1	0.70445	0.00136		-12.15	5.80567	1.17567e-74		-12.15	5.80567	1.90689e-73
-12.1	0.72874	0.00129		-12.15	5.82996	3.10519e-75		-12.15	5.82996	5.03535e-74
-12.1	0.75304	0.00118		-12.15	5.85425	8.15772e-76		-12.15	5.85425	1.32254e-74
-12.1	0.77733	0.00105		-12.15	5.87854	2.13172e-76		-12.15	5.87854	3.45515e-75
-12.1	0.80162	0.000914908		-12.15	5.90283	5.54076e-77		-12.15	5.90283	8.97846e-76
-12.1	0.82591	0.000779349		-12.15	5.92713	1.43248e-77		-12.15	5.92713	2.32067e-76
-12.1	0.8502	0.00065093		-12.15	5.95142	3.6837e-78		-12.15	5.95142	5.96623e-77
-12.1	0.87449	0.000534		-12.15	5.97571	9.42233e-79		-12.15	5.97571	1.52568e-77
-12.1	0.89878	0.00043101		-12.15	6	2.39723e-79		-12.15	6	3.88063e-78
-12.1	0.92308	0.000342854		-12.1	0	0.00154		-12.1	0	0.000287919
-12.1	0.94737	0.000269249		-12.1	0.02429	0.00393		-12.1	0.02429	0.000576424
-12.1	0.97166	0.000209112		-12.1	0.04858	0.006		-12.1	0.04858	0.000309991
-12.1	0.99595	0.000160888		-12.1	0.07287	0.00789		-12.1	0.07287	0.000745811
-12.1	1.02024	0.000122822		-12.1	0.09717	0.00938		-12.1	0.09717	0.0021
-12.1	1.04453	9.31585e-05		-12.1	0.12146	0.01023		-12.1	0.12146	0.00364
-12.1	1.06883	7.02742e-05		-12.1	0.14575	0.01025		-12.1	0.14575	0.00502
-12.1	1.09312	5.27508e-05		-12.1	0.17004	0.00942		-12.1	0.17004	0.00594
-12.1	1.11741	3.94043e-05		-12.1	0.19433	0.00786		-12.1	0.19433	0.0062
-12.1	1.1417	2.92801e-05		-12.1	0.21862	0.00583		-12.1	0.21862	0.00575
-12.1	1.16599	2.16272e-05		-12.1	0.24291	0.00365		-12.1	0.24291	0.00471
-12.1	1.19028	1.58648e-05		-12.1	0.26721	0.00167		-12.1	0.26721	0.00333
-12.1	1.21458	1.15468e-05		-12.1	0.2915	0.000549973		-12.1	0.2915	0.00214
-12.1	1.23887	8.33093e-06		-12.1	0.31579	0.00112		-12.1	0.31579	0.00204
-12.1	1.26316	5.95401e-06		-12.1	0.34008	0.00131		-12.1	0.34008	0.00282
-12.1	1.28745	4.21272e-06		-12.1	0.36437	0.000830572		-12.1	0.36437	0.00355
-12.1	1.31174	2.94978e-06		-12.1	0.38866	0.000254354		-12.1	0.38866	0.00393
-12.1	1.33603	2.04365e-06		-12.1	0.41296	0.00171		-12.1	0.41296	0.00394
-12.1	1.36032	1.40088e-06		-12.1	0.43725	0.00339		-12.1	0.43725	0.00367
-12.1	1.38461	9.50214e-07		-12.1	0.46154	0.00507		-12.1	0.46154	0.00325
-12.1	1.40891	6.3794e-07		-12.1	0.48583	0.00658		-12.1	0.48583	0.00279
-12.1	1.4332	4.24067e-07		-12.1	0.51012	0.00779		-12.1	0.51012	0.00237
-12.1	1.45749	2.79248e-07		-12.1	0.53441	0.00864		-12.1	0.53441	0.00202
-12.1	1.48178	1.82261e-07		-12.1	0.5587	0.0091		-12.1	0.5587	0.00174
-12.1	1.50607	1.17986e-07		-12.1	0.583	0.0092		-12.1	0.583	0.00153
-12.1	1.53036	7.58089e-08		-12.1	0.60729	0.00899		-12.1	0.60729	0.0014
-12.1	1.55466	4.83854e-08		-12.1	0.63158	0.00854		-12.1	0.63158	0.00138
-12.1	1.57895	3.07031e-08		-12.1	0.65587	0.00792		-12.1	0.65587	0.00144
-12.1	1.60324	1.93867e-08		-12.1	0.68016	0.0072		-12.1	0.68016	0.00155
-12.1	1.62753	1.21914e-08		-12.1	0.70445	0.00642		-12.1	0.70445	0.00165
-12.1	1.65182	7.64136e-09		-12.1	0.72874	0.00563		-12.1	0.72874	0.00172
-12.1	1.67611	4.77702e-09		-12.1	0.75304	0.00487		-12.1	0.75304	0.00173
-12.1	1.7004	2.98015e-09		-12.1	0.77733	0.00415		-12.1	0.77733	0.00169
-12.1	1.7247	1.85592e-09		-12.1	0.80162	0.00349		-12.1	0.80162	0.00161
-12.1	1.74899	1.15392e-09		-12.1	0.82591	0.0029		-12.1	0.82591	0.00148
-12.1	1.77328	7.16222e-10		-12.1	0.8502	0.00238		-12.1	0.8502	0.00134
-12.1	1.79757	4.43676e-10		-12.1	0.87449	0.00193		-12.1	0.87449	0.00118
-12.1	1.82186	2.74195e-10		-12.1	0.89878	0.00154		-12.1	0.89878	0.00102
-12.1	1.84615	1.68974e-10		-12.1	0.92308	0.00122		-12.1	0.92308	0.000867426
-12.1	1.87044	1.03781e-10		-12.1	0.94737	0.000952806		-12.1	0.94737	0.000723249
-12.1	1.89474	6.3494e-11		-12.1	0.97166	0.000735129		-12.1	0.97166	0.000593176
-12.1	1.91903	3.86769e-11		-12.1	0.99595	0.000560493		-12.1	0.99595	0.000478986
-12.1	1.94332	2.34471e-11		-12.1	1.02024	0.000422382		-12.1	1.02024	0.000381119
-12.1	1.96761	1.41411e-11		-12.1	1.04453	0.000314674		-12.1	1.04453	0.000299028
-12.1	1.9919	8.4821e-12		-12.1	1.06883	0.000231816		-12.1	1.06883	0.000231507
-12.1	2.01619	5.05879e-12		-12.1	1.09312	0.000168915		-12.1	1.09312	0.000176965
-12.1	2.04049	2.99941e-12		-12.1	1.11741	0.000121778		-12.1	1.11741	0.000133638
-12.1	2.06478	1.76774e-12		-12.1	1.1417	8.68931e-05		-12.1	1.1417	9.9757e-05
-12.1	2.08907	1.03551e-12		-12.1	1.16599	6.1386e-05		-12.1	1.16599	7.36485e-05
-12.1	2.11336	6.02885e-13		-12.1	1.19028	4.29519e-05		-12.1	1.19028	5.38057e-05
-12.1	2.13765	3.4886e-13		-12.1	1.21458	2.97781e-05		-12.1	1.21458	3.89201e-05
-12.1	2.16194	2.00639e-13		-12.1	1.23887	2.0464e-05		-12.1	1.23887	2.78892e-05
-12.1	2.18623	1.14695e-13		-12.1	1.26316	1.39461e-05		-12.1	1.26316	1.98087e-05
-12.1	2.21053	6.5173e-14		-12.1	1.28745	9.42932e-06		-12.1	1.28745	1.39532e-05
-12.1	2.23482	3.68145e-14		-12.1	1.31174	6.32811e-06		-12.1	1.31174	9.75298e-06
-12.1	2.25911	2.06747e-14		-12.1	1.33603	4.21738e-06		-12.1	1.33603	6.76847e-06
-12.1	2.2834	1.15444e-14		-12.1	1.36032	2.79255e-06		-12.1	1.36032	4.6664e-06
-12.1	2.30769	6.41014e-15		-12.1	1.38461	1.83808e-06		-12.1	1.38461	3.1978e-06
-12.1	2.33198	3.53978e-15		-12.1	1.40891	1.20323e-06		-12.1	1.40891	2.17938e-06
-12.1	2.35628	1.94425e-15		-12.1	1.4332	7.83734e-07		-12.1	1.4332	1.47789e-06
-12.1	2.38057	1.06232e-15		-12.1	1.45749	5.08187e-07		-12.1	1.45749	9.97635e-07
-12.1	2.40486	5.77478e-16		-12.1	1.48178	3.28171e-07		-12.1	1.48178	6.7063e-07
-12.1	2.42915	3.12361e-16		-12.1	1.50607	2.11136e-07		-12.1	1.50607	4.49057e-07
-12.1	2.45344	1.68141e-16		-12.1	1.53036	1.35377e-07		-12.1	1.53036	2.99578e-07
-12.1	2.47773	9.00834e-17		-12.1	1.55466	8.65272e-08		-12.1	1.55466	1.99136e-07
-12.1	2.50202	4.80422e-17		-12.1	1.57895	5.51374e-08		-12.1	1.57895	1.31893e-07
-12.1	2.52632	2.5507e-17		-12.1	1.60324	3.50311e-08		-12.1	1.60324	8.70336e-08
-12.1	2.55061	1.34836e-17		-12.1	1.62753	2.21903e-08		-12.1	1.62753	5.72114e-08
-12.1	2.5749	7.09745e-18		-12.1	1.65182	1.4013e-08		-12.1	1.65182	3.74558e-08
-12.1	2.59919	3.72042e-18		-12.1	1.67611	8.82033e-09		-12.1	1.67611	2.44173e-08
-12.1	2.62348	1.94226e-18		-12.1	1.7004	5.53265e-09		-12.1	1.7004	1.58457e-08
-12.1	2.64777	1.00989e-18		-12.1	1.7247	3.45758e-09		-12.1	1.7247	1.02342e-08
-12.1	2.67206	5.23021e-19		-12.1	1.74899	2.15223e-09		-12.1	1.74899	6.57703e-09
-12.1	2.69636	2.69807e-19		-12.1	1.77328	1.33405e-09		-12.1	1.77328	4.20485e-09
-12.1	2.72065	1.38639e-19		-12.1	1.79757	8.23218e-10		-12.1	1.79757	2.67386e-09
-12.1	2.74494	7.09606e-20		-12.1	1.82186	5.05615e-10		-12.1	1.82186	1.69095e-09
-12.1	2.76923	3.61781e-20		-12.1	1.84615	3.0903e-10		-12.1	1.84615	1.06335e-09
-12.1	2.79352	1.83722e-20		-12.1	1.87044	1.87923e-10		-12.1	1.87044	6.64869e-10
-12.1	2.81781	9.29285e-21		-12.1	1.89474	1.13683e-10		-12.1	1.89474	4.13316e-10
-12.1	2.84211	4.68155e-21		-12.1	1.91903	6.8407e-11		-12.1	1.91903	2.55443e-10
-12.1	2.8664	2.34888e-21		-12.1	1.94332	4.09404e-11		-12.1	1.94332	1.56951e-10
-12.1	2.89069	1.17365e-21		-12.1	1.96761	2.43681e-11		-12.1	1.96761	9.58713e-11
-12.1	2.91498	5.83979e-22		-12.1	1.9919	1.44242e-11		-12.1	1.9919	5.82195e-11
-12.1	2.93927	2.89339e-22		-12.1	2.01619	8.49087e-12		-12.1	2.01619	3.51489e-11
-12.1	2.96356	1.42737e-22		-12.1	2.04049	4.97047e-12		-12.1	2.04049	2.10974e-11
-12.1	2.98785	7.01073e-23		-12.1	2.06478	2.89354e-12		-12.1	2.06478	1.25902e-11
-12.1	3.01215	3.42811e-23		-12.1	2.08907	1.67515e-12		-12.1	2.08907	7.47027e-12
-12.1	3.03644	1.66872e-23		-12.1	2.11336	9.6446e-13		-12.1	2.11336	4.40718e-12
-12.1	3.06073	8.08581e-24		-12.1	2.13765	5.52244e-13		-12.1	2.13765	2.58536e-12
-12.1	3.08502	3.89987e-24		-12.1	2.16194	3.14493e-13		-12.1	2.16194	1.50813e-12
-12.1	3.10931	1.87215e-24		-12.1	2.18623	1.78131e-13		-12.1	2.18623	8.74838e-13
-12.1	3.1336	8.94477e-25		-12.1	2.21053	1.00355e-13		-12.1	2.21053	5.04673e-13
-12.1	3.15789	4.25322e-25		-12.1	2.23482	5.62371e-14		-12.1	2.23482	2.89537e-13
-12.1	3.18219	2.01265e-25		-12.1	2.25911	3.13483e-14		-12.1	2.25911	1.65207e-13
-12.1	3.20648	9.47766e-26		-12.1	2.2834	1.73832e-14		-12.1	2.2834	9.37559e-14
-12.1	3.23077	4.44121e-26		-12.1	2.30769	9.58931e-15		-12.1	2.30769	5.29219e-14
-12.1	3.25506	2.07088e-26		-12.1	2.33198	5.26268e-15		-12.1	2.33198	2.97135e-14
-12.1	3.27935	9.6083e-27		-12.1	2.35628	2.87347e-15		-12.1	2.35628	1.65948e-14
-12.1	3.30364	4.43574e-27		-12.1	2.38057	1.56099e-15		-12.1	2.38057	9.21948e-15
-12.1	3.32794	2.03753e-27		-12.1	2.40486	8.43738e-16		-12.1	2.40486	5.09532e-15
-12.1	3.35223	9.31208e-28		-12.1	2.42915	4.53775e-16		-12.1	2.42915	2.80145e-15
-12.1	3.37652	4.23437e-28		-12.1	2.45344	2.42837e-16		-12.1	2.45344	1.53234e-15
-12.1	3.40081	1.91567e-28		-12.1	2.47773	1.29314e-16		-12.1	2.47773	8.33877e-16
-12.1	3.4251	8.62258e-29		-12.1	2.50202	6.8524e-17		-12.1	2.50202	4.51479e-16
-12.1	3.44939	3.86127e-29		-12.1	2.52632	3.61344e-17		-12.1	2.52632	2.43206e-16
-12.1	3.47368	1.72026e-29		-12.1	2.55061	1.89622e-17		-12.1	2.55061	1.30354e-16
-12.1	3.49798	7.62475e-30		-12.1	2.5749	9.90283e-18		-12.1	2.5749	6.95185e-17
-12.1	3.52227	3.36216e-30		-12.1	2.59919	5.14686e-18		-12.1	2.59919	3.68902e-17
-12.1	3.54656	1.47492e-30		-12.1	2.62348	2.66224e-18		-12.1	2.62348	1.94791e-17
-12.1	3.57085	6.43684e-31		-12.1	2.64777	1.37051e-18		-12.1	2.64777	1.02348e-17
-12.1	3.59514	2.79465e-31		-12.1	2.67206	7.0219e-19		-12.1	2.67206	5.35125e-18
-12.1	3.61943	1.20706e-31		-12.1	2.69636	3.58075e-19		-12.1	2.69636	2.78421e-18
-12.1	3.64372	5.18653e-32		-12.1	2.72065	1.81739e-19		-12.1	2.72065	1.44154e-18
-12.1	3.66802	2.21701e-32		-12.1	2.74494	9.18085e-20		-12.1	2.74494	7.42734e-19
-12.1	3.69231	9.42752e-33		-12.1	2.76923	4.6162e-20		-12.1	2.76923	3.80828e-19
-12.1	3.7166	3.9881e-33		-12.1	2.79352	2.31025e-20		-12.1	2.79352	1.94319e-19
-12.1	3.74089	1.67831e-33		-12.1	2.81781	1.15083e-20		-12.1	2.81781	9.86728e-20
-12.1	3.76518	7.02607e-34		-12.1	2.84211	5.70622e-21		-12.1	2.84211	4.98626e-20
-12.1	3.78947	2.92608e-34		-12.1	2.8664	2.81626e-21		-12.1	2.8664	2.50755e-20
-12.1	3.81377	1.21225e-34		-12.1	2.89069	1.38353e-21		-12.1	2.89069	1.25493e-20
-12.1	3.83806	4.99609e-35		-12.1	2.91498	6.76546e-22		-12.1	2.91498	6.25012e-21
-12.1	3.86235	2.04831e-35		-12.1	2.93927	3.2931e-22		-12.1	2.93927	3.09777e-21
-12.1	3.88664	8.35396e-36		-12.1	2.96356	1.59556e-22		-12.1	2.96356	1.52792e-21
-12.1	3.91093	3.38934e-36		-12.1	2.98785	7.69524e-23		-12.1	2.98785	7.49968e-22
-12.1	3.93522	1.36793e-36		-12.1	3.01215	3.69432e-23		-12.1	3.01215	3.66326e-22
-12.1	3.95951	5.49214e-37		-12.1	3.03644	1.76543e-23		-12.1	3.03644	1.78062e-22
-12.1	3.98381	2.19352e-37		-12.1	3.06073	8.39793e-24		-12.1	3.06073	8.61294e-23
-12.1	4.0081	8.715e-38		-12.1	3.08502	3.97646e-24		-12.1	3.08502	4.14572e-23
-12.1	4.03239	3.44442e-38		-12.1	3.10931	1.87424e-24		-12.1	3.10931	1.9857e-23
-12.1	4.05668	1.35422e-38		-12.1	3.1336	8.79335e-25		-12.1	3.1336	9.46419e-24
-12.1	4.08097	5.29641e-39		-12.1	3.15789	4.10662e-25		-12.1	3.15789	4.48855e-24
-12.1	4.10526	2.06061e-39		-12.1	3.18219	1.90903e-25		-12.1	3.18219	2.11823e-24
-12.1	4.12955	7.97504e-40		-12.1	3.20648	8.83354e-26		-12.1	3.20648	9.94676e-25
-12.1	4.15385	3.07036e-40		-12.1	3.23077	4.06864e-26		-12.1	3.23077	4.64754e-25
-12.1	4.17814	1.17589e-40		-12.1	3.25506	1.86532e-26		-12.1	3.25506	2.16069e-25
-12.1	4.20243	4.47981e-41		-12.1	3.27935	8.51218e-27		-12.1	3.27935	9.99497e-26
-12.1	4.22672	1.69775e-41		-12.1	3.30364	3.86642e-27		-12.1	3.30364	4.60031e-26
-12.1	4.25101	6.40035e-42		-12.1	3.32794	1.74805e-27		-12.1	3.32794	2.1067e-26
-12.1	4.2753	2.40022e-42		-12.1	3.35223	7.86626e-28		-12.1	3.35223	9.59891e-27
-12.1	4.2996	8.95398e-43		-12.1	3.37652	3.52329e-28		-12.1	3.37652	4.35152e-27
-12.1	4.32389	3.32274e-43		-12.1	3.40081	1.57068e-28		-12.1	3.40081	1.9627e-27
-12.1	4.34818	1.22657e-43		-12.1	3.4251	6.96922e-29		-12.1	3.4251	8.80758e-28
-12.1	4.37247	4.50405e-44		-12.1	3.44939	3.07771e-29		-12.1	3.44939	3.93228e-28
-12.1	4.39676	1.64524e-44		-12.1	3.47368	1.35274e-29		-12.1	3.47368	1.74667e-28
-12.1	4.42105	5.97815e-45		-12.1	3.49798	5.91749e-30		-12.1	3.49798	7.71892e-29
-12.1	4.44534	2.16082e-45		-12.1	3.52227	2.57627e-30		-12.1	3.52227	3.3937e-29
-12.1	4.46964	7.76931e-46		-12.1	3.54656	1.11627e-30		-12.1	3.54656	1.48443e-29
-12.1	4.49393	2.77881e-46		-12.1	3.57085	4.81355e-31		-12.1	3.57085	6.45971e-30
-12.1	4.51822	9.88656e-47		-12.1	3.59514	2.06573e-31		-12.1	3.59514	2.79659e-30
-12.1	4.54251	3.49899e-47		-12.1	3.61943	8.82239e-32		-12.1	3.61943	1.20449e-30
-12.1	4.5668	1.23183e-47		-12.1	3.64372	3.74971e-32		-12.1	3.64372	5.16102e-31
-12.1	4.59109	4.31388e-48		-12.1	3.66802	1.586e-32		-12.1	3.66802	2.2e-31
-12.1	4.61538	1.50278e-48		-12.1	3.69231	6.67566e-33		-12.1	3.69231	9.32958e-32
-12.1	4.63968	5.20749e-49		-12.1	3.7166	2.79619e-33		-12.1	3.7166	3.93597e-32
-12.1	4.66397	1.79503e-49		-12.1	3.74089	1.1655e-33		-12.1	3.74089	1.65192e-32
-12.1	4.68826	6.15488e-50		-12.1	3.76518	4.83423e-34		-12.1	3.76518	6.89719e-33
-12.1	4.71255	2.09931e-50		-12.1	3.78947	1.99529e-34		-12.1	3.78947	2.86484e-33
-12.1	4.73684	7.12258e-51		-12.1	3.81377	8.19483e-35		-12.1	3.81377	1.18378e-33
-12.1	4.76113	2.40383e-51		-12.1	3.83806	3.34909e-35		-12.1	3.83806	4.86611e-34
-12.1	4.78543	8.07005e-52		-12.1	3.86235	1.36194e-35		-12.1	3.86235	1.98991e-34
-12.1	4.80972	2.69496e-52		-12.1	3.88664	5.51102e-36		-12.1	3.88664	8.09512e-35
-12.1	4.83401	8.95226e-53		-12.1	3.91093	2.21892e-36		-12.1	3.91093	3.27604e-35
-12.1	4.8583	2.95812e-53		-12.1	3.93522	8.88958e-37		-12.1	3.93522	1.3189e-35
-12.1	4.88259	9.72302e-54		-12.1	3.95951	3.54362e-37		-12.1	3.95951	5.28213e-36
-12.1	4.90688	3.17899e-54		-12.1	3.98381	1.40551e-37		-12.1	3.98381	2.10445e-36
-12.1	4.93117	1.0339e-54		-12.1	4.0081	5.54675e-38		-12.1	4.0081	8.3407e-37
-12.1	4.95547	3.34479e-55		-12.1	4.03239	2.17799e-38		-12.1	4.03239	3.28849e-37
-12.1	4.97976	1.07637e-55		-12.1	4.05668	8.50904e-39		-12.1	4.05668	1.2898e-37
-12.1	5.00405	3.44549e-56		-12.1	4.08097	3.30757e-39		-12.1	4.08097	5.03242e-38
-12.1	5.02834	1.09709e-56		-12.1	4.10526	1.2792e-39		-12.1	4.10526	1.95326e-38
-12.1	5.05263	3.4748e-57		-12.1	4.12955	4.92227e-40		-12.1	4.12955	7.54174e-39
-12.1	5.07692	1.09476e-57		-12.1	4.15385	1.88445e-40		-12.1	4.15385	2.89675e-39
-12.1	5.10121	3.43087e-58		-12.1	4.17814	7.17783e-41		-12.1	4.17814	1.10682e-39
-12.1	5.12551	1.06952e-58		-12.1	4.20243	2.72012e-41		-12.1	4.20243	4.20694e-40
-12.1	5.1498	3.31642e-59		-12.1	4.22672	1.02557e-41		-12.1	4.22672	1.59068e-40
-12.1	5.17409	1.02293e-59		-12.1	4.25101	3.84702e-42		-12.1	4.25101	5.98303e-41
-12.1	5.19838	3.1385e-60		-12.1	4.2753	1.43569e-42		-12.1	4.2753	2.23864e-41
-12.1	5.22267	9.57838e-61		-12.1	4.2996	5.33051e-43		-12.1	4.2996	8.33241e-42
-12.1	5.24696	2.90775e-61		-12.1	4.32389	1.96902e-43		-12.1	4.32389	3.08517e-42
-12.1	5.27126	8.78049e-62		-12.1	4.34818	7.23602e-44		-12.1	4.34818	1.13634e-42
-12.1	5.29555	2.63739e-62		-12.1	4.37247	2.64555e-44		-12.1	4.37247	4.16351e-43
-12.1	5.31984	7.87998e-63		-12.1	4.39676	9.62268e-45		-12.1	4.39676	1.51751e-43
-12.1	5.34413	2.34191e-63		-12.1	4.42105	3.48208e-45		-12.1	4.42105	5.50201e-44
-12.1	5.36842	6.92321e-64		-12.1	4.44534	1.25354e-45		-12.1	4.44534	1.98441e-44
-12.1	5.39271	2.03582e-64		-12.1	4.46964	4.48951e-46		-12.1	4.46964	7.11967e-45
-12.1	5.417	5.95476e-65		-12.1	4.49393	1.5996e-46		-12.1	4.49393	2.54101e-45
-12.1	5.4413	1.73253e-65		-12.1	4.51822	5.66996e-47		-12.1	4.51822	9.02131e-46
-12.1	5.46559	5.01408e-66		-12.1	4.54251	1.9994e-47		-12.1	4.54251	3.18603e-46
-12.1	5.48988	1.44342e-66		-12.1	4.5668	7.01403e-48		-12.1	4.5668	1.1193e-46
-12.1	5.51417	4.13322e-67		-12.1	4.59109	2.44785e-48		-12.1	4.59109	3.91165e-47
-12.1	5.53846	1.17726e-67		-12.1	4.61538	8.49859e-49		-12.1	4.61538	1.35984e-47
-12.1	5.56275	3.33543e-68		-12.1	4.63968	2.93531e-49		-12.1	4.63968	4.70251e-48
-12.1	5.58704	9.39983e-69		-12.1	4.66397	1.00857e-49		-12.1	4.66397	1.61766e-48
-12.1	5.61134	2.63499e-69		-12.1	4.68826	3.44743e-50		-12.1	4.68826	5.5355e-49
-12.1	5.63563	7.34734e-70		-12.1	4.71255	1.17227e-50		-12.1	4.71255	1.88426e-49
-12.1	5.65992	2.03784e-70		-12.1	4.73684	3.96549e-51		-12.1	4.73684	6.38024e-50
-12.1	5.68421	5.62214e-71		-12.1	4.76113	1.33446e-51		-12.1	4.76113	2.14904e-50
-12.1	5.7085	1.54285e-71		-12.1	4.78543	4.46732e-52		-12.1	4.78543	7.20055e-51
-12.1	5.73279	4.21147e-72		-12.1	4.80972	1.48773e-52		-12.1	4.80972	2.39992e-51
-12.1	5.75709	1.14349e-72		-12.1	4.83401	4.92872e-53		-12.1	4.83401	7.95681e-52
-12.1	5.78138	3.08833e-73		-12.1	4.8583	1.62434e-53		-12.1	4.8583	2.62417e-52
-12.1	5.80567	8.29667e-74		-12.1	4.88259	5.32536e-54		-12.1	4.88259	8.60903e-53
-12.1	5.82996	2.21703e-74		-12.1	4.90688	1.7368e-54		-12.1	4.90688	2.80948e-53
-12.1	5.85425	5.89291e-75		-12.1	4.93117	5.63484e-55		-12.1	4.93117	9.12026e-54
-12.1	5.87854	1.55803e-75		-12.1	4.95547	1.81861e-55		-12.1	4.95547	2.94508e-54
-12.1	5.90283	4.09743e-76		-12.1	4.97976	5.83878e-56		-12.1	4.97976	9.46008e-55
-12.1	5.92713	1.07185e-76		-12.1	5.00405	1.86479e-56		-12.1	5.00405	3.02274e-55
-12.1	5.95142	2.78899e-77		-12.1	5.02834	5.92466e-57		-12.1	5.02834	9.60757e-56
-12.1	5.97571	7.21849e-78		-12.1	5.05263	1.87249e-57		-12.1	5.05263	3.03762e-56
-12.1	6	1.85838e-78		-12.1	5.07692	5.88703e-58		-12.1	5.07692	9.55344e-57
-12.05	0	0.01859		-12.1	5.10121	1.84117e-58		-12.1	5.10121	2.98877e-57
-12.05	0.02429	0.04526		-12.1	5.12551	5.72812e-59		-12.1	5.12551	9.30102e-58
-12.05	0.04858	0.06172		-12.1	5.1498	1.77276e-59		-12.1	5.1498	2.87922e-58
-12.05	0.07287	0.07125		-12.1	5.17409	5.45764e-60		-12.1	5.17409	8.8659e-59
-12.05	0.09717	0.07593		-12.1	5.19838	1.67139e-60		-12.1	5.19838	2.71567e-59
-12.05	0.12146	0.07686		-12.1	5.22267	5.09173e-61		-12.1	5.22267	8.27435e-60
-12.05	0.14575	0.07487		-12.1	5.24696	1.54301e-61		-12.1	5.24696	2.50782e-60
-12.05	0.17004	0.07065		-12.1	5.27126	4.65145e-62		-12.1	5.27126	7.56068e-61
-12.05	0.19433	0.06473		-12.1	5.29555	1.39483e-62		-12.1	5.29555	2.26741e-61
-12.05	0.21862	0.05757		-12.1	5.31984	4.16069e-63		-12.1	5.31984	6.76395e-62
-12.05	0.24291	0.04959		-12.1	5.34413	1.23459e-63		-12.1	5.34413	2.00713e-62
-12.05	0.26721	0.04123		-12.1	5.36842	3.64411e-64		-12.1	5.36842	5.92449e-63
-12.05	0.2915	0.03299		-12.1	5.39271	1.06997e-64		-12.1	5.39271	1.73952e-63
-12.05	0.31579	0.02538		-12.1	5.417	3.12507e-65		-12.1	5.417	5.08052e-64
-12.05	0.34008	0.01881		-12.1	5.4413	9.07941e-66		-12.1	5.4413	1.47601e-64
-12.05	0.36437	0.01358		-12.1	5.46559	2.624e-66		-12.1	5.46559	4.26551e-65
-12.05	0.38866	0.00979		-12.1	5.48988	7.5436e-67		-12.1	5.48988	1.22618e-65
-12.05	0.41296	0.00726		-12.1	5.51417	2.15725e-67		-12.1	5.51417	3.5062e-66
-12.05	0.43725	0.00559		-12.1	5.53846	6.1366e-68		-12.1	5.53846	9.97286e-67
-12.05	0.46154	0.00434		-12.1	5.56275	1.73645e-68		-12.1	5.56275	2.82165e-67
-12.05	0.48583	0.00326		-12.1	5.58704	4.88765e-69		-12.1	5.58704	7.94117e-68
-12.05	0.51012	0.00225		-12.1	5.61134	1.3685e-69		-12.1	5.61134	2.22314e-68
-12.05	0.53441	0.00137		-12.1	5.63563	3.81146e-70		-12.1	5.63563	6.1908e-69
-12.05	0.5587	0.0007627		-12.1	5.65992	1.05595e-70		-12.1	5.65992	1.71485e-69
-12.05	0.583	0.000703761		-12.1	5.68421	2.91001e-71		-12.1	5.68421	4.72501e-70
-12.05	0.60729	0.000975721		-12.1	5.7085	7.9772e-72		-12.1	5.7085	1.29503e-70
-12.05	0.63158	0.00122		-12.1	5.73279	2.17524e-72		-12.1	5.73279	3.53063e-71
-12.05	0.65587	0.00136		-12.1	5.75709	5.90019e-73		-12.1	5.75709	9.57466e-72
-12.05	0.68016	0.00141		-12.1	5.78138	1.59193e-73		-12.1	5.78138	2.5828e-72
-12.05	0.70445	0.00139		-12.1	5.80567	4.27252e-74		-12.1	5.80567	6.93038e-73
-12.05	0.72874	0.00132		-12.1	5.82996	1.14063e-74		-12.1	5.82996	1.84978e-73
-12.05	0.75304	0.00121		-12.1	5.85425	3.02902e-75		-12.1	5.85425	4.91109e-74
-12.05	0.77733	0.00108		-12.1	5.87854	8.00127e-76		-12.1	5.87854	1.29698e-74
-12.05	0.80162	0.000941982		-12.1	5.90283	2.1024e-76		-12.1	5.90283	3.4071e-75
-12.05	0.82591	0.000803799		-12.1	5.92713	5.495e-77		-12.1	5.92713	8.90291e-76
-12.05	0.8502	0.000672531		-12.1	5.95142	1.42863e-77		-12.1	5.95142	2.31406e-76
-12.05	0.87449	0.000552703		-12.1	5.97571	3.69459e-78		-12.1	5.97571	5.98292e-77
-12.05	0.89878	0.000446907		-12.1	6	9.5041e-79		-12.1	6	1.53867e-77
-12.05	0.92308	0.000356142		-12.05	0	0.00154		-12.05	0	0.00028792
-12.05	0.94737	0.000280191		-12.05	0.02429	0.00393		-12.05	0.02429	0.000576443
-12.05	0.97166	0.000218006		-12.05	0.04858	0.006		-12.05	0.04858	0.000309973
-12.05	0.99595	0.000168038		-12.05	0.07287	0.00789		-12.05	0.07287	0.000745914
-12.05	1.02024	0.000128519		-12.05	0.09717	0.00939		-12.05	0.09717	0.0021
-12.05	1.04453	9.76644e-05		-12.05	0.12146	0.01024		-12.05	0.12146	0.00364
-12.05	1.06883	7.38173e-05		-12.05	0.14575	0.01026		-12.05	0.14575	0.00502
-12.05	1.09312	5.55232e-05		-12.05	0.17004	0.00943		-12.05	0.17004	0.00595
-12.05	1.11741	4.15637e-05		-12.05	0.19433	0.00788		-12.05	0.19433	0.00622
-12.05	1.1417	3.09537e-05		-12.05	0.21862	0.00585		-12.05	0.21862	0.00577
-12.05	1.16599	2.29171e-05		-12.05	0.24291	0.00366		-12.05	0.24291	0.00473
-12.05	1.19028	1.68522e-05		-12.05	0.26721	0.00167		-12.05	0.26721	0.00335
-12.05	1.21458	1.22967e-05		-12.05	0.2915	0.000545862		-12.05	0.2915	0.00216
-12.05	1.23887	8.8953e-06		-12.05	0.31579	0.00112		-12.05	0.31579	0.00206
-12.05	1.26316	6.37451e-06		-12.05	0.34008	0.00132		-12.05	0.34008	0.00284
-12.05	1.28745	4.52267e-06		-12.05	0.36437	0.000838242		-12.05	0.36437	0.00358
-12.05	1.31174	3.17568e-06		-12.05	0.38866	0.000257109		-12.05	0.38866	0.00396
-12.05	1.33603	2.20639e-06		-12.05	0.41296	0.00172		-12.05	0.41296	0.00398
-12.05	1.36032	1.51676e-06		-12.05	0.43725	0.00342		-12.05	0.43725	0.00371
-12.05	1.38461	1.03177e-06		-12.05	0.46154	0.00512		-12.05	0.46154	0.00328
-12.05	1.40891	6.94694e-07		-12.05	0.48583	0.00665		-12.05	0.48583	0.00282
-12.05	1.4332	4.63126e-07		-12.05	0.51012	0.00788		-12.05	0.51012	0.0024
-12.05	1.45749	3.05846e-07		-12.05	0.53441	0.00875		-12.05	0.53441	0.00204
-12.05	1.48178	2.00193e-07		-12.05	0.5587	0.00923		-12.05	0.5587	0.00176
-12.05	1.50607	1.29964e-07		-12.05	0.583	0.00935		-12.05	0.583	0.00155
-12.05	1.53036	8.37413e-08		-12.05	0.60729	0.00915		-12.05	0.60729	0.00142
-12.05	1.55466	5.35982e-08		-12.05	0.63158	0.0087		-12.05	0.63158	0.0014
-12.05	1.57895	3.41055e-08		-12.05	0.65587	0.00808		-12.05	0.65587	0.00146
-12.05	1.60324	2.15945e-08		-12.05	0.68016	0.00735		-12.05	0.68016	0.00158
-12.05	1.62753	1.3617e-08		-12.05	0.70445	0.00657		-12.05	0.70445	0.00168
-12.05	1.65182	8.55841e-09		-12.05	0.72874	0.00577		-12.05	0.72874	0.00175
-12.05	1.67611	5.3651e-09		-12.05	0.75304	0.005		-12.05	0.75304	0.00177
-12.05	1.7004	3.35641e-09		-12.05	0.77733	0.00427		-12.05	0.77733	0.00173
-12.05	1.7247	2.09621e-09		-12.05	0.80162	0.0036		-12.05	0.80162	0.00165
-12.05	1.74899	1.30714e-09		-12.05	0.82591	0.00299		-12.05	0.82591	0.00153
-12.05	1.77328	8.13777e-10		-12.05	0.8502	0.00246		-12.05	0.8502	0.00138
-12.05	1.79757	5.05684e-10		-12.05	0.87449	0.002		-12.05	0.87449	0.00122
-12.05	1.82186	3.13527e-10		-12.05	0.89878	0.0016		-12.05	0.89878	0.00106
-12.05	1.84615	1.93857e-10		-12.05	0.92308	0.00127		-12.05	0.92308	0.000900681
-12.05	1.87044	1.19475e-10		-12.05	0.94737	0.000992173		-12.05	0.94737	0.000752547
-12.05	1.89474	7.33545e-11		-12.05	0.97166	0.000767098		-12.05	0.97166	0.000618509
-12.05	1.91903	4.48458e-11		-12.05	0.99595	0.000586113		-12.05	0.99595	0.000500513
-12.05	1.94332	2.72878e-11		-12.05	1.02024	0.000442649		-12.05	1.02024	0.000399112
-12.05	1.96761	1.65198e-11		-12.05	1.04453	0.000330503		-12.05	1.04453	0.000313834
-12.05	1.9919	9.94704e-12		-12.05	1.06883	0.000244025		-12.05	1.06883	0.000243511
-12.05	2.01619	5.95568e-12		-12.05	1.09312	0.000178219		-12.05	1.09312	0.00018656
-12.05	2.04049	3.54517e-12		-12.05	1.11741	0.000128784		-12.05	1.11741	0.000141206
-12.05	2.06478	2.09775e-12		-12.05	1.1417	9.21088e-05		-12.05	1.1417	0.000105649
-12.05	2.08907	1.2338e-12		-12.05	1.16599	6.52258e-05		-12.05	1.16599	7.81799e-05
-12.05	2.11336	7.21263e-13		-12.05	1.19028	4.57488e-05		-12.05	1.19028	5.72504e-05
-12.05	2.13765	4.19078e-13		-12.05	1.21458	3.17944e-05		-12.05	1.21458	4.15099e-05
-12.05	2.16194	2.42023e-13		-12.05	1.23887	2.19035e-05		-12.05	1.23887	2.9816e-05
-12.05	2.18623	1.3893e-13		-12.05	1.26316	1.49642e-05		-12.05	1.26316	2.12281e-05
-12.05	2.21053	7.92763e-14		-12.05	1.28745	1.01429e-05		-12.05	1.28745	1.49893e-05
-12.05	2.23482	4.49707e-14		-12.05	1.31174	6.82416e-06		-12.05	1.31174	1.05026e-05
-12.05	2.25911	2.53626e-14		-12.05	1.33603	4.5595e-06		-12.05	1.33603	7.30656e-06
-12.05	2.2834	1.42227e-14		-12.05	1.36032	3.02678e-06		-12.05	1.36032	5.04977e-06
-12.05	2.30769	7.93129e-15		-12.05	1.38461	1.99737e-06		-12.05	1.38461	3.46909e-06
-12.05	2.33198	4.39874e-15		-12.05	1.40891	1.31088e-06		-12.05	1.40891	2.37017e-06
-12.05	2.35628	2.42655e-15		-12.05	1.4332	8.56069e-07		-12.05	1.4332	1.61132e-06
-12.05	2.38057	1.33164e-15		-12.05	1.45749	5.56544e-07		-12.05	1.45749	1.09048e-06
-12.05	2.40486	7.27062e-16		-12.05	1.48178	3.60348e-07		-12.05	1.48178	7.34932e-07
-12.05	2.42915	3.95008e-16		-12.05	1.50607	2.32458e-07		-12.05	1.50607	4.93406e-07
-12.05	2.45344	2.13573e-16		-12.05	1.53036	1.49453e-07		-12.05	1.53036	3.30045e-07
-12.05	2.47773	1.14935e-16		-12.05	1.55466	9.57869e-08		-12.05	1.55466	2.19988e-07
-12.05	2.50202	6.15705e-17		-12.05	1.57895	6.12092e-08		-12.05	1.57895	1.46111e-07
-12.05	2.52632	3.28371e-17		-12.05	1.60324	3.90001e-08		-12.05	1.60324	9.66918e-08
-12.05	2.55061	1.74372e-17		-12.05	1.62753	2.47768e-08		-12.05	1.62753	6.37465e-08
-12.05	2.5749	9.22052e-18		-12.05	1.65182	1.56932e-08		-12.05	1.65182	4.18597e-08
-12.05	2.59919	4.85555e-18		-12.05	1.67611	9.90824e-09		-12.05	1.67611	2.7372e-08
-12.05	2.62348	2.54661e-18		-12.05	1.7004	6.23458e-09		-12.05	1.7004	1.7819e-08
-12.05	2.64777	1.33032e-18		-12.05	1.7247	3.90876e-09		-12.05	1.7247	1.15457e-08
-12.05	2.67206	6.92219e-19		-12.05	1.74899	2.44107e-09		-12.05	1.74899	7.44415e-09
-12.05	2.69636	3.58788e-19		-12.05	1.77328	1.51816e-09		-12.05	1.77328	4.77509e-09
-12.05	2.72065	1.85247e-19		-12.05	1.79757	9.40036e-10		-12.05	1.79757	3.04677e-09
-12.05	2.74494	9.52764e-20		-12.05	1.82186	5.79377e-10		-12.05	1.82186	1.93342e-09
-12.05	2.76923	4.88132e-20		-12.05	1.84615	3.55369e-10		-12.05	1.84615	1.22008e-09
-12.05	2.79352	2.49114e-20		-12.05	1.87044	2.16881e-10		-12.05	1.87044	7.6557e-10
-12.05	2.81781	1.26635e-20		-12.05	1.89474	1.31681e-10		-12.05	1.89474	4.77626e-10
-12.05	2.84211	6.41193e-21		-12.05	1.91903	7.95307e-11		-12.05	1.91903	2.96263e-10
-12.05	2.8664	3.23354e-21		-12.05	1.94332	4.77765e-11		-12.05	1.94332	1.82702e-10
-12.05	2.89069	1.62405e-21		-12.05	1.96761	2.85452e-11		-12.05	1.96761	1.12016e-10
-12.05	2.91498	8.12311e-22		-12.05	1.9919	1.69618e-11		-12.05	1.9919	6.82796e-11
-12.05	2.93927	4.04598e-22		-12.05	2.01619	1.00235e-11		-12.05	2.01619	4.13792e-11
-12.05	2.96356	2.00665e-22		-12.05	2.04049	5.8907e-12		-12.05	2.04049	2.49324e-11
-12.05	2.98785	9.90919e-23		-12.05	2.06478	3.44287e-12		-12.05	2.06478	1.49365e-11
-12.05	3.01215	4.87186e-23		-12.05	2.08907	2.00117e-12		-12.05	2.08907	8.89723e-12
-12.05	3.03644	2.38459e-23		-12.05	2.11336	1.15683e-12		-12.05	2.11336	5.26982e-12
-12.05	3.06073	1.1619e-23		-12.05	2.13765	6.651e-13		-12.05	2.13765	3.10377e-12
-12.05	3.08502	5.63549e-24		-12.05	2.16194	3.80325e-13		-12.05	2.16194	1.81784e-12
-12.05	3.10931	2.72071e-24		-12.05	2.18623	2.16316e-13		-12.05	2.18623	1.05879e-12
-12.05	3.1336	1.30736e-24		-12.05	2.21053	1.22379e-13		-12.05	2.21053	6.13307e-13
-12.05	3.15789	6.25244e-25		-12.05	2.23482	6.88695e-14		-12.05	2.23482	3.53323e-13
-12.05	3.18219	2.97596e-25		-12.05	2.25911	3.8554e-14		-12.05	2.25911	2.02447e-13
-12.05	3.20648	1.40965e-25		-12.05	2.2834	2.14711e-14		-12.05	2.2834	1.15376e-13
-12.05	3.23077	6.64481e-26		-12.05	2.30769	1.18959e-14		-12.05	2.30769	6.54039e-14
-12.05	3.25506	3.11694e-26		-12.05	2.33198	6.5572e-15		-12.05	2.33198	3.68799e-14
-12.05	3.27935	1.45491e-26		-12.05	2.35628	3.59612e-15		-12.05	2.35628	2.06868e-14
-12.05	3.30364	6.75756e-27		-12.05	2.38057	1.96229e-15		-12.05	2.38057	1.15433e-14
-12.05	3.32794	3.12308e-27		-12.05	2.40486	1.06542e-15		-12.05	2.40486	6.40784e-15
-12.05	3.35223	1.43616e-27		-12.05	2.42915	5.75598e-16		-12.05	2.42915	3.53882e-15
-12.05	3.37652	6.57114e-28		-12.05	2.45344	3.0944e-16		-12.05	2.45344	1.94439e-15
-12.05	3.40081	2.99151e-28		-12.05	2.47773	1.65541e-16		-12.05	2.47773	1.06292e-15
-12.05	3.4251	1.35501e-28		-12.05	2.50202	8.81292e-17		-12.05	2.50202	5.78128e-16
-12.05	3.44939	6.1065e-29		-12.05	2.52632	4.66906e-17		-12.05	2.52632	3.12871e-16
-12.05	3.47368	2.738e-29		-12.05	2.55061	2.46177e-17		-12.05	2.55061	1.68476e-16
-12.05	3.49798	1.2214e-29		-12.05	2.5749	1.29177e-17		-12.05	2.5749	9.02721e-17
-12.05	3.52227	5.42085e-30		-12.05	2.59919	6.74605e-18		-12.05	2.59919	4.81307e-17
-12.05	3.54656	2.3936e-30		-12.05	2.62348	3.50633e-18		-12.05	2.62348	2.55361e-17
-12.05	3.57085	1.0515e-30		-12.05	2.64777	1.81386e-18		-12.05	2.64777	1.34822e-17
-12.05	3.59514	4.59557e-31		-12.05	2.67206	9.33919e-19		-12.05	2.67206	7.08347e-18
-12.05	3.61943	1.99818e-31		-12.05	2.69636	4.78606e-19		-12.05	2.69636	3.70358e-18
-12.05	3.64372	8.64361e-32		-12.05	2.72065	2.44128e-19		-12.05	2.72065	1.92705e-18
-12.05	3.66802	3.71978e-32		-12.05	2.74494	1.23947e-19		-12.05	2.74494	9.97856e-19
-12.05	3.69231	1.59257e-32		-12.05	2.76923	6.26378e-20		-12.05	2.76923	5.14219e-19
-12.05	3.7166	6.78325e-33		-12.05	2.79352	3.15085e-20		-12.05	2.79352	2.63718e-19
-12.05	3.74089	2.8743e-33		-12.05	2.81781	1.57766e-20		-12.05	2.81781	1.346e-19
-12.05	3.76518	1.21166e-33		-12.05	2.84211	7.86321e-21		-12.05	2.84211	6.83697e-20
-12.05	3.78947	5.0814e-34		-12.05	2.8664	3.90113e-21		-12.05	2.8664	3.45621e-20
-12.05	3.81377	2.12e-34		-12.05	2.89069	1.92659e-21		-12.05	2.89069	1.73881e-20
-12.05	3.83806	8.79913e-35		-12.05	2.91498	9.47109e-22		-12.05	2.91498	8.70604e-21
-12.05	3.86235	3.63322e-35		-12.05	2.93927	4.63474e-22		-12.05	2.93927	4.33813e-21
-12.05	3.88664	1.49242e-35		-12.05	2.96356	2.25771e-22		-12.05	2.96356	2.15127e-21
-12.05	3.91093	6.09872e-36		-12.05	2.98785	1.09479e-22		-12.05	2.98785	1.06169e-21
-12.05	3.93522	2.47931e-36		-12.05	3.01215	5.28462e-23		-12.05	3.01215	5.21438e-22
-12.05	3.95951	1.00269e-36		-12.05	3.03644	2.53932e-23		-12.05	3.03644	2.54864e-22
-12.05	3.98381	4.03413e-37		-12.05	3.06073	1.21463e-23		-12.05	3.06073	1.23968e-22
-12.05	4.0081	1.61464e-37		-12.05	3.08502	5.78351e-24		-12.05	3.08502	6.00066e-23
-12.05	4.03239	6.429e-38		-12.05	3.10931	2.74132e-24		-12.05	3.10931	2.89051e-23
-12.05	4.05668	2.54656e-38		-12.05	3.1336	1.29345e-24		-12.05	3.1336	1.38557e-23
-12.05	4.08097	1.00347e-38		-12.05	3.15789	6.07514e-25		-12.05	3.15789	6.60925e-24
-12.05	4.10526	3.93365e-39		-12.05	3.18219	2.8404e-25		-12.05	3.18219	3.13721e-24
-12.05	4.12955	1.53401e-39		-12.05	3.20648	1.32195e-25		-12.05	3.20648	1.48182e-24
-12.05	4.15385	5.95112e-40		-12.05	3.23077	6.1244e-26		-12.05	3.23077	6.96468e-25
-12.05	4.17814	2.29672e-40		-12.05	3.25506	2.82435e-26		-12.05	3.25506	3.25728e-25
-12.05	4.20243	8.81771e-41		-12.05	3.27935	1.29651e-26		-12.05	3.27935	1.51583e-25
-12.05	4.22672	3.36776e-41		-12.05	3.30364	5.92425e-27		-12.05	3.30364	7.01908e-26
-12.05	4.25101	1.27957e-41		-12.05	3.32794	2.69454e-27		-12.05	3.32794	3.23401e-26
-12.05	4.2753	4.8364e-42		-12.05	3.35223	1.21991e-27		-12.05	3.35223	1.48261e-26
-12.05	4.2996	1.81851e-42		-12.05	3.37652	5.49736e-28		-12.05	3.37652	6.76288e-27
-12.05	4.32389	6.80214e-43		-12.05	3.40081	2.46582e-28		-12.05	3.40081	3.06938e-27
-12.05	4.34818	2.5311e-43		-12.05	3.4251	1.10088e-28		-12.05	3.4251	1.38605e-27
-12.05	4.37247	9.36931e-44		-12.05	3.44939	4.89204e-29		-12.05	3.44939	6.22749e-28
-12.05	4.39676	3.45016e-44		-12.05	3.47368	2.16372e-29		-12.05	3.47368	2.78386e-28
-12.05	4.42105	1.26387e-44		-12.05	3.49798	9.52509e-30		-12.05	3.49798	1.23816e-28
-12.05	4.44534	4.60574e-45		-12.05	3.52227	4.17337e-30		-12.05	3.52227	5.47899e-29
-12.05	4.46964	1.66966e-45		-12.05	3.54656	1.81991e-30		-12.05	3.54656	2.4122e-29
-12.05	4.49393	6.02126e-46		-12.05	3.57085	7.89859e-31		-12.05	3.57085	1.0566e-29
-12.05	4.51822	2.16011e-46		-12.05	3.59514	3.41178e-31		-12.05	3.59514	4.60459e-30
-12.05	4.54251	7.70897e-47		-12.05	3.61943	1.46669e-31		-12.05	3.61943	1.99641e-30
-12.05	4.5668	2.73681e-47		-12.05	3.64372	6.27502e-32		-12.05	3.64372	8.61167e-31
-12.05	4.59109	9.66547e-48		-12.05	3.66802	2.6718e-32		-12.05	3.66802	3.69571e-31
-12.05	4.61538	3.39569e-48		-12.05	3.69231	1.13214e-32		-12.05	3.69231	1.5779e-31
-12.05	4.63968	1.18676e-48		-12.05	3.7166	4.77416e-33		-12.05	3.7166	6.70244e-32
-12.05	4.66397	4.12593e-49		-12.05	3.74089	2.0035e-33		-12.05	3.74089	2.83239e-32
-12.05	4.68826	1.42695e-49		-12.05	3.76518	8.36699e-34		-12.05	3.76518	1.1908e-32
-12.05	4.71255	4.90932e-50		-12.05	3.78947	3.47722e-34		-12.05	3.78947	4.98066e-33
-12.05	4.73684	1.68019e-50		-12.05	3.81377	1.43805e-34		-12.05	3.81377	2.07252e-33
-12.05	4.76113	5.72033e-51		-12.05	3.83806	5.91814e-35		-12.05	3.83806	8.57965e-34
-12.05	4.78543	1.93735e-51		-12.05	3.86235	2.42362e-35		-12.05	3.86235	3.53346e-34
-12.05	4.80972	6.52705e-52		-12.05	3.88664	9.87652e-36		-12.05	3.88664	1.44773e-34
-12.05	4.83401	2.18751e-52		-12.05	3.91093	4.00497e-36		-12.05	3.91093	5.90111e-35
-12.05	4.8583	7.29299e-53		-12.05	3.93522	1.61602e-36		-12.05	3.93522	2.39295e-35
-12.05	4.88259	2.4187e-53		-12.05	3.95951	6.48843e-37		-12.05	3.95951	9.65355e-36
-12.05	4.90688	7.9796e-54		-12.05	3.98381	2.59223e-37		-12.05	3.98381	3.8743e-36
-12.05	4.93117	2.61879e-54		-12.05	4.0081	1.03049e-37		-12.05	4.0081	1.54686e-36
-12.05	4.95547	8.54949e-55		-12.05	4.03239	4.07614e-38		-12.05	4.03239	6.14414e-37
-12.05	4.97976	2.77651e-55		-12.05	4.05668	1.60429e-38		-12.05	4.05668	2.42784e-37
-12.05	5.00405	8.96972e-56		-12.05	4.08097	6.28259e-39		-12.05	4.08097	9.54394e-38
-12.05	5.02834	2.88255e-56		-12.05	4.10526	2.44802e-39		-12.05	4.10526	3.73236e-38
-12.05	5.05263	9.21494e-57		-12.05	4.12955	9.49095e-40		-12.05	4.12955	1.45207e-38
-12.05	5.07692	2.93039e-57		-12.05	4.15385	3.66114e-40		-12.05	4.15385	5.62001e-39
-12.05	5.10121	9.26995e-58		-12.05	4.17814	1.40518e-40		-12.05	4.17814	2.16388e-39
-12.05	5.12551	2.91706e-58		-12.05	4.20243	5.36606e-41		-12.05	4.20243	8.28843e-40
-12.05	5.1498	9.13125e-59		-12.05	4.22672	2.03883e-41		-12.05	4.22672	3.15833e-40
-12.05	5.17409	2.84335e-59		-12.05	4.25101	7.70738e-42		-12.05	4.25101	1.19725e-40
-12.05	5.19838	8.8074e-60		-12.05	4.2753	2.89888e-42		-12.05	4.2753	4.51498e-41
-12.05	5.22267	2.71381e-60		-12.05	4.2996	1.08479e-42		-12.05	4.2996	1.69382e-41
-12.05	5.24696	8.31813e-61		-12.05	4.32389	4.03882e-43		-12.05	4.32389	6.32153e-42
-12.05	5.27126	2.53622e-61		-12.05	4.34818	1.49607e-43		-12.05	4.34818	2.34702e-42
-12.05	5.29555	7.6924e-62		-12.05	4.37247	5.51358e-44		-12.05	4.37247	8.66867e-43
-12.05	5.31984	2.32087e-62		-12.05	4.39676	2.02163e-44		-12.05	4.39676	3.18513e-43
-12.05	5.34413	6.96551e-63		-12.05	4.42105	7.37478e-45		-12.05	4.42105	1.16424e-43
-12.05	5.36842	2.07954e-63		-12.05	4.44534	2.67656e-45		-12.05	4.44534	4.23343e-44
-12.05	5.39271	6.17584e-64		-12.05	4.46964	9.66454e-46		-12.05	4.46964	1.53138e-44
-12.05	5.417	1.82447e-64		-12.05	4.49393	3.47185e-46		-12.05	4.49393	5.51074e-45
-12.05	5.4413	5.36153e-65		-12.05	4.51822	1.24083e-46		-12.05	4.51822	1.97276e-45
-12.05	5.46559	1.5673e-65		-12.05	4.54251	4.41202e-47		-12.05	4.54251	7.02543e-46
-12.05	5.48988	4.55752e-66		-12.05	4.5668	1.56074e-47		-12.05	4.5668	2.4889e-46
-12.05	5.51417	1.3183e-66		-12.05	4.59109	5.49278e-48		-12.05	4.59109	8.7716e-47
-12.05	5.53846	3.79327e-67		-12.05	4.61538	1.92317e-48		-12.05	4.61538	3.07527e-47
-12.05	5.56275	1.08573e-67		-12.05	4.63968	6.69899e-49		-12.05	4.63968	1.07256e-47
-12.05	5.58704	3.0913e-68		-12.05	4.66397	2.32147e-49		-12.05	4.66397	3.7213e-48
-12.05	5.61134	8.75527e-69		-12.05	4.68826	8.00345e-50		-12.05	4.68826	1.2844e-48
-12.05	5.63563	2.46666e-69		-12.05	4.71255	2.74506e-50		-12.05	4.71255	4.40998e-49
-12.05	5.65992	6.91286e-70		-12.05	4.73684	9.36663e-51		-12.05	4.73684	1.50628e-49
-12.05	5.68421	1.92715e-70		-12.05	4.76113	3.1796e-51		-12.05	4.76113	5.11808e-50
-12.05	5.7085	5.34421e-71		-12.05	4.78543	1.07378e-51		-12.05	4.78543	1.72997e-50
-12.05	5.73279	1.47421e-71		-12.05	4.80972	3.60756e-52		-12.05	4.80972	5.81704e-51
-12.05	5.75709	4.04525e-72		-12.05	4.83401	1.20577e-52		-12.05	4.83401	1.94578e-51
-12.05	5.78138	1.10418e-72		-12.05	4.8583	4.00928e-53		-12.05	4.8583	6.47466e-52
-12.05	5.80567	2.99808e-73		-12.05	4.88259	1.32623e-53		-12.05	4.88259	2.14323e-52
-12.05	5.82996	8.09756e-74		-12.05	4.90688	4.36435e-54		-12.05	4.90688	7.05746e-53
-12.05	5.85425	2.17557e-74		-12.05	4.93117	1.42879e-54		-12.05	4.93117	2.31183e-53
-12.05	5.87854	5.81435e-75		-12.05	4.95547	4.65334e-55		-12.05	4.95547	7.53343e-54
-12.05	5.90283	1.54574e-75		-12.05	4.97976	1.50767e-55		-12.05	4.97976	2.44206e-54
-12.05	5.92713	4.08771e-76		-12.05	5.00405	4.8595e-56		-12.05	5.00405	7.87494e-55
-12.05	5.95142	1.0753e-76		-12.05	5.02834	1.55819e-56		-12.05	5.02834	2.52618e-55
-12.05	5.97571	2.81377e-77		-12.05	5.05263	4.97041e-57		-12.05	5.05263	8.06135e-56
-12.05	6	7.3241e-78		-12.05	5.07692	1.57727e-57		-12.05	5.07692	2.55904e-56
-12	0	0.01859		-12.05	5.10121	4.97919e-58		-12.05	5.10121	8.08112e-57
-12	0.02429	0.04526		-12.05	5.12551	1.56369e-58		-12.05	5.12551	2.53858e-57
-12	0.04858	0.06173		-12.05	5.1498	4.8852e-59		-12.05	5.1498	7.93297e-58
-12	0.07287	0.07128		-12.05	5.17409	1.51828e-59		-12.05	5.17409	2.46607e-58
-12	0.09717	0.07599		-12.05	5.19838	4.69415e-60		-12.05	5.19838	7.62601e-59
-12	0.12146	0.07694		-12.05	5.22267	1.44377e-60		-12.05	5.22267	2.34592e-59
-12	0.14575	0.07499		-12.05	5.24696	4.41748e-61		-12.05	5.24696	7.17881e-60
-12	0.17004	0.0708		-12.05	5.27126	1.34457e-61		-12.05	5.27126	2.18532e-60
-12	0.19433	0.06492		-12.05	5.29555	4.07125e-62		-12.05	5.29555	6.61758e-61
-12	0.21862	0.05778		-12.05	5.31984	1.22632e-62		-12.05	5.31984	1.99345e-61
-12	0.24291	0.04981		-12.05	5.34413	3.67461e-63		-12.05	5.34413	5.97358e-62
-12	0.26721	0.04145		-12.05	5.36842	1.09534e-63		-12.05	5.36842	1.78068e-62
-12	0.2915	0.03321		-12.05	5.39271	3.24801e-64		-12.05	5.39271	5.28027e-63
-12	0.31579	0.02557		-12.05	5.417	9.58108e-65		-12.05	5.417	1.55757e-63
-12	0.34008	0.01898		-12.05	5.4413	2.81151e-65		-12.05	5.4413	4.57047e-64
-12	0.36437	0.01373		-12.05	5.46559	8.20718e-66		-12.05	5.46559	1.33412e-64
-12	0.38866	0.00991		-12.05	5.48988	2.38328e-66		-12.05	5.48988	3.87389e-65
-12	0.41296	0.00736		-12.05	5.51417	6.88466e-67		-12.05	5.51417	1.11897e-65
-12	0.43725	0.00567		-12.05	5.53846	1.97841e-67		-12.05	5.53846	3.21522e-66
-12	0.46154	0.00441		-12.05	5.56275	5.65554e-68		-12.05	5.56275	9.19014e-67
-12	0.48583	0.00331		-12.05	5.58704	1.60826e-68		-12.05	5.58704	2.61307e-67
-12	0.51012	0.00229		-12.05	5.61134	4.54951e-69		-12.05	5.61134	7.39094e-68
-12	0.53441	0.0014		-12.05	5.63563	1.28025e-69		-12.05	5.63563	2.07953e-68
-12	0.5587	0.000787344		-12.05	5.65992	3.58383e-70		-12.05	5.65992	5.82037e-69
-12	0.583	0.000722373		-12.05	5.68421	9.97983e-71		-12.05	5.68421	1.62051e-69
-12	0.60729	0.000995246		-12.05	5.7085	2.76452e-71		-12.05	5.7085	4.48819e-70
-12	0.63158	0.00124		-12.05	5.73279	7.61794e-72		-12.05	5.73279	1.23654e-70
-12	0.65587	0.00139		-12.05	5.75709	2.08822e-72		-12.05	5.75709	3.38892e-71
-12	0.68016	0.00144		-12.05	5.78138	5.69423e-73		-12.05	5.78138	9.23912e-72
-12	0.70445	0.00142		-12.05	5.80567	1.54459e-73		-12.05	5.80567	2.50563e-72
-12	0.72874	0.00135		-12.05	5.82996	4.16783e-74		-12.05	5.82996	6.75957e-73
-12	0.75304	0.00124		-12.05	5.85425	1.11873e-74		-12.05	5.85425	1.814e-73
-12	0.77733	0.00111		-12.05	5.87854	2.98717e-75		-12.05	5.87854	4.84251e-74
-12	0.80162	0.000969776		-12.05	5.90283	7.93436e-76		-12.05	5.90283	1.28594e-74
-12	0.82591	0.00082894		-12.05	5.92713	2.09643e-76		-12.05	5.92713	3.39691e-75
-12	0.8502	0.000694782		-12.05	5.95142	5.51019e-77		-12.05	5.95142	8.92613e-76
-12	0.87449	0.000572004		-12.05	5.97571	1.44068e-77		-12.05	5.97571	2.33323e-76
-12	0.89878	0.000463341		-12.05	6	3.74703e-78		-12.05	6	6.06688e-77
-12	0.92308	0.000369902		-12	0	0.00154		-12	0	0.00028792
-12	0.94737	0.000291543		-12	0.02429	0.00393		-12	0.02429	0.000576462
-12	0.97166	0.00022725		-12	0.04858	0.006		-12	0.04858	0.000309954
-12	0.99595	0.000175483		-12	0.07287	0.00789		-12	0.07287	0.000746015
-12	1.02024	0.00013446		-12	0.09717	0.0094		-12	0.09717	0.0021
-12	1.04453	0.000102372		-12	0.12146	0.01025		-12	0.12146	0.00364
-12	1.06883	7.75262e-05		-12	0.14575	0.01027		-12	0.14575	0.00503
-12	1.09312	5.84309e-05		-12	0.17004	0.00945		-12	0.17004	0.00596
-12	1.11741	4.38331e-05		-12	0.19433	0.0079		-12	0.19433	0.00623
-12	1.1417	3.27165e-05		-12	0.21862	0.00587		-12	0.21862	0.00579
-12	1.16599	2.42788e-05		-12	0.24291	0.00368		-12	0.24291	0.00475
-12	1.19028	1.78971e-05		-12	0.26721	0.00168		-12	0.26721	0.00337
-12	1.21458	1.30923e-05		-12	0.2915	0.000541694		-12	0.2915	0.00218
-12	1.23887	9.49564e-06		-12	0.31579	0.00112		-12	0.31579	0.00208
-12	1.26316	6.82304e-06		-12	0.34008	0.00132		-12	0.34008	0.00286
-12	1.28745	4.8542e-06		-12	0.36437	0.000846015		-12	0.36437	0.00361
-12	1.31174	3.41799e-06		-12	0.38866	0.0002603		-12	0.38866	0.004
-12	1.33603	2.38146e-06		-12	0.41296	0.00174		-12	0.41296	0.00401
-12	1.36032	1.64177e-06		-12	0.43725	0.00344		-12	0.43725	0.00374
-12	1.38461	1.12002e-06		-12	0.46154	0.00516		-12	0.46154	0.00332
-12	1.40891	7.5628e-07		-12	0.48583	0.00672		-12	0.48583	0.00285
-12	1.4332	5.05634e-07		-12	0.51012	0.00798		-12	0.51012	0.00242
-12	1.45749	3.34878e-07		-12	0.53441	0.00886		-12	0.53441	0.00207
-12	1.48178	2.19823e-07		-12	0.5587	0.00936		-12	0.5587	0.00178
-12	1.50607	1.43113e-07		-12	0.583	0.00949		-12	0.583	0.00156
-12	1.53036	9.24742e-08		-12	0.60729	0.0093		-12	0.60729	0.00144
-12	1.55466	5.93531e-08		-12	0.63158	0.00886		-12	0.63158	0.00141
-12	1.57895	3.78721e-08		-12	0.65587	0.00824		-12	0.65587	0.00148
-12	1.60324	2.40454e-08		-12	0.68016	0.00751		-12	0.68016	0.0016
-12	1.62753	1.5204e-08		-12	0.70445	0.00672		-12	0.70445	0.00172
-12	1.65182	9.58197e-09		-12	0.72874	0.00591		-12	0.72874	0.00179
-12	1.67611	6.02327e-09		-12	0.75304	0.00513		-12	0.75304	0.00181
-12	1.7004	3.77864e-09		-12	0.77733	0.00439		-12	0.77733	0.00178
-12	1.7247	2.36661e-09		-12	0.80162	0.0037		-12	0.80162	0.0017
-12	1.74899	1.48005e-09		-12	0.82591	0.00309		-12	0.82591	0.00157
-12	1.77328	9.24191e-10		-12	0.8502	0.00254		-12	0.8502	0.00143
-12	1.79757	5.76078e-10		-12	0.87449	0.00207		-12	0.87449	0.00126
-12	1.82186	3.58319e-10		-12	0.89878	0.00166		-12	0.89878	0.0011
-12	1.84615	2.22289e-10		-12	0.92308	0.00132		-12	0.92308	0.000935097
-12	1.87044	1.37466e-10		-12	0.94737	0.00103		-12	0.94737	0.00078293
-12	1.89474	8.46985e-11		-12	0.97166	0.000800346		-12	0.97166	0.000644838
-12	1.91903	5.19683e-11		-12	0.99595	0.000612815		-12	0.99595	0.000522933
-12	1.94332	3.17387e-11		-12	1.02024	0.000463818		-12	1.02024	0.000417893
-12	1.96761	1.92868e-11		-12	1.04453	0.000347073		-12	1.04453	0.000329322
-12	1.9919	1.16577e-11		-12	1.06883	0.000256836		-12	1.06883	0.000256096
-12	2.01619	7.0071e-12		-12	1.09312	0.000188003		-12	1.09312	0.000196643
-12	2.04049	4.18749e-12		-12	1.11741	0.000136169		-12	1.11741	0.000149176
-12	2.06478	2.48771e-12		-12	1.1417	9.76193e-05		-12	1.1417	0.000111868
-12	2.08907	1.46906e-12		-12	1.16599	6.92924e-05		-12	1.16599	8.29743e-05
-12	2.11336	8.62288e-13		-12	1.19028	4.87179e-05		-12	1.19028	6.09037e-05
-12	2.13765	5.03074e-13		-12	1.21458	3.39402e-05		-12	1.21458	4.4263e-05
-12	2.16194	2.91733e-13		-12	1.23887	2.34391e-05		-12	1.23887	3.18692e-05
-12	2.18623	1.68164e-13		-12	1.26316	1.60529e-05		-12	1.26316	2.27443e-05
-12	2.21053	9.63598e-14		-12	1.28745	1.0908e-05		-12	1.28745	1.60985e-05
-12	2.23482	5.48922e-14		-12	1.31174	7.35733e-06		-12	1.31174	1.13072e-05
-12	2.25911	3.10896e-14		-12	1.33603	4.92815e-06		-12	1.33603	7.88549e-06
-12	2.2834	1.75087e-14		-12	1.36032	3.27982e-06		-12	1.36032	5.46325e-06
-12	2.30769	9.80559e-15		-12	1.38461	2.16987e-06		-12	1.38461	3.7624e-06
-12	2.33198	5.46169e-15		-12	1.40891	1.42776e-06		-12	1.40891	2.57696e-06
-12	2.35628	3.02599e-15		-12	1.4332	9.3481e-07		-12	1.4332	1.75629e-06
-12	2.38057	1.66783e-15		-12	1.45749	6.0932e-07		-12	1.45749	1.1916e-06
-12	2.40486	9.14609e-16		-12	1.48178	3.95558e-07		-12	1.48178	8.05152e-07
-12	2.42915	4.99088e-16		-12	1.50607	2.55851e-07		-12	1.50607	5.4196e-07
-12	2.45344	2.71041e-16		-12	1.53036	1.64937e-07		-12	1.53036	3.63489e-07
-12	2.47773	1.46509e-16		-12	1.55466	1.06e-07		-12	1.55466	2.42938e-07
-12	2.50202	7.88357e-17		-12	1.57895	6.79249e-08		-12	1.57895	1.61802e-07
-12	2.52632	4.22341e-17		-12	1.60324	4.34024e-08		-12	1.60324	1.07381e-07
-12	2.55061	2.25287e-17		-12	1.62753	2.76539e-08		-12	1.62753	7.10002e-08
-12	2.5749	1.1967e-17		-12	1.65182	1.75677e-08		-12	1.65182	4.67622e-08
-12	2.59919	6.33073e-18		-12	1.67611	1.11256e-08		-12	1.67611	3.06714e-08
-12	2.62348	3.33564e-18		-12	1.7004	7.02245e-09		-12	1.7004	2.00293e-08
-12	2.64777	1.75061e-18		-12	1.7247	4.4168e-09		-12	1.7247	1.30193e-08
-12	2.67206	9.15184e-19		-12	1.74899	2.76736e-09		-12	1.74899	8.42167e-09
-12	2.69636	4.76601e-19		-12	1.77328	1.72684e-09		-12	1.77328	5.42006e-09
-12	2.72065	2.47251e-19		-12	1.79757	1.07289e-09		-12	1.79757	3.46999e-09
-12	2.74494	1.2778e-19		-12	1.82186	6.63558e-10		-12	1.82186	2.20954e-09
-12	2.76923	6.57854e-20		-12	1.84615	4.08439e-10		-12	1.84615	1.39918e-09
-12	2.79352	3.37385e-20		-12	1.87044	2.50165e-10		-12	1.87044	8.81054e-10
-12	2.81781	1.72362e-20		-12	1.89474	1.52443e-10		-12	1.89474	5.51642e-10
-12	2.84211	8.77116e-21		-12	1.91903	9.24103e-11		-12	1.91903	3.43413e-10
-12	2.8664	4.44583e-21		-12	1.94332	5.57215e-11		-12	1.94332	2.12555e-10
-12	2.89069	2.24442e-21		-12	1.96761	3.34183e-11		-12	1.96761	1.30803e-10
-12	2.91498	1.12846e-21		-12	1.9919	1.99335e-11		-12	1.9919	8.00299e-11
-12	2.93927	5.65023e-22		-12	2.01619	1.18252e-11		-12	2.01619	4.8684e-11
-12	2.96356	2.81721e-22		-12	2.04049	6.97681e-12		-12	2.04049	2.94461e-11
-12	2.98785	1.39867e-22		-12	2.06478	4.09379e-12		-12	2.06478	1.77088e-11
-12	3.01215	6.91398e-23		-12	2.08907	2.38903e-12		-12	2.08907	1.05898e-11
-12	3.03644	3.40272e-23		-12	2.11336	1.38661e-12		-12	2.11336	6.29706e-12
-12	3.06073	1.66718e-23		-12	2.13765	8.00458e-13		-12	2.13765	3.72356e-12
-12	3.08502	8.13155e-24		-12	2.16194	4.59608e-13		-12	2.16194	2.18961e-12
-12	3.10931	3.94796e-24		-12	2.18623	2.62493e-13		-12	2.18623	1.28051e-12
-12	3.1336	1.90791e-24		-12	2.21053	1.49125e-13		-12	2.21053	7.44776e-13
-12	3.15789	9.17716e-25		-12	2.23482	8.42753e-14		-12	2.23482	4.30837e-13
-12	3.18219	4.39343e-25		-12	2.25911	4.73793e-14		-12	2.25911	2.47892e-13
-12	3.20648	2.09327e-25		-12	2.2834	2.64993e-14		-12	2.2834	1.41871e-13
-12	3.23077	9.92565e-26		-12	2.30769	1.47454e-14		-12	2.30769	8.07652e-14
-12	3.25506	4.68368e-26		-12	2.33198	8.16339e-15		-12	2.33198	4.57374e-14
-12	3.27935	2.19936e-26		-12	2.35628	4.49673e-15		-12	2.35628	2.57662e-14
-12	3.30364	1.02772e-26		-12	2.38057	2.46463e-15		-12	2.38057	1.44404e-14
-12	3.32794	4.77874e-27		-12	2.40486	1.34416e-15		-12	2.40486	8.05147e-15
-12	3.35223	2.21105e-27		-12	2.42915	7.29473e-16		-12	2.42915	4.46632e-15
-12	3.37652	1.01794e-27		-12	2.45344	3.93951e-16		-12	2.45344	2.46502e-15
-12	3.40081	4.66312e-28		-12	2.47773	2.11721e-16		-12	2.47773	1.35363e-15
-12	3.4251	2.12547e-28		-12	2.50202	1.13236e-16		-12	2.50202	7.39609e-16
-12	3.44939	9.63938e-29		-12	2.52632	6.02726e-17		-12	2.52632	4.02106e-16
-12	3.47368	4.34965e-29		-12	2.55061	3.19286e-17		-12	2.55061	2.17534e-16
-12	3.49798	1.95284e-29		-12	2.5749	1.68335e-17		-12	2.5749	1.17105e-16
-12	3.52227	8.72324e-30		-12	2.59919	8.83311e-18		-12	2.59919	6.27323e-17
-12	3.54656	3.87691e-30		-12	2.62348	4.61326e-18		-12	2.62348	3.34419e-17
-12	3.57085	1.7143e-30		-12	2.64777	2.39809e-18		-12	2.64777	1.77411e-17
-12	3.59514	7.54186e-31		-12	2.67206	1.24078e-18		-12	2.67206	9.36633e-18
-12	3.61943	3.30108e-31		-12	2.69636	6.39008e-19		-12	2.69636	4.92114e-18
-12	3.64372	1.43753e-31		-12	2.72065	3.2757e-19		-12	2.72065	2.57322e-18
-12	3.66802	6.22813e-32		-12	2.74494	1.67146e-19		-12	2.74494	1.33908e-18
-12	3.69231	2.68459e-32		-12	2.76923	8.4896e-20		-12	2.76923	6.93529e-19
-12	3.7166	1.15127e-32		-12	2.79352	4.29226e-20		-12	2.79352	3.57479e-19
-12	3.74089	4.91188e-33		-12	2.81781	2.16021e-20		-12	2.81781	1.83387e-19
-12	3.76518	2.08494e-33		-12	2.84211	1.08224e-20		-12	2.84211	9.36313e-20
-12	3.78947	8.80463e-34		-12	2.8664	5.39724e-21		-12	2.8664	4.75783e-20
-12	3.81377	3.69912e-34		-12	2.89069	2.67945e-21		-12	2.89069	2.40621e-20
-12	3.83806	1.54616e-34		-12	2.91498	1.32419e-21		-12	2.91498	1.21113e-20
-12	3.86235	6.42955e-35		-12	2.93927	6.51453e-22		-12	2.93927	6.06715e-21
-12	3.88664	2.65994e-35		-12	2.96356	3.19045e-22		-12	2.96356	3.02488e-21
-12	3.91093	1.09479e-35		-12	2.98785	1.55546e-22		-12	2.98785	1.50093e-21
-12	3.93522	4.48282e-36		-12	3.01215	7.5492e-23		-12	3.01215	7.41202e-22
-12	3.95951	1.82616e-36		-12	3.03644	3.6474e-23		-12	3.03644	3.64278e-22
-12	3.98381	7.40096e-37		-12	3.06073	1.7543e-23		-12	3.06073	1.78174e-22
-12	4.0081	2.98401e-37		-12	3.08502	8.39975e-24		-12	3.08502	8.67294e-23
-12	4.03239	1.19694e-37		-12	3.10931	4.00374e-24		-12	3.10931	4.20138e-23
-12	4.05668	4.77649e-38		-12	3.1336	1.89978e-24		-12	3.1336	2.02543e-23
-12	4.08097	1.89628e-38		-12	3.15789	8.97383e-25		-12	3.15789	9.71707e-24
-12	4.10526	7.48959e-39		-12	3.18219	4.21975e-25		-12	3.18219	4.63916e-24
-12	4.12955	2.94288e-39		-12	3.20648	1.97527e-25		-12	3.20648	2.20406e-24
-12	4.15385	1.15039e-39		-12	3.23077	9.20442e-26		-12	3.23077	1.04204e-24
-12	4.17814	4.47378e-40		-12	3.25506	4.26964e-26		-12	3.25506	4.90242e-25
-12	4.20243	1.73086e-40		-12	3.27935	1.97156e-26		-12	3.27935	2.29509e-25
-12	4.22672	6.66201e-41		-12	3.30364	9.06243e-27		-12	3.30364	1.06916e-25
-12	4.25101	2.55097e-41		-12	3.32794	4.14661e-27		-12	3.32794	4.95609e-26
-12	4.2753	9.71762e-42		-12	3.35223	1.88865e-27		-12	3.35223	2.28602e-26
-12	4.2996	3.68273e-42		-12	3.37652	8.56277e-28		-12	3.37652	1.0492e-26
-12	4.32389	1.38846e-42		-12	3.40081	3.86434e-28		-12	3.40081	4.79152e-27
-12	4.34818	5.20777e-43		-12	3.4251	1.73592e-28		-12	3.4251	2.17729e-27
-12	4.37247	1.94322e-43		-12	3.44939	7.76199e-29		-12	3.44939	9.8443e-28
-12	4.39676	7.21351e-44		-12	3.47368	3.4546e-29		-12	3.47368	4.42867e-28
-12	4.42105	2.66393e-44		-12	3.49798	1.53038e-29		-12	3.49798	1.98234e-28
-12	4.44534	9.78699e-45		-12	3.52227	6.7479e-30		-12	3.52227	8.82868e-29
-12	4.46964	3.57706e-45		-12	3.54656	2.96145e-30		-12	3.54656	3.91221e-29
-12	4.49393	1.30063e-45		-12	3.57085	1.29359e-30		-12	3.57085	1.72486e-29
-12	4.51822	4.7047e-46		-12	3.59514	5.62394e-31		-12	3.59514	7.56635e-30
-12	4.54251	1.69301e-46		-12	3.61943	2.43349e-31		-12	3.61943	3.30232e-30
-12	4.5668	6.06085e-47		-12	3.64372	1.04799e-31		-12	3.64372	1.434e-30
-12	4.59109	2.15852e-47		-12	3.66802	4.4918e-32		-12	3.66802	6.19541e-31
-12	4.61538	7.64763e-48		-12	3.69231	1.91606e-32		-12	3.69231	2.66308e-31
-12	4.63968	2.69553e-48		-12	3.7166	8.13425e-33		-12	3.7166	1.1389e-31
-12	4.66397	9.45163e-49		-12	3.74089	3.4367e-33		-12	3.74089	4.84593e-32
-12	4.68826	3.29697e-49		-12	3.76518	1.44502e-33		-12	3.76518	2.05141e-32
-12	4.71255	1.14411e-49		-12	3.78947	6.04659e-34		-12	3.78947	8.63992e-33
-12	4.73684	3.94973e-50		-12	3.81377	2.51793e-34		-12	3.81377	3.62034e-33
-12	4.76113	1.35647e-50		-12	3.83806	1.04345e-34		-12	3.83806	1.50927e-33
-12	4.78543	4.63441e-51		-12	3.86235	4.3031e-35		-12	3.86235	6.25987e-34
-12	4.80972	1.57515e-51		-12	3.88664	1.76594e-35		-12	3.88664	2.58309e-34
-12	4.83401	5.32589e-52		-12	3.91093	7.21181e-36		-12	3.91093	1.06045e-34
-12	4.8583	1.79145e-52		-12	3.93522	2.93079e-36		-12	3.93522	4.33126e-35
-12	4.88259	5.99455e-53		-12	3.95951	1.1852e-36		-12	3.95951	1.76e-35
-12	4.90688	1.99549e-53		-12	3.98381	4.76935e-37		-12	3.98381	7.1151e-36
-12	4.93117	6.6082e-54		-12	4.0081	1.90979e-37		-12	4.0081	2.86169e-36
-12	4.95547	2.17699e-54		-12	4.03239	7.60962e-38		-12	4.03239	1.14507e-36
-12	4.97976	7.13458e-55		-12	4.05668	3.0171e-38		-12	4.05668	4.5584e-37
-12	5.00405	2.32605e-55		-12	4.08097	1.19031e-38		-12	4.08097	1.80534e-37
-12	5.02834	7.54409e-56		-12	4.10526	4.67274e-39		-12	4.10526	7.11336e-38
-12	5.05263	2.43407e-56		-12	4.12955	1.82524e-39		-12	4.12955	2.78841e-38
-12	5.07692	7.81261e-57		-12	4.15385	7.09414e-40		-12	4.15385	1.08744e-38
-12	5.10121	2.49457e-57		-12	4.17814	2.74353e-40		-12	4.17814	4.21906e-39
-12	5.12551	7.92376e-58		-12	4.20243	1.05571e-40		-12	4.20243	1.62852e-39
-12	5.1498	2.50382e-58		-12	4.22672	4.04209e-41		-12	4.22672	6.25362e-40
-12	5.17409	7.87063e-59		-12	4.25101	1.53987e-41		-12	4.25101	2.38909e-40
-12	5.19838	2.46122e-59		-12	4.2753	5.83687e-42		-12	4.2753	9.08024e-41
-12	5.22267	7.65645e-60		-12	4.2996	2.20135e-42		-12	4.2996	3.43339e-41
-12	5.24696	2.36939e-60		-12	4.32389	8.26058e-43		-12	4.32389	1.29154e-41
-12	5.27126	7.29426e-61		-12	4.34818	3.08418e-43		-12	4.34818	4.83342e-42
-12	5.29555	2.23387e-61		-12	4.37247	1.14571e-43		-12	4.37247	1.79953e-42
-12	5.31984	6.80563e-62		-12	4.39676	4.23462e-44		-12	4.39676	6.66536e-43
-12	5.34413	2.06258e-62		-12	4.42105	1.55723e-44		-12	4.42105	2.4561e-43
-12	5.36842	6.21849e-63		-12	4.44534	5.69761e-45		-12	4.44534	9.00379e-44
-12	5.39271	1.86506e-63		-12	4.46964	2.07409e-45		-12	4.46964	3.28369e-44
-12	5.417	5.56455e-64		-12	4.49393	7.51206e-46		-12	4.49393	1.19139e-44
-12	5.4413	1.65158e-64		-12	4.51822	2.70696e-46		-12	4.51822	4.30035e-45
-12	5.46559	4.87641e-65		-12	4.54251	9.70501e-47		-12	4.54251	1.54422e-45
-12	5.48988	1.43229e-65		-12	4.5668	3.46178e-47		-12	4.5668	5.51654e-46
-12	5.51417	4.18497e-66		-12	4.59109	1.22854e-47		-12	4.59109	1.96056e-46
-12	5.53846	1.21642e-66		-12	4.61538	4.33775e-48		-12	4.61538	6.9318e-47
-12	5.56275	3.51726e-67		-12	4.63968	1.52378e-48		-12	4.63968	2.43818e-47
-12	5.58704	1.01171e-67		-12	4.66397	5.32555e-49		-12	4.66397	8.53176e-48
-12	5.61134	2.89492e-68		-12	4.68826	1.85177e-49		-12	4.68826	2.97004e-48
-12	5.63563	8.24035e-69		-12	4.71255	6.406e-50		-12	4.71255	1.02858e-48
-12	5.65992	2.33337e-69		-12	4.73684	2.20478e-50		-12	4.73684	3.54378e-49
-12	5.68421	6.57281e-70		-12	4.76113	7.54953e-51		-12	4.76113	1.21463e-49
-12	5.7085	1.84182e-70		-12	4.78543	2.57187e-51		-12	4.78543	4.14164e-50
-12	5.73279	5.13417e-71		-12	4.80972	8.7167e-52		-12	4.80972	1.40492e-50
-12	5.75709	1.42371e-71		-12	4.83401	2.93919e-52		-12	4.83401	4.74108e-51
-12	5.78138	3.92737e-72		-12	4.8583	9.85992e-53		-12	4.8583	1.59167e-51
-12	5.80567	1.07773e-72		-12	4.88259	3.2907e-53		-12	4.88259	5.31591e-52
-12	5.82996	2.94201e-73		-12	4.90688	1.09263e-53		-12	4.90688	1.76624e-52
-12	5.85425	7.98925e-74		-12	4.93117	3.60931e-54		-12	4.93117	5.83807e-53
-12	5.87854	2.15822e-74		-12	4.95547	1.18616e-54		-12	4.95547	1.91971e-53
-12	5.90283	5.79978e-75		-12	4.97976	3.87815e-55		-12	4.97976	6.27984e-54
-12	5.92713	1.55044e-75		-12	5.00405	1.26145e-55		-12	5.00405	2.04366e-54
-12	5.95142	4.12311e-76		-12	5.02834	4.08206e-56		-12	5.02834	6.61627e-55
-12	5.97571	1.09074e-76		-12	5.05263	1.31417e-56		-12	5.05263	2.1309e-55
-12	6	2.87042e-77		-12	5.07692	4.20904e-57		-12	5.07692	6.82746e-56
-11.95	0	0.01859		-12	5.10121	1.34114e-57		-12	5.10121	2.1762e-56
-11.95	0.02429	0.04526		-12	5.12551	4.25133e-58		-12	5.12551	6.90055e-57
-11.95	0.04858	0.06175		-12	5.1498	1.34071e-58		-12	5.1498	2.17677e-57
-11.95	0.07287	0.07131		-12	5.17409	4.20629e-59		-12	5.17409	6.83099e-58
-11.95	0.09717	0.07604		-12	5.19838	1.31287e-59		-12	5.19838	2.13255e-58
-11.95	0.12146	0.07703		-12	5.22267	4.07659e-60		-12	5.22267	6.62302e-59
-11.95	0.14575	0.07511		-12	5.24696	1.2593e-60		-12	5.24696	2.04624e-59
-11.95	0.17004	0.07096		-12	5.27126	3.87002e-61		-12	5.27126	6.28923e-60
-11.95	0.19433	0.06511		-12	5.29555	1.18318e-61		-12	5.29555	1.92301e-60
-11.95	0.21862	0.05799		-12	5.31984	3.59864e-62		-12	5.31984	5.84933e-61
-11.95	0.24291	0.05003		-12	5.34413	1.08887e-62		-12	5.34413	1.77e-61
-11.95	0.26721	0.04168		-12	5.36842	3.27769e-63		-12	5.36842	5.32818e-62
-11.95	0.2915	0.03342		-12	5.39271	9.81538e-64		-12	5.39271	1.59561e-62
-11.95	0.31579	0.02577		-12	5.417	2.92412e-64		-12	5.417	4.75349e-63
-11.95	0.34008	0.01916		-12	5.4413	8.66624e-65		-12	5.4413	1.40877e-63
-11.95	0.36437	0.01388		-12	5.46559	2.55513e-65		-12	5.46559	4.15341e-64
-11.95	0.38866	0.01004		-12	5.48988	7.49451e-66		-12	5.48988	1.21818e-64
-11.95	0.41296	0.00746		-12	5.51417	2.18685e-66		-12	5.51417	3.5543e-65
-11.95	0.43725	0.00576		-12	5.53846	6.34803e-67		-12	5.53846	1.03166e-65
-11.95	0.46154	0.00448		-12	5.56275	1.83318e-67		-12	5.56275	2.97891e-66
-11.95	0.48583	0.00337		-12	5.58704	5.26639e-68		-12	5.58704	8.55689e-67
-11.95	0.51012	0.00234		-12	5.61134	1.5051e-68		-12	5.61134	2.44519e-67
-11.95	0.53441	0.00144		-12	5.63563	4.27918e-69		-12	5.63563	6.95098e-68
-11.95	0.5587	0.000812582		-12	5.65992	1.21031e-69		-12	5.65992	1.9657e-68
-11.95	0.583	0.000741521		-12	5.68421	3.40546e-70		-12	5.68421	5.52999e-69
-11.95	0.60729	0.00102		-12	5.7085	9.53224e-71		-12	5.7085	1.54763e-69
-11.95	0.63158	0.00127		-12	5.73279	2.65433e-71		-12	5.73279	4.30872e-70
-11.95	0.65587	0.00142		-12	5.75709	7.35283e-72		-12	5.75709	1.19334e-70
-11.95	0.68016	0.00148		-12	5.78138	2.02625e-72		-12	5.78138	3.28789e-71
-11.95	0.70445	0.00146		-12	5.80567	5.55484e-73		-12	5.80567	9.01167e-72
-11.95	0.72874	0.00138		-12	5.82996	1.51491e-73		-12	5.82996	2.45713e-72
-11.95	0.75304	0.00127		-12	5.85425	4.11e-74		-12	5.85425	6.66479e-73
-11.95	0.77733	0.00114		-12	5.87854	1.10926e-74		-12	5.87854	1.79837e-73
-11.95	0.80162	0.000998305		-12	5.90283	2.97825e-75		-12	5.90283	4.82733e-74
-11.95	0.82591	0.00085479		-12	5.92713	7.95475e-76		-12	5.92713	1.28905e-74
-11.95	0.8502	0.0007177		-12	5.95142	2.11363e-76		-12	5.95142	3.42424e-75
-11.95	0.87449	0.000591917		-12	5.97571	5.58682e-77		-12	5.97571	9.04886e-76
-11.95	0.89878	0.000480327		-12	6	1.46905e-77		-12	6	2.3788e-76
-11.95	0.92308	0.00038415		-11.95	0	0.00154		-11.95	0	0.00028792
-11.95	0.94737	0.000303318		-11.95	0.02429	0.00393		-11.95	0.02429	0.000576481
-11.95	0.97166	0.000236854		-11.95	0.04858	0.00601		-11.95	0.04858	0.000309936
-11.95	0.99595	0.000183232		-11.95	0.07287	0.00789		-11.95	0.07287	0.000746117
-11.95	1.02024	0.000140656		-11.95	0.09717	0.0094		-11.95	0.09717	0.0021
-11.95	1.04453	0.00010729		-11.95	0.12146	0.01026		-11.95	0.12146	0.00365
-11.95	1.06883	8.14079e-05		-11.95	0.14575	0.01029		-11.95	0.14575	0.00504
-11.95	1.09312	6.14801e-05		-11.95	0.17004	0.00947		-11.95	0.17004	0.00597
-11.95	1.11741	4.62178e-05		-11.95	0.19433	0.00792		-11.95	0.19433	0.00625
-11.95	1.1417	3.45728e-05		-11.95	0.21862	0.00589		-11.95	0.21862	0.00581
-11.95	1.16599	2.5716e-05		-11.95	0.24291	0.00369		-11.95	0.24291	0.00477
-11.95	1.19028	1.90027e-05		-11.95	0.26721	0.00169		-11.95	0.26721	0.00339
-11.95	1.21458	1.39361e-05		-11.95	0.2915	0.000537467		-11.95	0.2915	0.0022
-11.95	1.23887	1.01341e-05		-11.95	0.31579	0.00113		-11.95	0.31579	0.0021
[truncated: 182,018 more rows]

## Sheet: Figure 3e
	CuNi SAs/UiO-66(Hf)	CuO	Cu foil*0.4
R+RÅ	|FTk3χ(k)| Å-4
0	0.11045	0.14141	0.10333
0.03068	0.16784	0.15016	0.10271
0.06136	0.27149	0.16996	0.10079
0.09204	0.3768	0.18875	0.09757
0.12272	0.47188	0.19703	0.09317
0.1534	0.55086	0.18911	0.08806
0.18408	0.60967	0.16258	0.0833
0.21476	0.64534	0.11793	0.08055
0.24544	0.65584	0.0598	0.08163
0.27612	0.64013	0.03608	0.08744
0.3068	0.59831	0.1059	0.09721
0.33748	0.5318	0.18409	0.10892
0.36816	0.44395	0.25612	0.1202
0.39884	0.34193	0.31468	0.12891
0.42951	0.24398	0.35381	0.13336
0.46019	0.20222	0.36895	0.13249
0.49087	0.27042	0.35709	0.12608
0.52155	0.40276	0.31686	0.1151
0.55223	0.5535	0.24842	0.10237
0.58291	0.70371	0.1535	0.09334
0.61359	0.84276	0.04124	0.09494
0.64427	0.96251	0.11737	0.10972
0.67495	1.05592	0.27903	0.13309
0.70563	1.11678	0.45978	0.15845
0.73631	1.13974	0.65599	0.18035
0.76699	1.1205	0.86466	0.19464
0.79767	1.05611	1.08214	0.19826
0.82835	0.94558	1.30348	0.1891
0.85903	0.7912	1.52215	0.16624
0.88971	0.60334	1.72997	0.13042
0.92039	0.42161	1.91759	0.08647
0.95107	0.38594	2.07542	0.05953
0.98175	0.60435	2.19505	0.09812
1.01243	0.95512	2.27148	0.16988
1.04311	1.36561	2.306	0.24894
1.07379	1.81067	2.31003	0.32645
1.10447	2.27618	2.3094	0.39618
1.13515	2.75071	2.34632	0.45256
1.16583	3.22359	2.47295	0.49041
1.1965	3.68441	2.73237	0.50513
1.22718	4.12304	3.13865	0.49284
1.25786	4.52981	3.6748	0.45066
1.28854	4.89565	4.30576	0.37693
1.31922	5.21232	4.99072	0.27147
1.3499	5.47264	5.68914	0.13625
1.38058	5.67068	6.36285	0.03893
1.41126	5.80189	6.97694	0.21756
1.44194	5.86324	7.50045	0.4185
1.47262	5.85331	7.90714	0.6263
1.5033	5.77232	8.17625	0.82992
1.53398	5.62213	8.29317	1.01719
1.56466	5.4062	8.24989	1.17527
1.59534	5.12948	8.04529	1.29172
1.62602	4.79829	7.68509	1.35629
1.6567	4.42015	7.18159	1.36422
1.68738	4.00357	6.55315	1.32266
1.71806	3.55789	5.82352	1.26333
1.74874	3.09301	5.02103	1.26062
1.77942	2.61925	4.17798	1.42294
1.8101	2.14726	3.33034	1.81658
1.84078	1.68813	2.51896	2.42619
1.87146	1.25432	1.79477	3.20638
1.90214	0.86294	1.23484	4.11552
1.93282	0.54947	0.95723	5.11737
1.9635	0.40761	0.99119	6.17728
1.99418	0.5004	1.14699	7.26009
2.02485	0.68427	1.25953	8.32974
2.05553	0.8609	1.26483	9.34983
2.08621	1.00214	1.15036	10.2847
2.11689	1.10006	0.94047	11.101
2.14757	1.15315	0.732	11.7687
2.17825	1.16288	0.77117	12.2629
2.20893	1.13246	1.16944	12.5649
2.23961	1.0663	1.75311	12.6631
2.27029	0.96961	2.40425	12.5534
2.30097	0.84818	3.06105	12.2398
2.33165	0.70809	3.67913	11.7341
2.36233	0.55551	4.22148	11.055
2.39301	0.39646	4.6568	10.2277
2.42369	0.23667	4.95977	9.28194
2.45437	0.08158	5.11191	8.25118
2.48505	0.06608	5.10232	7.17046
2.51573	0.19931	4.92821	6.07495
2.54641	0.31714	4.59494	4.99827
2.57709	0.41718	4.11573	3.97122
2.60777	0.49823	3.51094	3.02096
2.63845	0.55999	2.8069	2.17131
2.66913	0.60306	2.03443	1.44597
2.69981	0.62877	1.22718	0.88256
2.73049	0.63915	0.42053	0.57872
2.76117	0.63676	0.35955	0.62337
2.79184	0.6245	1.07008	0.8137
2.82252	0.60544	1.6932	0.98466
2.8532	0.58248	2.20809	1.097
2.88388	0.55814	2.60213	1.14689
2.91456	0.53423	2.87062	1.13909
2.94524	0.51168	3.01695	1.08071
2.97592	0.49046	3.05238	0.98041
3.0066	0.46979	2.99545	0.85073
3.03728	0.44842	2.87082	0.7144
3.06796	0.42507	2.70741	0.61659
3.09864	0.39877	2.53535	0.62452
3.12932	0.36923	2.38134	0.76508
3.16	0.33708	2.26277	0.99508
3.19068	0.3042	2.18294	1.26446
3.22136	0.27401	2.13096	1.54013
3.25204	0.25154	2.08723	1.79975
3.28272	0.24247	2.03102	2.0267
3.3134	0.25031	1.94631	2.20841
3.34408	0.27385	1.82443	2.336
3.37476	0.30818	1.66453	2.40444
3.40544	0.34766	1.47293	2.41266
3.43612	0.38757	1.26229	2.3636
3.4668	0.42438	1.05121	2.26408
3.49748	0.45559	0.86419	2.12461
3.52816	0.47945	0.72977	1.95905
3.55884	0.49485	0.66918	1.78443
3.58952	0.5012	0.67597	1.62076
3.62019	0.49839	0.71718	1.49036
3.65087	0.48671	0.75913	1.41538
3.68155	0.46682	0.78116	1.41233
3.71223	0.4397	0.77447	1.48618
3.74291	0.40657	0.73819	1.63008
3.77359	0.36891	0.67652	1.83114
3.80427	0.32832	0.59687	2.07594
3.83495	0.28658	0.50857	2.35226
3.86563	0.2456	0.42194	2.64849
3.89631	0.20745	0.34756	2.9527
3.92699	0.17435	0.29503	3.25217
3.95767	0.14865	0.27013	3.53356
3.98835	0.13223	0.27195	3.78351
4.01903	0.12549	0.29502	3.98949
4.04971	0.12665	0.33489	4.14069
4.08039	0.13269	0.38959	4.22883
4.11107	0.14095	0.45761	4.24894
4.14175	0.14986	0.5361	4.19987
4.17243	0.15887	0.62067	4.0847
4.20311	0.16804	0.70607	3.91098
4.23379	0.17775	0.78702	3.69079
4.26447	0.18841	0.85887	3.44075
4.29515	0.20022	0.91811	3.18168
4.32583	0.2131	0.96262	2.93783
4.35651	0.22671	0.99172	2.73473
4.38719	0.24046	1.00615	2.59493
4.41786	0.25364	1.00782	2.5318
4.44854	0.26552	0.99955	2.54471
4.47922	0.27542	0.98466	2.61967
4.5099	0.28275	0.96658	2.73552
4.54058	0.28707	0.94843	2.87098
4.57126	0.28808	0.93273	3.00883
4.60194	0.28562	0.92115	3.13704
4.63262	0.27972	0.91444	3.24811
4.6633	0.2705	0.91249	3.33786
4.69398	0.25826	0.91452	3.4041
4.72466	0.24338	0.91934	3.4456
4.75534	0.22633	0.9257	3.46136
4.78602	0.20766	0.93267	3.45021
4.8167	0.18798	0.94004	3.41083
4.84738	0.16792	0.94873	3.34195
4.87806	0.14815	0.96107	3.24273
4.90874	0.12933	0.98079	3.11327
4.93942	0.11212	1.01257	2.95497
4.9701	0.09714	1.06111	2.77084
5.00078	0.08487	1.12983	2.56569
5.03146	0.07559	1.2199	2.34612
5.06214	0.06922	1.32994	2.12039
5.09282	0.06522	1.45647	1.8981
5.1235	0.06279	1.5948	1.68967
5.15418	0.0611	1.7398	1.50539
5.18486	0.05947	1.8866	1.35385
5.21553	0.0575	2.03093	1.23985
5.24621	0.05509	2.1693	1.16238
5.27689	0.05237	2.299	1.11443
5.30757	0.04968	2.41799	1.08524
5.33825	0.04755	2.52467	1.06368
5.36893	0.04657	2.61768	1.04092
5.39961	0.04717	2.69562	1.01143
5.43029	0.04946	2.7569	0.97281
5.46097	0.05316	2.79964	0.92517
5.49165	0.05775	2.82177	0.87019
5.52233	0.06264	2.8211	0.81039
5.55301	0.06727	2.79561	0.7484
5.58369	0.07121	2.7437	0.68647
5.61437	0.0741	2.66443	0.62618
5.64505	0.07566	2.55779	0.56842
5.67573	0.07572	2.42483	0.51357
5.70641	0.07421	2.26773	0.46191
5.73709	0.07113	2.08976	0.41404
5.76777	0.0666	1.89521	0.37119
5.79845	0.06091	1.68919	0.3352
5.82913	0.05454	1.47738	0.30812
5.85981	0.04828	1.26583	0.29126
5.89049	0.04341	1.0607	0.28413
5.92117	0.04158	0.86803	0.28432
5.95185	0.04399	0.69367	0.28835
5.98253	0.05049	0.54317	0.293
6.0132	0.05982	0.42169	0.29613
6.04388	0.07069	0.33321	0.29694
6.07456	0.0821	0.278	0.29584
6.10524	0.09336	0.24923	0.29391
6.13592	0.10396	0.23433	0.29231
6.1666	0.11354	0.22154	0.29153
6.19728	0.12181	0.20389	0.29086
6.22796	0.12855	0.1788	0.28842
6.25864	0.13363	0.14649	0.28151
[truncated: 121 more rows]

## Sheet: Figure 3f
	CuNi SAs/UiO-66(Hf)-Ni	NiO	Ni foil*0.4
[truncated: 2,724 more rows]

[truncated: 16 more sheets: Figure 4a, Figure 4b, Figure 4c, Figure 4d, Figure 4e, Figure 4f, Figure 5b, Figure 5c, Figure 5d, Figure 5e, Figure 5f, Figure 5g, Figure 5h, Figure 6a, Figure 6b, Figure 6c]
